# Supplementary material for: Transcriptional effects of copy number alterations in a large set of human cancers
Source: Nat Commun. 2020 Feb 5;11:715. doi: 10.1038/s41467-020-14605-5 (PMC7002723; doi:10.1038/s41467-020-14605-5)
Supplement: Supplementary file 3 — Supplementary Data 1 [file 41467_2020_14605_MOESM3_ESM.xlsx]

## Sheet: Supplementary Data 1
Supplementary Data 1 - Tissues types represented in the GEO dataset
Tissue type	Subtype	No. of samples	Total no. of samples
Adrenal carcinoma	Adrenocortical carcinoma	40	41
	Pheochromocytoma	1
Bladder carcinoma	NA	39	39
Brain carcinoma	Anaplastic astrocytoma	36	1137
	Anaplastic oligoastrocytoma	9
	Anaplastic oligodendroglioma	26
	Astrocytoma	24
	Atypical teratoid / rhabdoid tumor	3
	Ependydoma	156
	Glioblastoma	390
	Medulloblastoma	148
	Meningioma	157
	Oligoastrocytoma	8
	Oligodendroglioma	23
	Pilocytic astrocytoma	135
	Primitive neuroectodermal tumor	22
Breast carcinoma	ER-negative/HER2-positive breast carcinoma	456	3377
	ER-positive/HER2-negative breast carcinoma	1678
	ER-positive/HER2-positive breast carcinoma	506
	Triple-negative breast carcinoma	737
Cervical carcinoma	NA	62	62
Cholangiocarcinoma	NA	4	4
Colorectal carcinoma	NA	2710	2710
Esophageal carcinoma	Adenocarcinoma	41	97
	Squamous cell carcinoma	56
Gastric carcinoma	NA	332	332
Head and neck carcinoma	Squamous cell carcinoma	344	386
	Squamous cell carcinoma (nasopharynx)	42
Hepatocellular carcinoma	NA	364	364
Leukemia	Acute lymphoblastic leukemia	657	3462
	Acute myeloid leukemia	2604
	Lymphoblastic leukemia	201
Lung carcinoma	Adenocarcinoma	1019	1527
	Neuroendocrine carcinoma	103
	Squamous cell carcinoma	405
Lymphoma	Burkitt lymphoma	7	961
	Diffuse large B-cell lymphoma	752
	Follicular lymphoma	40
	Mantle cell lymphoma	20
	Primary central nervous system lymphoma	32
	T-cell lymphoma	110
Melanoma	Cutaneous melanoma	398	504
	Uveal melanoma	106
Multiple myeloma	NA	1316	1316
Myelodysplastic syndrome	NA	342	342
Neuroblastoma	NA	96	96
Normal tissue	NA	3497	3497
Ovarian carcinoma	NA	187	187
Pancreas carcinoma	NA	81	81
Periampullary carcinoma	NA	9	9
Prostate carcinoma	NA	308	308
Renal carcinoma	Chromophobe carcinoma	37	304
	Clear cell carcinoma	225
	Clear cell sarcoma	1
	Nephroblastoma	4
	Papillary carcinoma	37
Sarcoma	Ewing's sarcoma	26	344
	Leiomyosarcoma	60
	Liposarcoma	75
	Osteosarcoma	26
	Not otherwise specified	28
	Synovial sarcoma	34
	Undifferentiated sarcoma	95
Thyroid carcinoma	Anaplastic carcinoma	21	97
	Follicular carcinoma	6
	Papillary carcinoma	70
Vulva carcinoma	NA	8	8
ER, estrogen receptor; HER2, human epidermal growth factor receptor 2; NA, not available/not applicable.
