# Supplementary material for: Transcriptional effects of copy number alterations in a large set of human cancers
Source: Nat Commun. 2020 Feb 5;11:715. doi: 10.1038/s41467-020-14605-5 (PMC7002723; doi:10.1038/s41467-020-14605-5)
Supplement: Supplementary file 4 — Supplementary Data 2 [file 41467_2020_14605_MOESM4_ESM.xlsx]

## Sheet: Supplementary Data 2
Supplementary Data 2 - Tissues types represented in the TCGA dataset
Tissue type	Subtype	No. of samples	Total no. of samples
Adrenal carcinoma	Adrenocortical carcinoma	79	79
Bladder carcinoma	Urothelial carcinoma	408	408
Brain carcinoma	Lower grade glioma	530	696
	Glioblastoma multiforme	166
Breast carcinoma	ER-negative/PR-positive/HER2-negative breast carcinoma	11	1100
	ER-negative/HER2-positive breast carcinoma	43
	ER-positive/HER2-negative breast carcinoma	554
	ER-positive/HER2-positive breast carcinoma	140
	Triple-negative breast carcinoma	146
	NA	206
Cervical carcinoma	Squamous cell and adenocarcinoma	306	306
Cholangiocarcinoma	NA	36	36
Colorectal carcinoma	Colon adenocarcinoma	478	573
	Rectal adenocarcinoma	95
Endometrial carcinoma	Uterine corpus endometrium carcinoma	370	427
	Uterine carcinosarcoma	57
Esophageal carcinoma	NA	185	185
Gastric carcinoma	Adenocarcinoma	415	415
Head and neck carcinoma	Squamous cell carcinoma	522	522
Hepatocellular carcinoma	NA	373	373
Leukemia	Acute myeloid	173	173
Lung carcinoma	Adenocarcinoma	517	1018
	Squamous cell carcinoma	501
Lymphoma	Diffuse large B-cell lymphoma	48	48
Melanoma	Cutaneous melanoma	472	552
	Uveal melanoma	80
Mesothelioma	NA	87	87
Normal tissue	NA	712	712
Ovarian carcinoma	Serous cystadenocarcinoma	307	307
Pancreatic carcinoma	Adenocarcinoma	179	179
Prostate carcinoma	Adenocarcinoma	498	498
Renal carcinoma	Chromophobe carcinoma	66	1075
	Clear cell carcinoma	534
	Papillary carcinoma	291
	Pheochromocytoma and paraganglioma	184
Sarcoma	NA	263	263
Testicular carcinoma	Germ cell tumor	156	156
Thymoma	NA	120	120
Thyroid carcinoma	NA	509	509
ER, estrogen receptor; HER2, human epidermal growth factor receptor 2; NA, not available/not applicable; PR, progesterone receptor.
