# Supplementary material for: Transcriptional effects of copy number alterations in a large set of human cancers
Source: Nat Commun. 2020 Feb 5;11:715. doi: 10.1038/s41467-020-14605-5 (PMC7002723; doi:10.1038/s41467-020-14605-5)
Supplement: Supplementary file 5 — Supplementary Data 3 [file 41467_2020_14605_MOESM5_ESM.xlsx]

## Sheet: Supplementary Data 3
Supplementary Data 3 - Tissues types represented in the CCLE dataset
Tissue type	Subtype	No. of samples	Total no. of samples
Bladder carcinoma	Transitional cell carcinoma	22	28
	NA	6
Brain carcinoma	Astrocytoma	52	69
	Glioma, not specified	8
	Gliosarcoma	1
	Medulloblastoma	4
	Meningioma	3
	Oligodendroglioma	1
Breast carcinoma	NA	59	59
Cholangiocarcinoma	NA	8	8
Colon carcinoma	Adenocarcinoma	47	62
	NA	15
Endometrial carcinoma	Adenocarcinoma	21	28
	Clear cell carcinoma	1
	Mixed adenosquamous carcinoma	1
	Mixed Müllerian tumor	3
	NA	2
Esophageal carcinoma	Adenocarcinoma	2	26
	Squamous cell carcinoma	23
	NA	1
Gastric carcinoma	Adenocarcinoma	12	39
	Anaplastic carcinoma	1
	Mixed adenosquamous carcinoma	1
	Signet ring adenocarcinoma	2
	Small cell adenocarcinoma	2
	Tubular carcinoma	2
	Undifferentiated adenocarcinoma	4
	NA	15
Head and neck carcinoma	Papilloma	1	35
	Salivary gland carcinoma	2
	Squamous cell carcinoma	30
	NA	2
Leukemia	Acute lymphoid leukemia	30	81
	Acute myeloid leukemia	35
	Chronic myeloid leukemia	15
	T cell large granular lymphocytic leukemia	1
Liver carcinoma	Adenocarcinoma	1	28
	Hepatoblastoma	2
	Hepatocellular carcinoma	25
Lung carcinoma	Adenocarcinoma	57	185
	Carcinoid endocrine tumor	1
	Large cell carcinoma	14
	Mixed adenosquamous carcinoma	4
	Mucoepidermoid carcinoma	1
	Non-small cell carcinoma	24
	Small cell carcinoma	53
	Squamous cell carcinoma	29
	NA	2
Lymphoma	Adult T cell leukemia/lymphoma	1	69
	Anaplastic large cell lymphoma	5
	B cell lymphoma	8
	Burkitt lymphoma	11
	Chronic lymphocytic leukemia/small lymphocytic lymphoma	5
	Cutaneous T cell lymphoma	4
	Hodgkin lymphoma	12
	Large B cell lymphoma	18
	Mantle cell lymphoma	4
	Peripheral T cell lymphoma	1
Mesothelioma	NA	11	11
Multiple myeloma	NA	30	30
Neuroblastoma	NA	17	17
Normal tissue	NA	8	8
Essential thrombocythemia	NA	1	1
Ovarian carcinoma	Adenocarcinoma	17	51
	Brenner tumor	1
	Clear cell carcinoma	7
	Endometrioid carcinoma	2
	Granulosa cell tumor	1
	Mixed carcinoma	1
	Mucinous carcinoma	1
	Serous carcinoma	4
	Undifferentiated carcinoma	2
	NA	15
Pancreatic carcinoma	NA	46	46
Prostate carcinoma	Adenocarcinoma	4	8
	Not specified	3
	Small cell carcinoma	1
Renal carcinoma	Clear cell carcinoma	12	34
	NA	22
Sarcoma	Chondrosarcoma	4	50
	Ewing's sarcoma	12
	Fibrosarcoma	1
	Fibrous histiocytoma	1
	Giant cell bone tumor	2
	Leiomyosarcoma	2
	Osteosarcoma	11
	Rhabdoid tumor	3
	Rhabdomyosarcoma	11
	NA	3
Melanoma	NA	61	61
Small intestinal carcinoma	Adenocarcinoma	1	1
Thyroid carcinoma	Anaplastic carcinoma	4	11
	Follicular carcinoma	5
	Medullary carcinoma	1
	Papillary carcinoma	1
Unknown	NA	21	21
NA, not available/not applicable
