# Supplementary material for: Transcriptional effects of copy number alterations in a large set of human cancers
Source: Nat Commun. 2020 Feb 5;11:715. doi: 10.1038/s41467-020-14605-5 (PMC7002723; doi:10.1038/s41467-020-14605-5)
Supplement: Supplementary file 6 — Supplementary Data 4 [file 41467_2020_14605_MOESM6_ESM.xlsx]

## Sheet: Supplementary Data 4
Supplementary Data 4 - Tissues types represented in the GDSC dataset
Tissue type	Subtype	No. of samples	Total no. of samples
Adrenal carcinoma	Adrenocortical carcinoma	1	1
Bladder carcinoma	Urothelial carcinoma	19	19
Bone carcinoma	NA	2	2
Brain carcinoma	Glioblastoma multiforme	35	56
	Low-grade glioma	17
	Medulloblastoma	4
Breast carcinoma	NA	50	50
Cervical carcinoma	Squamous cell and adenocarcinoma	13	14
	NA	1
Cholangiocarcinoma	NA	6	6
Colorectal carcinoma	Adenocarcinoma	49	49
Endometrial carcinoma	NA	13	13
Esophageal carcinoma	NA	35	35
Gastric carcinoma	Adenocarcinoma	24	28
	NA	4
Head and neck carcinoma	Squamous cell carcinoma	42	44
	NA	2
Hepatocellular carcinoma	NA	17	17
Leukemia	Acute lymphoblastic T cell leukemia	12	84
	Acute lymphoblastic leukemia	14
	Acute myeloid leukemia	27
	B cell leukemia	12
	Chronic lymphoblastic leukemia	3
	Chronic myeloid leukemia	10
	Hairy cell leukemia	3
	NA	3
Lung carcinoma	Adenocarcinoma	65	169
	Carcinoid	4
	Large cell carcinoma	13
	Non-small cell carcinoma, not specified	11
	Small cell carcinoma	60
	Squamous cell carcinoma	15
	NA	1
Lymphoma	Anaplastic large cell lymphoma	3	62
	B cell lymphoma	32
	Burkitt lymphoma	13
	Hodgkin lymphoma	9
	NA	5
Mesothelioma	NA	21	21
Multiple myeloma	NA	18	18
Neuroblastoma	NA	28	28
Ovarian carcinoma	NA	41	41
Pancreatic carcinoma	Adenocarcinoma	30	32
	NA	2
Prostate carcinoma	Adenocarcinoma	6	7
	Other	1
Renal carcinoma	Clear cell carcinoma	31	32
	NA	1
Sarcoma	Chondrosarcoma	5	55
	Ewing's sarcoma	21
	Fibrosarcoma	2
	Osteosarcoma	9
	Rhabdomyosarcoma	9
	NA	9
Skin carcinoma	Melanoma	52	55
	NA	3
Testicular carcinoma	NA	2	2
Thyroid carcinoma	NA	15	15
Urogenital carcinoma	NA	4	4
Unknown	NA	59	59
NA, not available/not applicable
