# Supplementary material for: Transcriptional effects of copy number alterations in a large set of human cancers
Source: Nat Commun. 2020 Feb 5;11:715. doi: 10.1038/s41467-020-14605-5 (PMC7002723; doi:10.1038/s41467-020-14605-5)
Supplement: Supplementary file 7 — Supplementary Data 5 [file 41467_2020_14605_MOESM7_ESM.xlsx]

## Sheet: Supplementary Data 5
Supplementary Data 5 - Genes located in a marked genomic region of at least one CNA-CES
Dataset	Total no. of genes	Occurring in a marked region	Not occurring in a marked region	Genome coverage (genes)
GEO	18286	17732	554	0.969704
TCGA	17085	16575	510	0.970149
CCLE	18286	17358	928	0.949251
GDSC	17304	16186	1118	0.935391
CCLE, Cancer Cell Line Encyclopedia, GDSC, Genomics of Drug Sensitivity in Cancer; GEO, Gene Expression Omnibus; TCGA, the Cancer Genome Atlas.
