# Supplementary material for: Transcriptional effects of copy number alterations in a large set of human cancers
Source: Nat Commun. 2020 Feb 5;11:715. doi: 10.1038/s41467-020-14605-5 (PMC7002723; doi:10.1038/s41467-020-14605-5)
Supplement: Supplementary file 8 — Supplementary Data 6 [file 41467_2020_14605_MOESM8_ESM.xlsx]

## Sheet: Supplementary Data 6
Supplementary Data 6 - Colocalization of borders of marked genomic regions of CNA-CESs with common fragile sites
Site	Chr	Base pair start	Base pair end	Nr of CNA-CESs (GEO)	CNA-CESs with border in fragile site (GEO)	Nr of CNA-CESs (TCGA)	CNA-CESs with border in fragile site (TCGA)
FRA1A	1	0	28000000	3	V61, V368, V683	4	V639, V1150, V1180, V1182
FRA1B	1	50700000	61300000	1	V272	3	V443, V762, V1112
FRA1C	1	68900000	69700000	0	-	0	-
FRA1D	1	84900000	94700000	3	V261, V237, V317	3	V148, V413, V594
FRA1E	1	99700000	102200000	0	-	1	V1112
FRA1F	1	142600000	155000000	2	V232, V685	4	V272, V476, V488, V1355
FRA1G	1	172900000	176000000	1	V580	0	-
FRA1H	1	224100000	236600000	0	-	1	V1148
FRA1I	1	243700000	249250621	2	V142, V580	2	V139, V258
FRA1J	1	128900000	142600000	0	-	0	-
FRA1K	1	185800000	198700000	0	-	1	V371
FRA1L	1	61300000	84900000	1	V141	3	V69, V413, V546
FRA1M	1	94700000	99700000	0	-	0	-
FRA2A	2	96800000	102700000	2	V66, V848	1	V673
FRA2B	2	110200000	114400000	0	-	1	V652
FRA2C	2	16700000	19200000	0	-	0	-
FRA2D	2	52900000	55000000	0	-	0	-
FRA2E	2	68600000	75000000	0	-	0	-
FRA2F	2	135100000	136800000	0	-	0	-
FRA2G	2	169700000	183000000	3	V46, V163, V486	2	V210, V533
FRA2H	2	183000000	189400000	0	-	0	-
FRA2I	2	197400000	209000000	1	V212	3	V81, V533, V801
FRA2J	2	237300000	243199373	1	V43	1	V801
FRA2K	2	144100000	148700000	0	-	0	-
FRA2L	2	83300000	90500000	1	V818	2	V399, V1330
FRA2S	2	44100000	154900000	7	V66, V209, V212, V367, V511, V818, V848	8	V73, V81, V120, V399, V652, V673, V1330, V1341
FRA3A	3	23900000	26400000	0	-	0	-
FRA3B	3	58600000	63700000	0	-	0	-
FRA3C	3	182700000	187900000	0	-	1	V921
FRA3D	3	148900000	160700000	1	V4	2	V119, V326
FRA4A	4	6000000	11300000	0	-	0	-
FRA4B	4	52700000	59500000	1	V305	2	V3, V575
FRA4C	4	139500000	141500000	1	V285	0	-
FRA4D	4	11300000	35800000	0	-	3	V1078, V1280, V1308
FRA4E	4	88000000	98800000	0	-	1	V449
FRA5A	5	28900000	42500000	1	V453	0	-
FRA5B	5	92300000	98200000	1	V756	0	-
FRA5C	5	130600000	136200000	0	-	0	-
FRA5D	5	92300000	93916228	0	-	0	-
FRA5E	5	18400000	28900000	0	-	0	-
FRA5F	5	98200000	109600000	0	-	0	-
FRA5G	5	168500000	180915260	1	V553	0	-
FRA5H	5	50500000	63000000	1	V380	1	V248
FRA6A	6	13400000	15200000	0	-	0	-
FRA6B	6	4200000	7100000	0	-	0	-
FRA6C	6	25200000	27000000	1	V378	1	V266
FRA6D	6	70000000	75900000	1	V686	1	V1160
FRA6E	6	161000000	164500000	0	-	0	-
FRA6F	6	105500000	114600000	1	V333	2	V305, V529
FRA6G	6	88000000	93100000	0	-	1	V869
FRA6H	6	30400000	46200000	2	V7, V129	4	V323, V457, V734, V922
FRA7A	7	54000000	58000000	2	V85, V356	1	V444
FRA7B	7	0	7300000	2	V11, V360	1	V648
FRA7C	7	35000000	37200000	0	-	0	-
FRA7D	7	43300000	45400000	0	-	0	-
FRA7E	7	91100000	92800000	2	V356, V706	2	V157, V871
FRA7F	7	98000000	107400000	0	-	2	V259, V933
FRA7G	7	114600000	117400000	0	-	1	V19
FRA7H	7	130400000	132600000	0	-	0	-
FRA7I	7	147900000	159138663	1	V712	1	V234
FRA7J	7	59900000	77500000	2	V73, V360	3	V959, V1105, V1245
FRA7K	7	107400000	114400000	0	-	1	V234
FRA8A	8	101600000	106200000	0	-	2	V745, V1104
FRA8B	8	93300000	99000000	1	V290	1	V481
FRA8C	8	117700000	127300000	2	V216, V235	2	V403, V634
FRA8D	8	139900000	146364022	1	V216	1	V231
FRA8E	8	117700000	127300000	2	V216, V235	2	V403, V634
FRA9B	9	114900000	117700000	0	-	0	-
FRA9C	9	19900000	33200000	3	V74, V75, V231	5	V126, V289, V364, V474, V852
FRA9D	9	90400000	91800000	0	-	0	-
FRA9E	9	108383899	118069329	0	-	1	V23
FRA9F	9	50700000	65900000	0	-	0	-
FRA9G	9	16600000	18500000	1	V75	0	-
FRA10A	10	96999999	1089500001	2	V242, V249	2	V336, V804
FRA10B	10	96999999	1089500001	2	V242, V249	2	V336, V804
FRA10C	10	52900000	70600000	1	V318	3	V111, V232, V766
FRA10D	10	74899999	1070600001	3	V242, V249, V321	5	V336, V533, V766, V804, V1007
FRA10E	10	112987339	113136936	0	-	0	-
FRA10F	10	119100000	127500000	1	V249	0	-
FRA10G	10	42300000	52900000	1	V321	1	V232
FRA11A	11	68400000	70400000	0	-	2	V432, V912
FRA11B	11	114500000	121200000	1	V409	0	-
FRA11C	11	16200000	21700000	0	-	2	V543, V877
FRA11D	11	26100000	27200000	0	-	0	-
FRA11E	11	31000000	36400000	0	-	2	V587, V700
FRA11F	11	85600000	88300000	1	V432	2	V170, V1093
FRA11G	11	113109645	117672914	1	V409	0	-
FRA11H	11	63400000	77100000	4	V178, V313, V395, V418	8	V332, V348, V432, V912, V980, V1024, V1093, V1095
FRA11I	11	16100000	21600000	0	-	2	V543, V877
FRA12A	12	46400000	54900000	0	-	0	-
FRA12B	12	80300000	92600000	1	V171	4	V249, V371, V826, V1277
FRA12C	12	114300000	120700000	1	V367	1	V1277
FRA12D	12	112300000	114300000	0	-	1	V1308
FRA12E	12	109000000	133851895	2	V367, V466	4	V124, V532, V1277, V1308
FRA13A	13	34000000	35500000	0	-	0	-
FRA13B	13	55300000	73300000	2	V89, V518	1	V943
FRA13C	13	57600000	60500000	1	V89	0	-
FRA13D	13	95000000	101700000	0	-	0	-
FRA13E	13	73300000	79000000	0	-	0	-
FRA14B	14	58100000	67900000	1	V372	1	V903
FRA14C	14	67900000	70200000	0	-	0	-
FRA15A	15	59100000	67500000	1	V5	1	V958
FRA16A	16	14800000	16800000	1	V801	1	V787
FRA16B	16	66700000	70800000	1	V369	0	-
FRA16C	16	63917502	63934965	0	-	0	-
FRA16D	16	79200000	81700000	0	-	1	V402
FRA16E	16	24200000	28100000	0	-	2	V577, V712
FRA17A	17	10700000	16000000	0	-	3	V683, V1361, V1362
FRA17B	17	57600000	58300000	0	-	0	-
FRA18A	18	32700000	37200000	1	V221	3	V11, V539, V1383
FRA18B	18	53800000	61600000	1	V38	0	-
FRA18C	18	66800000	68700000	0	-	0	-
FRA19A	19	32400000	59128983	9	V80, V244, V263, V273, V484, V485, V587, V648, V676	19	V135, V214, V316, V338, V390, V571, V582, V612, V787, V857, V926, V972, V977, V992, V998, V1157, V1225, V1236, V1175
FRA19B	19	0	20000000	8	V18, V80, V263, V484, V485, V598, V603, V676	13	V35, V52, V403, V420, V770, V787, V837, V857, V876, V887, V1030, V1157, V1360
FRA20A	20	17900000	21300000	0	-	0	-
FRA20B	20	9200000	12100000	0	-	0	-
FRA22A	22	35900000	49691432	1	V443	4	V5, V298, V866, V975
FRA22B	22	29600000	32200000	1	V482	0	-
Chr, chromosome; CNA-CES, copy number alteration-consensus estimated source; GEO, Gene Expression Omnibus; Nr, number; TCGA, The Cancer Genome Atlas
