# Supplementary material for: Transcriptional effects of copy number alterations in a large set of human cancers
Source: Nat Commun. 2020 Feb 5;11:715. doi: 10.1038/s41467-020-14605-5 (PMC7002723; doi:10.1038/s41467-020-14605-5)
Supplement: Supplementary file 9 — Supplementary Data 7 [file 41467_2020_14605_MOESM9_ESM.xlsx]

## Sheet: Supplementary Data 7
Supplementary Data 7 - Correlations between the weight of genes in CNA-CESs across datasets
Source CNA-CES	Highest correlating CNA-CES (dataset 1)	No. of common genes	Spearman r	Highest correlating CNA-CES (dataset 2)	No. of common genes	Spearman r	Highest correlating CNA-CES (dataset 3)	No. of common genes	Spearman r
CES2_geo	CES681_tcga	221	0.740241	CES237_ccle	238	0.708837	CES192_gdsc	198	0.609221
CES4_geo	CES921_tcga	76	0.524071	CES313_ccle	144	0.313544	CES202_gdsc	122	0.378178
CES5_geo	CES958_tcga	206	0.835505	CES72_ccle	235	0.742461	CES116_gdsc	208	0.733474
CES7_geo	CES734_tcga	284	0.771521	CES445_ccle	330	0.492725	CES188_gdsc	52	0.524632
CES8_geo	CES985_tcga	146	0.601912	CES129_ccle	164	0.558477	CES254_gdsc	126	0.634627
CES9_geo	CES751_tcga	38	0.658012	CES239_ccle	67	0.77286	CES338_gdsc	57	0.739417
CES11_geo	CES648_tcga	80	0.818264	CES139_ccle	133	0.378385	CES17_gdsc	112	0.36165
CES15_geo	CES512_tcga	4	0.0285714	CES89_ccle	5	0.0234544	CES260_gdsc	4	0.0158536
CES18_geo	CES1030_tcga	151	0.75149	CES324_ccle	209	0.41237	CES112_gdsc	197	0.451565
CES22_geo	CES638_tcga	272	0.81343	CES252_ccle	241	0.708816	CES54_gdsc	258	0.77358
CES29_geo	CES250_tcga	13	0.738155	CES286_ccle	35	0.0414332	CES420_gdsc	21	0.154993
CES32_geo	CES536_tcga	7	0.189711	CES249_ccle	7	0.00116438	CES55_gdsc	7	0.0705309
CES34_geo	CES1088_tcga	98	0.33934	CES42_ccle	143	0.175372	CES38_gdsc	129	0.0974976
CES38_geo	CES565_tcga	103	0.730664	CES77_ccle	143	0.366434	CES203_gdsc	127	0.320863
CES41_geo	CES127_tcga	5	0.771429	CES213_ccle	6	0.406838	CES73_gdsc	6	0.314286
CES43_geo	CES801_tcga	198	0.662536	CES294_ccle	219	0.435698	CES392_gdsc	184	0.606877
CES46_geo	CES210_tcga	129	0.311978	CES294_ccle	255	0.235109	CES391_gdsc	229	0.354885
CES47_geo	CES472_tcga	163	0.84136	CES242_ccle	173	0.521787	CES410_gdsc	136	0.817749
CES48_geo	CES1146_tcga	82	0.809899	CES376_ccle	94	0.215343	CES383_gdsc	63	0.153101
CES49_geo	CES948_tcga	149	0.554106	CES116_ccle	171	0.641018	CES47_gdsc	123	0.495221
CES51_geo	CES352_tcga	223	0.74219	CES138_ccle	232	0.408595	CES156_gdsc	227	0.462169
CES55_geo	CES684_tcga	10	0.159402	CES385_ccle	17	0.0152783	CES198_gdsc	18	0.2098
CES59_geo	CES828_tcga	7	0.0670467	CES139_ccle	7	0.0162558	CES17_gdsc	7	0.0208088
CES61_geo	CES639_tcga	179	0.816375	CES169_ccle	190	0.802612	CES280_gdsc	160	0.777663
CES63_geo	CES336_tcga	3	0.0256426	CES58_ccle	4	0.0314134	CES452_gdsc	3	0.0589316
CES66_geo	CES399_tcga	205	0.808047	CES380_ccle	307	0.247052	CES294_gdsc	243	0.729207
CES69_geo	CES598_tcga	5	0.304392	CES89_ccle	13	0.3541	CES157_gdsc	4	0.290211
CES73_geo	CES933_tcga	111	0.443595	CES1_ccle	251	0.658457	CES104_gdsc	217	0.699752
CES74_geo	CES404_tcga	56	0.72462	CES65_ccle	91	0.86233	CES228_gdsc	84	0.758145
CES75_geo	CES126_tcga	39	0.288126	CES398_ccle	3	0.0924786	CES228_gdsc	35	0.153793
CES76_geo	CES1242_tcga	3	0.185312	CES454_ccle	4	0.0483983	CES462_gdsc	3	0.481812
CES80_geo	CES420_tcga	95	0.408865	CES324_ccle	183	0.47527	CES112_gdsc	168	0.422809
CES82_geo	CES60_tcga	7	0.832783	CES376_ccle	13	0.0626336
CES85_geo	CES444_tcga	14	0.0725275	CES139_ccle	17	0.0274857	CES17_gdsc	13	0.0977828
CES89_geo	CES943_tcga	106	0.685331	CES263_ccle	146	0.8851	CES309_gdsc	104	0.892655
CES103_geo				CES144_ccle	3	0.0237616
CES109_geo	CES341_tcga	112	0.773823	CES29_ccle	168	0.493711	CES368_gdsc	153	0.616967
CES115_geo	CES512_tcga	5	0.179803	CES89_ccle	82	0.173323	CES260_gdsc	68	0.257357
CES126_geo	CES1136_tcga	80	0.749684	CES261_ccle	106	0.17553	CES169_gdsc	86	0.138548
CES127_geo	CES529_tcga	102	0.875771	CES102_ccle	110	0.246687	CES246_gdsc	100	0.290587
CES129_geo	CES457_tcga	116	0.61672	CES442_ccle	176	0.445607	CES460_gdsc	66	0.318572
CES134_geo	CES23_tcga	312	0.84861	CES270_ccle	349	0.764373	CES241_gdsc	316	0.726161
CES138_geo	CES183_tcga	55	0.749104	CES238_ccle	56	0.0922271	CES405_gdsc	53	0.0177126
CES141_geo	CES1112_tcga	158	0.602748	CES109_ccle	155	0.718281	CES74_gdsc	159	0.6679
CES142_geo	CES258_tcga	194	0.81631	CES18_ccle	205	0.534824	CES27_gdsc	176	0.521197
CES143_geo	CES449_tcga	241	0.538482	CES48_ccle	313	0.457159	CES366_gdsc	216	0.260208
CES147_geo	CES298_tcga	100	0.379083	CES236_ccle	258	0.623089	CES18_gdsc	230	0.570072
CES154_geo	CES102_tcga	95	0.917227	CES141_ccle	98	0.157947	CES55_gdsc	95	0.0714355
CES156_geo	CES1263_tcga	19	0.885714	CES294_ccle	20	0.13835	CES17_gdsc	16	0.0775785
CES163_geo	CES81_tcga	9	0.0309626	CES294_ccle	12	0.0876463	CES391_gdsc	8	0.0618027
CES166_geo	CES249_tcga	4	0.0658636	CES200_ccle	5	0.180503	CES211_gdsc	3	0.12501
CES170_geo	CES704_tcga	68	0.830106	CES295_ccle	98	0.916534	CES46_gdsc	75	0.886825
CES171_geo	CES861_tcga	55	0.774718	CES226_ccle	48	0.52878	CES233_gdsc	40	0.614405
CES177_geo	CES777_tcga	176	0.752692	CES321_ccle	233	0.761942	CES152_gdsc	208	0.695207
CES178_geo	CES1024_tcga	19	0.560665	CES46_ccle	69	0.615901	CES421_gdsc	61	0.483255
CES188_geo	CES318_tcga	271	0.81633	CES307_ccle	296	0.661109	CES4_gdsc	248	0.51409
CES194_geo	CES951_tcga	124	0.664125	CES278_ccle	160	0.528076	CES222_gdsc	148	0.548869
CES201_geo	CES119_tcga	77	0.410709	CES313_ccle	153	0.564077	CES202_gdsc	127	0.563078
CES208_geo	CES929_tcga	125	0.828105	CES251_ccle	153	0.847047	CES166_gdsc	119	0.803985
CES209_geo	CES120_tcga	263	0.812816	CES380_ccle	283	0.41713	CES76_gdsc	247	0.783012
CES211_geo	CES21_tcga	13	0.191598	CES463_ccle	31	0.0809808	CES70_gdsc	26	0.11928
CES212_geo	CES81_tcga	195	0.73096	CES435_ccle	243	0.437862	CES391_gdsc	219	0.247028
CES216_geo	CES231_tcga	107	0.728576	CES231_ccle	138	0.813977	CES196_gdsc	121	0.721825
CES217_geo	CES462_tcga	8	0.314522	CES104_ccle	4	0.0507346	CES228_gdsc	4	0.146197
CES221_geo	CES11_tcga	126	0.80653	CES77_ccle	162	0.650115	CES203_gdsc	136	0.647409
CES226_geo	CES419_tcga	18	0.124515	CES29_ccle	19	0.0118991	CES383_gdsc	17	0.0477263
CES231_geo	CES289_tcga	19	0.235088	CES65_ccle	19	0.32549	CES228_gdsc	17	0.241988
CES232_geo	CES476_tcga	76	0.342958	CES362_ccle	257	0.85485	CES44_gdsc	219	0.372313
CES235_geo	CES634_tcga	158	0.654316	CES463_ccle	199	0.588813	CES70_gdsc	177	0.638225
CES237_geo	CES594_tcga	148	0.602803	CES140_ccle	178	0.827534	CES29_gdsc	139	0.75598
CES239_geo	CES90_tcga	22	0.856719	CES113_ccle	24	0.411501	CES22_gdsc	23	0.396411
CES240_geo	CES976_tcga	16	0.61655	CES355_ccle	30	0.363367	CES352_gdsc	15	0.323399
CES242_geo	CES336_tcga	132	0.808955	CES58_ccle	179	0.295699	CES452_gdsc	127	0.750126
CES243_geo	CES1210_tcga	18	0.37014
CES244_geo	CES998_tcga	80	0.686444	CES153_ccle	103	0.173996	CES199_gdsc	91	0.104581
CES245_geo	CES113_tcga	163	0.855212	CES261_ccle	182	0.839817	CES169_gdsc	159	0.782947
CES248_geo	CES545_tcga	103	0.694737	CES94_ccle	108	0.936433	CES56_gdsc	96	0.752672
CES249_geo	CES804_tcga	233	0.81285	CES58_ccle	254	0.454011	CES414_gdsc	229	0.540926
CES255_geo	CES1276_tcga	110	0.5588	CES264_ccle	169	0.232932	CES332_gdsc	152	0.192014
CES257_geo	CES633_tcga	3	1				CES59_gdsc	3	0.159769
CES261_geo	CES148_tcga	14	0.868132	CES109_ccle	14	0.121272	CES379_gdsc	8	0.19476
CES263_geo	CES420_tcga	40	0.11788	CES206_ccle	45	0.0117961	CES112_gdsc	40	0.0924709
CES268_geo	CES449_tcga	4	0.177318	CES163_ccle	5	0.0835056	CES337_gdsc	3	0.0961063
CES272_geo	CES546_tcga	49	0.388162	CES259_ccle	239	0.512738	CES407_gdsc	229	0.504509
CES273_geo	CES571_tcga	69	0.617186	CES441_ccle	127	0.111771	CES367_gdsc	122	0.339494
CES279_geo				CES449_ccle	3	1
CES281_geo	CES1148_tcga	4	0.221586	CES259_ccle	4	0.0985858	CES287_gdsc	8	0.458735
CES285_geo	CES1192_tcga	125	0.631917	CES163_ccle	186	0.499245	CES337_gdsc	155	0.407118
CES290_geo	CES481_tcga	125	0.749454	CES465_ccle	122	0.573119	CES31_gdsc	131	0.762387
CES292_geo	CES958_tcga	25	0.0157943	CES72_ccle	20	0.195469	CES116_gdsc	16	0.0719133
CES297_geo	CES330_tcga	135	0.792097	CES445_ccle	156	0.249805	CES340_gdsc	121	0.84416
CES303_geo				CES52_ccle	3	0.576818
CES305_geo	CES575_tcga	33	0.764492	CES235_ccle	39	0.764677	CES366_gdsc	47	0.0757228
CES307_geo	CES39_tcga	49	0.83305	CES3_ccle	68	0.68341	CES106_gdsc	63	0.649758
CES311_geo	CES934_tcga	149	0.871703	CES89_ccle	174	0.903013	CES260_gdsc	142	0.829069
CES313_geo	CES912_tcga	11	0.286643	CES111_ccle	30	0.136258	CES134_gdsc	27	0.121665
CES317_geo	CES69_tcga	196	0.531193	CES259_ccle	249	0.43	CES407_gdsc	233	0.403002
CES318_geo	CES232_tcga	68	0.576114	CES407_ccle	6	0.00701455	CES173_gdsc	60	0.131443
CES319_geo	CES248_tcga	8	0.065185	CES203_ccle	9	0.0307337	CES53_gdsc	9	0.0146964
CES321_geo	CES766_tcga	143	0.835327	CES122_ccle	196	0.786088	CES173_gdsc	158	0.741833
CES324_geo	CES745_tcga	86	0.696799	CES291_ccle	36	0.527358	CES323_gdsc	43	0.493349
CES328_geo	CES737_tcga	158	0.728592	CES307_ccle	204	0.0961895	CES4_gdsc	182	0.21239
CES330_geo	CES178_tcga	97	0.713702	CES102_ccle	152	0.356709	CES246_gdsc	139	0.336151
CES332_geo				CES8_ccle	4	0.0298875
CES333_geo	CES948_tcga	169	0.194368	CES116_ccle	151	0.0713325	CES47_gdsc	110	0.0400489
CES334_geo	CES335_tcga	209	0.800953	CES283_ccle	230	0.690552	CES77_gdsc	204	0.768281
CES339_geo	CES967_tcga	65	0.480835	CES264_ccle	213	0.252419	CES331_gdsc	191	0.70246
CES344_geo	CES246_tcga	102	0.777893	CES29_ccle	137	0.277689	CES368_gdsc	118	0.241696
CES356_geo	CES959_tcga	83	0.72826	CES446_ccle	88	0.511308	CES288_gdsc	82	0.72906
CES360_geo	CES828_tcga	171	0.649085	CES139_ccle	233	0.297042	CES17_gdsc	189	0.366144
CES362_geo	CES882_tcga	160	0.861747	CES202_ccle	185	0.735509	CES159_gdsc	156	0.765955
CES365_geo	CES103_tcga	108	0.691151	CES214_ccle	147	0.778644	CES12_gdsc	135	0.706395
CES367_geo	CES1277_tcga	94	0.0566527	CES293_ccle	222	0.648271	CES110_gdsc	207	0.715579
CES368_geo	CES1182_tcga	155	0.702741	CES243_ccle	160	0.0618725	CES447_gdsc	105	0.535214
CES369_geo	CES536_tcga	136	0.781164	CES249_ccle	168	0.84497	CES284_gdsc	131	0.763334
CES372_geo	CES903_tcga	126	0.77261	CES138_ccle	184	0.381649	CES156_gdsc	154	0.290986
CES378_geo	CES266_tcga	43	0.26481	CES165_ccle	59	0.692238	CES188_gdsc	52	0.296874
CES380_geo	CES957_tcga	204	0.818447	CES203_ccle	232	0.772627	CES53_gdsc	202	0.680021
CES383_geo	CES1080_tcga	67	0.754682	CES278_ccle	63	0.0935513	CES106_gdsc	64	0.108678
CES384_geo	CES1078_tcga	118	0.659481	CES42_ccle	207	0.899654	CES38_gdsc	182	0.853121
CES393_geo	CES1135_tcga	18	0.649123	CES294_ccle	20	0.139047	CES17_gdsc	16	0.0769806
CES394_geo	CES838_tcga	319	0.809253	CES286_ccle	338	0.793101	CES144_gdsc	295	0.73937
CES395_geo	CES1093_tcga	41	0.361579	CES46_ccle	71	0.446663	CES421_gdsc	64	0.411077
CES398_geo	CES1362_tcga	75	0.731211	CES8_ccle	82	0.865796	CES215_gdsc	64	0.732064
CES406_geo				CES53_ccle	3	0.01945
CES409_geo	CES591_tcga	60	0.492724	CES51_ccle	124	0.687139	CES422_gdsc	122	0.659998
CES411_geo	CES729_tcga	29	0.867218	CES113_ccle	40	0.110619	CES22_gdsc	35	0.312394
CES416_geo	CES985_tcga	105	0.311592	CES129_ccle	121	0.379219	CES254_gdsc	69	0.0286756
CES418_geo	CES1095_tcga	69	0.464123	CES111_ccle	126	0.648353	CES134_gdsc	159	0.759981
CES420_geo	CES114_tcga	323	0.799972	CES62_ccle	359	0.735131	CES279_gdsc	325	0.799001
CES422_geo	CES608_tcga	32	0.089736	CES264_ccle	35	0.000385881	CES332_gdsc	31	0.026233
CES424_geo	CES591_tcga	6	0.0196695	CES352_ccle	6	0.214286	CES422_gdsc	6	0.0643338
CES426_geo	CES1046_tcga	256	0.792247	CES155_ccle	323	0.545685	CES283_gdsc	283	0.508257
CES428_geo	CES17_tcga	180	0.846099	CES93_ccle	196	0.870082	CES272_gdsc	174	0.843384
CES432_geo	CES348_tcga	145	0.42854	CES152_ccle	241	0.640989	CES21_gdsc	213	0.676498
CES439_geo	CES402_tcga	161	0.739539	CES141_ccle	240	0.625926	CES55_gdsc	229	0.620446
CES440_geo	CES934_tcga	8	0.136224	CES89_ccle	8	0.116893	CES260_gdsc	8	0.0899195
CES443_geo	CES975_tcga	128	0.696352	CES184_ccle	9	0.0399177	CES18_gdsc	145	0.074474
CES445_geo	CES168_tcga	181	0.771137	CES74_ccle	238	0.847147	CES317_gdsc	217	0.852694
CES448_geo	CES807_tcga	129	0.819666	CES144_ccle	160	0.43333	CES252_gdsc	124	0.412603
CES453_geo	CES604_tcga	62	0.783951	CES251_ccle	82	0.166394	CES166_gdsc	62	0.265833
CES460_geo	CES385_tcga	14	0.679784	CES4_ccle	21	0.540086
CES466_geo	CES124_tcga	264	0.766431	CES185_ccle	279	0.841218	CES69_gdsc	256	0.875777
CES472_geo	CES608_tcga	109	0.669387	CES264_ccle	146	0.17724	CES332_gdsc	130	0.435423
CES475_geo	CES957_tcga	8	0.234189	CES203_ccle	11	0.211175	CES53_gdsc	9	0.0917618
CES477_geo	CES154_tcga	132	0.72569	CES155_ccle	197	0.347968	CES283_gdsc	166	0.381085
CES482_geo	CES216_tcga	110	0.677568	CES53_ccle	149	0.761117	CES234_gdsc	115	0.838703
CES483_geo	CES254_tcga	154	0.79881	CES79_ccle	199	0.725896	CES168_gdsc	170	0.718043
CES484_geo	CES390_tcga	31	0.468829	CES206_ccle	71	0.493132	CES291_gdsc	55	0.451718
CES485_geo	CES582_tcga	62	0.259296	CES206_ccle	95	0.356309	CES291_gdsc	78	0.209221
CES486_geo	CES81_tcga	10	0.0636119	CES294_ccle	14	0.077383	CES391_gdsc	9	0.0375972
CES487_geo	CES233_tcga	88	0.796202	CES144_ccle	132	0.348623	CES252_gdsc	104	0.366694
CES489_geo	CES189_tcga	3	0.0971995	CES143_ccle	3	0.0631803	CES117_gdsc	3	0.0203012
CES492_geo	CES971_tcga	5	0.121988	CES7_ccle	5	0.174078	CES432_gdsc	5	0.126089
CES494_geo				CES283_ccle	3	0.0670922
CES498_geo	CES695_tcga	17	0.38227	CES246_ccle	24	0.0882843	CES383_gdsc	124	0.502384
CES503_geo				CES259_ccle	4	0.0213719	CES145_gdsc	4	0.318874
CES505_geo	CES97_tcga	5	0.7	CES7_ccle	5	0.7	CES243_gdsc	5	0.594619
CES511_geo	CES1330_tcga	9	0.0188858	CES380_ccle	10	0.0783437	CES294_gdsc	9	0.116448
CES518_geo	CES943_tcga	22	0.0401337	CES263_ccle	30	0.0600629	CES309_gdsc	21	0.0647029
CES521_geo	CES395_tcga	51	0.390866	CES82_ccle	119	0.715866	CES205_gdsc	119	0.785208
CES545_geo	CES40_tcga	198	0.782861	CES151_ccle	223	0.800346	CES268_gdsc	203	0.669047
CES549_geo	CES135_tcga	7	0.236966	CES441_ccle	7	0.0913091	CES364_gdsc	7	0.137552
CES552_geo	CES681_tcga	5	0.00554238	CES237_ccle	5	0.0664978	CES192_gdsc	4	0.0370076
CES553_geo	CES176_tcga	314	0.592044	CES238_ccle	274	0.1915	CES405_gdsc	324	0.50452
CES554_geo	CES423_tcga	7	0.125263	CES238_ccle	212	0.346705	CES28_gdsc	8	0.134839
CES565_geo	CES249_tcga	4	0.00987955	CES200_ccle	5	0.203617	CES211_gdsc	3	0.195091
CES580_geo	CES1148_tcga	247	0.67614	CES18_ccle	299	0.218432	CES27_gdsc	260	0.191243
CES586_geo	CES81_tcga	5	0.13075	CES83_ccle	5	0.0727752	CES391_gdsc	5	0.047383
CES587_geo	CES135_tcga	132	0.590823	CES441_ccle	269	0.383367	CES364_gdsc	250	0.713835
CES591_geo				CES206_ccle	4	0.0451208
CES598_geo	CES837_tcga	152	0.683173	CES36_ccle	153	0.574183	CES89_gdsc	148	0.623926
CES603_geo	CES1360_tcga	114	0.48821	CES36_ccle	184	0.311426	CES89_gdsc	164	0.199493
CES612_geo	CES481_tcga	12	0.0127484	CES465_ccle	17	0.109561	CES31_gdsc	12	0.0468982
CES615_geo	CES573_tcga	64	0.418551	CES48_ccle	246	0.279999	CES366_gdsc	191	0.216556
CES617_geo	CES428_tcga	72	0.763225	CES62_ccle	81	0.0499267	CES172_gdsc	4	0.158265
CES628_geo	CES1318_tcga	3	0.5
CES637_geo	CES765_tcga	11	0.437844	CES355_ccle	13	0.335864	CES198_gdsc	13	0.514259
CES641_geo	CES1370_tcga	3	0.974679	CES406_ccle	3	0.410391	CES42_gdsc	3	0.583903
CES648_geo	CES1236_tcga	94	0.36276	CES153_ccle	194	0.642264	CES199_gdsc	175	0.670229
CES662_geo	CES638_tcga	3	0.0184379	CES270_ccle	4	0.0252287	CES241_gdsc	3	0.0164953
CES665_geo	CES859_tcga	3	0.5	CES8_ccle	3	0.0327354
CES666_geo				CES428_ccle	3	0.0520309
CES671_geo	CES1289_tcga	7	0.785714	CES457_ccle	8	0.309524
CES676_geo	CES972_tcga	227	0.446255	CES441_ccle	348	0.358741	CES367_gdsc	235	0.199674
CES683_geo	CES1180_tcga	272	0.811312	CES243_ccle	297	0.620462	CES78_gdsc	262	0.63665
CES685_geo	CES1028_tcga	164	0.270396	CES361_ccle	328	0.585594	CES44_gdsc	265	0.264977
CES686_geo	CES1160_tcga	11	0.490909	CES102_ccle	11	0.011727	CES246_gdsc	11	0.0301193
CES704_geo	CES258_tcga	4	0.106898	CES18_ccle	5	0.0280598	CES27_gdsc	4	0.0138913
CES706_geo	CES306_tcga	45	0.194204	CES240_ccle	223	0.219984	CES45_gdsc	200	0.23209
CES712_geo	CES234_tcga	208	0.769351	CES240_ccle	227	0.585025	CES45_gdsc	196	0.582981
CES716_geo	CES799_tcga	34	0.132242	CES202_ccle	70	0.168863	CES159_gdsc	56	0.165593
CES722_geo	CES1277_tcga	4	0.319552	CES48_ccle	3	0.19569	CES454_gdsc	3	0.231108
CES729_geo	CES1147_tcga	52	0.426485	CES151_ccle	115	0.220236	CES268_gdsc	103	0.0909448
CES744_geo				CES259_ccle	3	0.0373604
CES746_geo	CES1046_tcga	9	0.0470213	CES155_ccle	9	0.106066	CES283_gdsc	9	0.0587135
CES756_geo	CES957_tcga	16	0.0383921	CES238_ccle	16	0.0165877	CES405_gdsc	16	0.00832958
CES757_geo	CES359_tcga	5	0.667191	CES202_ccle	5	0.0657404	CES159_gdsc	5	0.0287492
CES760_geo	CES97_tcga	5	0.9	CES7_ccle	5	0.6	CES243_gdsc	5	0.486506
CES762_geo	CES126_tcga	6	0.0699946	CES65_ccle	6	0.0699662	CES228_gdsc	6	0.0471108
CES765_geo	CES1346_tcga	6	0.833333	CES461_ccle	6	0.932337	CES439_gdsc	6	0.0556825
CES786_geo	CES166_tcga	10	0.7	CES283_ccle	12	0.00338051	CES77_gdsc	9	0.0585351
CES794_geo	CES158_tcga	41	0.67411	CES427_ccle	47	0.363691	CES12_gdsc	49	0.191375
CES800_geo	CES189_tcga	139	0.768007	CES143_ccle	150	0.0832082	CES117_gdsc	133	0.144604
CES801_geo	CES577_tcga	104	0.658746	CES143_ccle	176	0.636269	CES117_gdsc	162	0.606574
CES803_geo	CES792_tcga	7	0.163169	CES376_ccle	43	0.0533295	CES383_gdsc	39	0.131124
CES818_geo	CES652_tcga	112	0.482189	CES38_ccle	208	0.425612	CES365_gdsc	174	0.411815
CES847_geo	CES127_tcga	5	0.7	CES414_ccle	5	0.9	CES438_gdsc	5	0.810844
CES848_geo	CES673_tcga	154	0.637172	CES38_ccle	205	0.375503	CES365_gdsc	164	0.387917
CES850_geo	CES154_tcga	3	0.0179657	CES155_ccle	3	0.050917	CES283_gdsc	3	0.043955
CES855_geo	CES481_tcga	5	0.0769913	CES465_ccle	6	0.0734802	CES31_gdsc	5	0.122552
CES3_tcga	CES305_geo	9	0.128218	CES48_ccle	9	0.0254242	CES366_gdsc	9	0.0205928
CES5_tcga	CES147_geo	96	0.0332277	CES236_ccle	96	0.11432	CES18_gdsc	95	0.116261
CES11_tcga	CES221_geo	126	0.80653	CES77_ccle	126	0.498227	CES203_gdsc	123	0.532458
CES17_tcga	CES428_geo	180	0.846099	CES93_ccle	176	0.771058	CES272_gdsc	174	0.849177
CES19_tcga	CES706_geo	15	0.0819433	CES240_ccle	14	0.207197	CES45_gdsc	12	0.201144
CES21_tcga	CES211_geo	13	0.191598	CES463_ccle	13	0.0483931	CES70_gdsc	12	0.104914
CES22_tcga	CES360_geo	3	0.0296956	CES139_ccle	3	0.0458419	CES17_gdsc	3	0.0548971
CES23_tcga	CES134_geo	312	0.84861	CES270_ccle	312	0.687131	CES241_gdsc	310	0.712477
CES28_tcga	CES794_geo	6	0.00389978	CES156_ccle	5	0.0180187	CES12_gdsc	6	0.0348643
CES34_tcga	CES482_geo	11	0.0273199	CES53_ccle	11	0.076594	CES234_gdsc	9	0.101905
CES35_tcga	CES80_geo	58	0.183108	CES324_ccle	58	0.114788	CES112_gdsc	56	0.109625
CES39_tcga	CES307_geo	49	0.83305	CES3_ccle	49	0.526021	CES106_gdsc	50	0.460068
CES40_tcga	CES545_geo	198	0.782861	CES151_ccle	198	0.6425	CES268_gdsc	194	0.537228
CES50_tcga	CES482_geo	6	0.135297	CES53_ccle	6	0.16375	CES234_gdsc	4	0.156126
CES51_tcga	CES232_geo	5	0.0242838	CES362_ccle	5	0.00697861	CES44_gdsc	5	0.0222492
CES52_tcga	CES18_geo	16	0.0234279	CES324_ccle	16	0.104548	CES112_gdsc	17	0.0612589
CES60_tcga	CES82_geo	7	0.832783	CES376_ccle	7	0.0407471
CES61_tcga	CES330_geo	4	0.19856	CES102_ccle	4	0.107945	CES405_gdsc	4	0.115109
CES69_tcga	CES317_geo	196	0.531193	CES259_ccle	218	0.435007	CES407_gdsc	220	0.44268
CES72_tcga	CES73_geo	5	0.161868	CES1_ccle	5	0.179472	CES104_gdsc	4	0.212649
CES73_tcga	CES272_geo	59	0.252237	CES259_ccle	59	0.278595	CES407_gdsc	58	0.244982
CES81_tcga	CES212_geo	195	0.73096	CES435_ccle	176	0.318726	CES391_gdsc	171	0.150235
CES90_tcga	CES239_geo	22	0.856719	CES113_ccle	22	0.439724	CES22_gdsc	22	0.42827
CES97_tcga	CES760_geo	5	0.9	CES7_ccle	5	0.7	CES243_gdsc	5	0.348155
CES102_tcga	CES154_geo	95	0.917227	CES141_ccle	94	0.176664	CES55_gdsc	93	0.090881
CES103_tcga	CES365_geo	108	0.691151	CES214_ccle	108	0.489868	CES12_gdsc	108	0.466883
CES106_tcga	CES178_geo	11	0.166885	CES46_ccle	11	0.0948829	CES101_gdsc	11	0.135509
CES110_tcga	CES344_geo	5	0.188131	CES29_ccle	6	0.0720528	CES368_gdsc	7	0.0503715
CES111_tcga	CES5_geo	50	0.368969	CES72_ccle	50	0.27763	CES116_gdsc	49	0.23071
CES113_tcga	CES245_geo	163	0.855212	CES261_ccle	169	0.810156	CES169_gdsc	167	0.844105
CES114_tcga	CES420_geo	323	0.799972	CES62_ccle	324	0.631272	CES279_gdsc	321	0.733404
CES117_tcga	CES109_geo	21	0.00191059	CES29_ccle	21	0.0441806	CES368_gdsc	21	0.0315137
CES119_tcga	CES201_geo	77	0.410709	CES313_ccle	85	0.240215	CES202_gdsc	83	0.202449
CES120_tcga	CES209_geo	263	0.812816	CES380_ccle	256	0.389632	CES76_gdsc	252	0.777224
CES122_tcga	CES665_geo	3	0.158424	CES58_ccle	3	0.164416	CES110_gdsc	3	0.181537
CES124_tcga	CES466_geo	264	0.766431	CES185_ccle	285	0.770722	CES69_gdsc	266	0.752475
CES126_tcga	CES75_geo	39	0.288126	CES104_ccle	4	0.196932	CES228_gdsc	59	0.0767983
CES127_tcga	CES847_geo	5	0.7	CES213_ccle	5	0.536745	CES412_gdsc	5	0.9
CES135_tcga	CES587_geo	132	0.590823	CES447_ccle	10	0.297721	CES364_gdsc	134	0.419388
CES136_tcga	CES477_geo	4	0.0298163	CES155_ccle	4	0.00771395	CES283_gdsc	3	0.00262865
CES137_tcga	CES426_geo	7	0.0506929	CES155_ccle	7	0.0763144	CES283_gdsc	7	0.0617133
CES139_tcga	CES142_geo	10	0.058429	CES18_ccle	10	0.0646148	CES27_gdsc	10	0.0653111
CES146_tcga	CES521_geo	3	0.038351	CES155_ccle	3	0.1086	CES27_gdsc	3	0.0694405
CES148_tcga	CES261_geo	14	0.868132	CES109_ccle	14	0.112466	CES379_gdsc	8	0.196009
CES154_tcga	CES477_geo	132	0.72569	CES155_ccle	132	0.245867	CES283_gdsc	130	0.261636
CES157_tcga	CES73_geo	11	0.176082	CES55_ccle	7	0.173897	CES104_gdsc	12	0.112724
CES158_tcga	CES794_geo	41	0.67411	CES427_ccle	41	0.455487	CES12_gdsc	40	0.215156
CES164_tcga	CES328_geo	13	0.060342	CES307_ccle	13	0.0187241	CES4_gdsc	13	0.0339946
CES166_tcga	CES786_geo	10	0.7	CES283_ccle	10	0.0345567	CES77_gdsc	9	0.0772802
CES168_tcga	CES445_geo	181	0.771137	CES74_ccle	181	0.698119	CES317_gdsc	176	0.693674
CES170_tcga	CES409_geo	14	0.0937425	CES300_ccle	7	0.169215	CES422_gdsc	14	0.110291
CES175_tcga	CES333_geo	14	0.166358	CES102_ccle	14	0.058189	CES246_gdsc	13	0.0767971
CES176_tcga	CES553_geo	314	0.592044	CES238_ccle	327	0.495267	CES405_gdsc	371	0.550014
CES177_tcga	CES398_geo	4	0.0067082	CES321_ccle	4	0.00272968	CES152_gdsc	3	0.034138
CES178_tcga	CES330_geo	97	0.713702	CES102_ccle	97	0.280989	CES246_gdsc	99	0.247433
CES181_tcga	CES628_geo	3	0.8
CES183_tcga	CES138_geo	55	0.749104	CES238_ccle	59	0.126536	CES405_gdsc	57	0.0157628
CES186_tcga	CES89_geo	18	0.217295	CES263_ccle	18	0.166931	CES309_gdsc	17	0.234477
CES189_tcga	CES800_geo	139	0.768007	CES143_ccle	148	0.11811	CES117_gdsc	145	0.197921
CES191_tcga	CES188_geo	5	0.11338	CES307_ccle	5	0.104314	CES361_gdsc	6	0.0263108
CES192_tcga	CES432_geo	20	0.247662	CES152_ccle	20	0.254678	CES21_gdsc	13	0.284568
CES202_tcga	CES89_geo	24	0.25682	CES263_ccle	24	0.171924	CES309_gdsc	23	0.218119
CES204_tcga	CES365_geo	33	0.0352374	CES214_ccle	33	0.0372901	CES12_gdsc	34	0.0514693
CES209_tcga	CES545_geo	7	0.126018	CES151_ccle	7	0.107242	CES268_gdsc	7	0.0449802
CES210_tcga	CES46_geo	129	0.311978	CES435_ccle	129	0.258928	CES391_gdsc	131	0.343531
CES214_tcga	CES648_geo	37	0.341493	CES153_ccle	37	0.126566	CES199_gdsc	37	0.140089
CES216_tcga	CES482_geo	110	0.677568	CES53_ccle	108	0.543641	CES234_gdsc	88	0.638371
CES221_tcga	CES617_geo	6	0.0691044	CES62_ccle	5	0.0967422	CES172_gdsc	4	0.0579771
CES226_tcga	CES409_geo	16	0.0497396	CES51_ccle	16	0.0847935	CES422_gdsc	16	0.146662
CES228_tcga	CES330_geo	4	0.199088	CES102_ccle	6	0.0263533	CES246_gdsc	6	0.0437495
CES231_tcga	CES216_geo	107	0.728576	CES231_ccle	107	0.567084	CES196_gdsc	100	0.585932
CES232_tcga	CES318_geo	68	0.576114	CES407_ccle	6	0.100471	CES173_gdsc	83	0.0548486
CES233_tcga	CES487_geo	88	0.796202	CES144_ccle	88	0.22481	CES252_gdsc	88	0.24084
CES234_tcga	CES712_geo	208	0.769351	CES240_ccle	225	0.644979	CES45_gdsc	215	0.651486
CES236_tcga	CES472_geo	65	0.330941	CES264_ccle	72	0.0434544	CES332_gdsc	71	0.214563
CES246_tcga	CES344_geo	102	0.777893	CES29_ccle	103	0.242432	CES368_gdsc	103	0.278667
CES248_tcga	CES319_geo	8	0.065185	CES203_ccle	13	0.0545379	CES53_gdsc	13	0.00331836
CES249_tcga	CES166_geo	4	0.0658636	CES141_ccle	7	0.169067	CES55_gdsc	7	0.166358
CES250_tcga	CES29_geo	13	0.738155	CES286_ccle	13	0.0848557	CES420_gdsc	13	0.450284
CES254_tcga	CES483_geo	154	0.79881	CES79_ccle	154	0.62879	CES168_gdsc	145	0.645914
CES255_tcga	CES237_geo	11	0.199073	CES140_ccle	11	0.108382
CES258_tcga	CES142_geo	194	0.81631	CES18_ccle	179	0.519067	CES27_gdsc	175	0.484247
CES259_tcga	CES73_geo	79	0.0755236	CES1_ccle	78	0.0497041	CES104_gdsc	73	0.0149474
CES260_tcga	CES290_geo	4	0.0658025	CES465_ccle	4	0.0987351	CES31_gdsc	3	0.156556
CES266_tcga	CES378_geo	43	0.26481	CES165_ccle	43	0.229297	CES188_gdsc	46	0.11857
CES272_tcga	CES232_geo	107	0.2608	CES362_ccle	101	0.214039	CES44_gdsc	90	0.254953
CES279_tcga	CES615_geo	9	0.100274	CES48_ccle	9	0.0203408	CES142_gdsc	6	0.395098
CES284_tcga	CES333_geo	20	0.0336734	CES116_ccle	20	0.0276261	CES47_gdsc	19	0.0147522
CES289_tcga	CES231_geo	19	0.235088	CES65_ccle	19	0.352108	CES228_gdsc	19	0.287583
CES294_tcga	CES9_geo	7	0.0368965	CES239_ccle	7	0.114348	CES338_gdsc	7	0.0204263
CES298_tcga	CES147_geo	100	0.379083	CES236_ccle	100	0.266037	CES18_gdsc	95	0.24657
CES303_tcga	CES297_geo	4	0.0768644	CES445_ccle	4	0.0599876	CES340_gdsc	4	0.0374448
CES304_tcga	CES212_geo	6	0.126038	CES435_ccle	6	0.0473468	CES463_gdsc	6	0.0589668
CES305_tcga	CES330_geo	12	0.229099	CES102_ccle	12	0.101614	CES246_gdsc	12	0.0700265
CES306_tcga	CES706_geo	45	0.194204	CES240_ccle	45	0.0242479	CES45_gdsc	46	0.136052
CES307_tcga	CES242_geo	8	0.026872	CES58_ccle	8	0.018288	CES452_gdsc	8	0.000295837
CES316_tcga	CES244_geo	29	0.024378	CES153_ccle	29	0.0943476	CES199_gdsc	30	0.0381105
CES318_tcga	CES188_geo	271	0.81633	CES307_ccle	270	0.58022	CES4_gdsc	261	0.532024
CES323_tcga	CES7_geo	42	0.0256457	CES442_ccle	45	0.0490246
CES326_tcga	CES4_geo	48	0.182349	CES313_ccle	52	0.0542718	CES202_gdsc	51	0.050356
CES330_tcga	CES297_geo	135	0.792097	CES445_ccle	148	0.307858	CES340_gdsc	122	0.694291
CES331_tcga	CES398_geo	5	0.164867	CES8_ccle	5	0.139504	CES215_gdsc	4	0.00607362
CES332_tcga	CES178_geo	46	0.346219	CES46_ccle	46	0.457234	CES421_gdsc	46	0.364255
CES334_tcga							CES41_gdsc	3	1
CES335_tcga	CES334_geo	209	0.800953	CES283_ccle	225	0.7167	CES77_gdsc	212	0.739793
CES336_tcga	CES242_geo	132	0.808955	CES58_ccle	132	0.21373	CES452_gdsc	128	0.786378
CES337_tcga	CES143_geo	7	0.157162	CES163_ccle	7	0.119553	CES337_gdsc	8	0.0859166
CES338_tcga	CES587_geo	43	0.208282	CES441_ccle	43	0.12585	CES364_gdsc	43	0.185591
CES341_tcga	CES109_geo	112	0.773823	CES29_ccle	114	0.331113	CES368_gdsc	111	0.431506
CES348_tcga	CES432_geo	145	0.42854	CES152_ccle	145	0.273827	CES21_gdsc	137	0.331303
CES352_tcga	CES51_geo	223	0.74219	CES138_ccle	208	0.365542	CES156_gdsc	226	0.473472
CES359_tcga	CES757_geo	5	0.667191	CES202_ccle	13	0.133931	CES159_gdsc	13	0.126764
CES364_tcga	CES75_geo	19	0.214734	CES65_ccle	19	0.317285	CES228_gdsc	19	0.248651
CES368_tcga	CES356_geo	3	0.113433	CES446_ccle	3	0.113455	CES288_gdsc	4	0.153385
CES369_tcga	CES272_geo	17	0.179172	CES259_ccle	17	0.0693409	CES458_gdsc	17	0.296876
CES371_tcga	CES367_geo	21	0.366542	CES293_ccle	21	0.336199	CES110_gdsc	21	0.340231
CES375_tcga	CES245_geo	6	0.0646588	CES261_ccle	6	0.0366821	CES169_gdsc	6	0.00915508
CES377_tcga	CES580_geo	13	0.167273	CES18_ccle	13	0.0971746	CES432_gdsc	12	0.0102031
CES378_tcga	CES443_geo	9	0.0310811	CES184_ccle	9	0.266667	CES18_gdsc	8	0.0239075
CES382_tcga	CES5_geo	4	0.0298584	CES72_ccle	4	0.0371147	CES116_gdsc	3	0.0591279
CES385_tcga	CES460_geo	14	0.679784	CES4_ccle	14	0.646239
CES390_tcga	CES484_geo	31	0.468829	CES206_ccle	39	0.178856	CES291_gdsc	45	0.272517
CES392_tcga	CES333_geo	10	0.159314	CES116_ccle	10	0.10357	CES47_gdsc	9	0.126617
CES393_tcga	CES360_geo	4	0.256461	CES380_ccle	4	0.218316	CES462_gdsc	6	0.276504
CES395_tcga	CES521_geo	51	0.390866	CES82_ccle	51	0.404659	CES205_gdsc	48	0.288074
CES396_tcga	CES394_geo	14	0.105483	CES124_ccle	7	0.147859	CES144_gdsc	13	0.121084
CES399_tcga	CES66_geo	205	0.808047	CES380_ccle	208	0.208187	CES294_gdsc	193	0.676279
CES401_tcga	CES330_geo	4	0.0572326	CES102_ccle	4	0.0218814	CES246_gdsc	4	0.0227015
CES402_tcga	CES439_geo	161	0.739539	CES141_ccle	161	0.445683	CES55_gdsc	160	0.484579
CES403_tcga	CES324_geo	22	0.206874	CES324_ccle	20	0.236481	CES112_gdsc	20	0.208407
CES404_tcga	CES74_geo	56	0.72462	CES65_ccle	56	0.636738	CES228_gdsc	55	0.604322
CES413_tcga	CES141_geo	16	0.00543424	CES109_ccle	16	0.0588959	CES74_gdsc	15	0.0587099
CES419_tcga	CES498_geo	81	0.203292	CES29_ccle	87	0.0184886	CES383_gdsc	81	0.214648
CES420_tcga	CES80_geo	95	0.408865	CES324_ccle	99	0.188995	CES112_gdsc	100	0.159751
CES423_tcga	CES554_geo	7	0.125263	CES238_ccle	7	0.0653808	CES53_gdsc	7	0.00986938
CES424_tcga	CES171_geo	5	0.368699	CES226_ccle	5	0.203615	CES233_gdsc	5	0.155413
CES428_tcga	CES617_geo	72	0.763225	CES62_ccle	71	0.0393831	CES172_gdsc	4	0.0328035
CES432_tcga	CES334_geo	12	0.0747729	CES283_ccle	12	0.0558709	CES77_gdsc	12	0.0794069
CES437_tcga	CES38_geo	8	0.320346	CES77_ccle	8	0.150542	CES203_gdsc	8	0.151797
CES443_tcga	CES317_geo	19	0.145461	CES259_ccle	19	0.0329498	CES407_gdsc	20	0.0430627
CES444_tcga	CES85_geo	14	0.0725275	CES139_ccle	14	0.0591391	CES17_gdsc	13	0.109359
CES446_tcga	CES313_geo	6	0.254636	CES111_ccle	6	0.0966856	CES134_gdsc	6	0.0980742
CES449_tcga	CES143_geo	241	0.538482	CES163_ccle	235	0.557407	CES337_gdsc	247	0.629655
CES452_tcga	CES171_geo	6	0.0793839	CES286_ccle	6	0.0531545	CES144_gdsc	6	0.0471926
CES457_tcga	CES129_geo	116	0.61672	CES442_ccle	116	0.315639	CES460_gdsc	68	0.399323
CES462_tcga	CES217_geo	8	0.314522	CES104_ccle	4	0.265649	CES60_gdsc	4	0.222086
CES465_tcga	CES356_geo	3	0.0356093	CES446_ccle	3	0.0254437	CES288_gdsc	4	0.00769612
CES472_tcga	CES47_geo	163	0.84136	CES242_ccle	177	0.49079	CES410_gdsc	139	0.742887
CES474_tcga	CES75_geo	10	0.302737	CES65_ccle	10	0.24146	CES228_gdsc	11	0.187815
CES475_tcga	CES729_geo	14	0.188054	CES151_ccle	14	0.203481	CES60_gdsc	4	0.0842873
CES476_tcga	CES232_geo	76	0.342958	CES362_ccle	76	0.367332	CES270_gdsc	67	0.638271
CES478_tcga	CES177_geo	7	0.264628	CES321_ccle	7	0.171417	CES152_gdsc	7	0.154592
CES481_tcga	CES290_geo	125	0.749454	CES465_ccle	103	0.656339	CES31_gdsc	119	0.643561
CES488_tcga	CES15_geo	4	0.273823	CES116_ccle	15	0.281408	CES47_gdsc	17	0.278464
CES499_tcga	CES466_geo	4	0.0213793	CES185_ccle	4	0.00318847
CES505_tcga	CES339_geo	34	0.0782318	CES264_ccle	34	0.0429624	CES331_gdsc	32	0.0704657
CES508_tcga	CES617_geo	6	0.0660392	CES62_ccle	5	0.0968012	CES172_gdsc	4	0.811679
CES512_tcga	CES115_geo	5	0.179803	CES89_ccle	5	0.0362566	CES260_gdsc	4	0.0538047
CES529_tcga	CES127_geo	102	0.875771	CES102_ccle	105	0.17127	CES246_gdsc	106	0.208612
CES532_tcga	CES466_geo	41	0.0519219	CES185_ccle	44	0.11049	CES69_gdsc	44	0.0819735
CES533_tcga	CES321_geo	20	0.484681	CES435_ccle	20	0.419845	CES391_gdsc	14	0.390364
CES536_tcga	CES369_geo	136	0.781164	CES249_ccle	134	0.70474	CES284_gdsc	133	0.759107
CES539_tcga	CES38_geo	16	0.464464	CES77_ccle	16	0.215201	CES203_gdsc	16	0.245234
CES543_tcga	CES2_geo	14	0.0335947	CES237_ccle	14	0.0354938	CES192_gdsc	14	0.0496676
CES545_tcga	CES248_geo	103	0.694737	CES94_ccle	103	0.68375	CES56_gdsc	102	0.712547
CES546_tcga	CES272_geo	49	0.388162	CES408_ccle	37	0.554834	CES146_gdsc	28	0.269421
CES551_tcga	CES9_geo	20	0.150603	CES151_ccle	24	0.100083	CES268_gdsc	20	0.0566731
CES558_tcga	CES356_geo	3	0.105861	CES446_ccle	3	0.107502	CES288_gdsc	4	0.14324
CES559_tcga	CES362_geo	6	0.0901918	CES241_ccle	6	0.142857	CES159_gdsc	6	0.115253
CES565_tcga	CES38_geo	103	0.730664	CES77_ccle	103	0.186373	CES203_gdsc	102	0.233257
CES569_tcga	CES249_geo	6	0.0804029	CES58_ccle	6	0.048667	CES414_gdsc	6	0.0543654
CES570_tcga	CES665_geo	3	0.201937	CES86_ccle	3	0.0734316	CES246_gdsc	9	0.0404712
CES571_tcga	CES273_geo	69	0.617186	CES441_ccle	56	0.0260114	CES367_gdsc	68	0.274248
CES573_tcga	CES615_geo	64	0.418551	CES48_ccle	64	0.110901	CES366_gdsc	66	0.113735
CES575_tcga	CES305_geo	33	0.764492	CES235_ccle	33	0.723529	CES366_gdsc	33	0.00015618
CES577_tcga	CES801_geo	104	0.658746	CES143_ccle	104	0.399468	CES117_gdsc	103	0.427518
CES582_tcga	CES485_geo	62	0.259296	CES206_ccle	72	0.0756945	CES291_gdsc	75	0.150959
CES585_tcga	CES142_geo	8	0.0273667	CES136_ccle	4	0.27904	CES27_gdsc	8	0.0239528
CES586_tcga	CES483_geo	6	0.0191527	CES79_ccle	6	0.0434161	CES168_gdsc	6	0.0117637
CES587_tcga	CES521_geo	63	0.373861	CES82_ccle	63	0.221259	CES205_gdsc	59	0.36096
CES591_tcga	CES409_geo	60	0.492724	CES51_ccle	59	0.489292	CES422_gdsc	58	0.334609
CES594_tcga	CES237_geo	148	0.602803	CES140_ccle	160	0.616794	CES29_gdsc	148	0.686425
CES596_tcga	CES729_geo	5	0.0306272	CES151_ccle	5	0.0298685	CES268_gdsc	5	0.0137972
CES598_tcga	CES617_geo	7	0.0363588	CES62_ccle	7	0.112639	CES172_gdsc	4	0.163869
CES604_tcga	CES453_geo	62	0.783951	CES251_ccle	60	0.104532	CES166_gdsc	58	0.230912
CES605_tcga	CES75_geo	3	0.0880057	CES153_ccle	3	0.0839717	CES439_gdsc	3	0.153282
CES608_tcga	CES472_geo	109	0.669387	CES264_ccle	109	0.0882114	CES332_gdsc	107	0.295935
CES612_tcga	CES676_geo	39	0.0464416	CES441_ccle	36	0.0551166	CES367_gdsc	40	0.117123
CES615_tcga	CES2_geo	9	0.239799
CES618_tcga	CES34_geo	5	0.26502	CES264_ccle	5	0.174338	CES332_gdsc	5	0.20743
CES619_tcga	CES334_geo	17	0.147417	CES283_ccle	17	0.127401	CES77_gdsc	17	0.0840131
CES633_tcga	CES367_geo	3	0.134663				CES59_gdsc	3	0.323253
CES634_tcga	CES235_geo	158	0.654316	CES463_ccle	175	0.510455	CES70_gdsc	178	0.557657
CES638_tcga	CES22_geo	272	0.81343	CES252_ccle	216	0.598051	CES54_gdsc	261	0.74019
CES639_tcga	CES61_geo	179	0.816375	CES169_ccle	183	0.739884	CES280_gdsc	164	0.760119
CES647_tcga	CES665_geo	3	0.138186	CES86_ccle	3	0.0497468	CES18_gdsc	7	0.17767
CES648_tcga	CES11_geo	80	0.818264	CES139_ccle	80	0.331114	CES456_gdsc	62	0.365901
CES652_tcga	CES818_geo	112	0.482189	CES38_ccle	112	0.253075	CES365_gdsc	110	0.265178
CES657_tcga	CES794_geo	11	0.32125	CES438_ccle	9	0.605924	CES12_gdsc	10	0.185184
CES666_tcga	CES665_geo	3	0.121406	CES413_ccle	3	0.774683	CES76_gdsc	4	0.143934
CES673_tcga	CES848_geo	154	0.637172	CES38_ccle	178	0.505055	CES365_gdsc	167	0.47981
CES681_tcga	CES2_geo	221	0.740241	CES237_ccle	197	0.565737	CES192_gdsc	178	0.459206
CES682_tcga	CES248_geo	38	0.0228246	CES94_ccle	38	0.0914668	CES56_gdsc	38	0.236708
CES683_tcga	CES665_geo	3	0.193466	CES321_ccle	36	0.124185	CES152_gdsc	32	0.159294
CES684_tcga	CES55_geo	10	0.159402	CES278_ccle	5	0.190187	CES198_gdsc	6	0.251236
CES690_tcga	CES800_geo	7	0.153049	CES74_ccle	7	0.103788	CES289_gdsc	8	0.371542
CES695_tcga	CES498_geo	17	0.38227	CES376_ccle	17	0.243198	CES383_gdsc	17	0.239072
CES697_tcga	CES49_geo	9	0.201096	CES116_ccle	9	0.171281	CES47_gdsc	7	0.18467
CES700_tcga	CES521_geo	10	0.105553	CES82_ccle	10	0.0605621	CES205_gdsc	10	0.0326847
CES704_tcga	CES170_geo	68	0.830106	CES295_ccle	68	0.793144	CES46_gdsc	65	0.846735
CES706_tcga	CES685_geo	13	0.0528613	CES361_ccle	13	0.025398	CES432_gdsc	12	0.0753493
CES707_tcga	CES143_geo	173	0.223007	CES48_ccle	187	0.387173	CES366_gdsc	185	0.443384
CES708_tcga	CES409_geo	27	0.182762	CES283_ccle	27	0.0929238	CES172_gdsc	4	0.0601774
CES712_tcga	CES801_geo	15	0.073693	CES143_ccle	15	0.0292286	CES117_gdsc	15	0.0442094
CES714_tcga	CES239_geo	16	0.103217	CES113_ccle	16	0.246261	CES22_gdsc	16	0.271794
CES717_tcga	CES272_geo	12	0.146635	CES363_ccle	12	0.396369	CES458_gdsc	11	0.331103
CES718_tcga	CES170_geo	10	0.059827	CES295_ccle	10	0.0765814	CES46_gdsc	10	0.00333032
CES725_tcga	CES18_geo	4	0.0305466	CES324_ccle	4	0.040929	CES112_gdsc	4	0.0303641
CES727_tcga	CES685_geo	92	0.193482	CES361_ccle	92	0.055893	CES44_gdsc	90	0.0295163
CES729_tcga	CES411_geo	29	0.867218	CES113_ccle	29	0.154004	CES22_gdsc	28	0.323607
CES734_tcga	CES7_geo	284	0.771521	CES445_ccle	284	0.322728	CES188_gdsc	59	0.536829
CES735_tcga	CES453_geo	8	0.0755584	CES251_ccle	8	0.0185017	CES166_gdsc	7	0.0563278
CES736_tcga	CES794_geo	13	0.288341	CES427_ccle	13	0.183585	CES12_gdsc	13	0.177199
CES737_tcga	CES328_geo	158	0.728592	CES307_ccle	152	0.0572133	CES4_gdsc	151	0.18329
CES745_tcga	CES324_geo	86	0.696799	CES291_ccle	30	0.53731	CES323_gdsc	42	0.401274
CES750_tcga	CES800_geo	33	0.120066	CES74_ccle	33	0.0915454	CES117_gdsc	34	0.0835622
CES751_tcga	CES9_geo	38	0.658012	CES239_ccle	38	0.686869	CES338_gdsc	38	0.580603
CES760_tcga	CES188_geo	125	0.0164165	CES307_ccle	125	0.020648	CES361_gdsc	84	0.2167
CES761_tcga	CES237_geo	15	0.232688	CES140_ccle	15	0.269263	CES29_gdsc	15	0.226187
CES762_tcga	CES237_geo	21	0.191763	CES140_ccle	21	0.188449	CES29_gdsc	19	0.291173
CES765_tcga	CES637_geo	11	0.437844	CES355_ccle	12	0.195247	CES198_gdsc	12	0.35387
CES766_tcga	CES321_geo	143	0.835327	CES122_ccle	144	0.657935	CES173_gdsc	128	0.624966
CES770_tcga	CES671_geo	7	0.101358	CES457_ccle	7	0.0959929	CES112_gdsc	25	0.166721
CES771_tcga							CES246_gdsc	4	0.0780002
CES777_tcga	CES177_geo	176	0.752692	CES321_ccle	176	0.594117	CES152_gdsc	173	0.616481
CES787_tcga	CES549_geo	7	0.0225661	CES447_ccle	9	0.104685	CES112_gdsc	65	0.2868
CES792_tcga	CES803_geo	7	0.163169	CES376_ccle	7	0.0672601	CES383_gdsc	8	0.0519665
CES795_tcga	CES4_geo	5	0.0949378	CES313_ccle	5	0.0413978	CES202_gdsc	6	0.0594079
CES799_tcga	CES716_geo	34	0.132242	CES202_ccle	34	0.0029241	CES159_gdsc	32	0.00764146
CES801_tcga	CES43_geo	198	0.662536	CES294_ccle	252	0.519871	CES392_gdsc	186	0.373064
CES804_tcga	CES249_geo	233	0.81285	CES58_ccle	266	0.473342	CES414_gdsc	262	0.546947
CES807_tcga	CES448_geo	129	0.819666	CES144_ccle	149	0.509649	CES252_gdsc	146	0.530022
CES821_tcga							CES454_gdsc	3	0.172549
CES826_tcga	CES641_geo	3	0.300376	CES406_ccle	5	0.196404	CES202_gdsc	8	0.276959
CES828_tcga	CES360_geo	171	0.649085	CES139_ccle	178	0.164463	CES17_gdsc	168	0.247246
CES829_tcga	CES671_geo	7	0.285714	CES457_ccle	7	0.380952
CES832_tcga	CES482_geo	27	0.2071	CES234_ccle	12	0.5317	CES234_gdsc	24	0.217573
CES837_tcga	CES598_geo	152	0.683173	CES36_ccle	184	0.655192	CES89_gdsc	180	0.668143
CES838_tcga	CES394_geo	319	0.809253	CES286_ccle	318	0.696961	CES144_gdsc	293	0.69445
CES842_tcga	CES398_geo	3	0.03973	CES86_ccle	3	1
CES852_tcga	CES74_geo	9	0.248354	CES40_ccle	9	0.181896	CES228_gdsc	10	0.0630881
CES855_tcga	CES367_geo	9	0.123656	CES293_ccle	9	0.0725779	CES110_gdsc	9	0.0640553
CES857_tcga	CES587_geo	15	0.338977	CES441_ccle	15	0.102717	CES364_gdsc	14	0.139202
CES859_tcga	CES665_geo	3	0.5	CES8_ccle	3	0.0171629
CES861_tcga	CES171_geo	55	0.774718	CES226_ccle	43	0.478829	CES233_gdsc	39	0.398417
CES866_tcga	CES147_geo	105	0.309487	CES236_ccle	105	0.253765	CES18_gdsc	99	0.244286
CES869_tcga	CES333_geo	15	0.222659	CES102_ccle	24	0.0231103	CES246_gdsc	23	0.0383456
CES870_tcga	CES147_geo	4	0.080707	CES236_ccle	4	0.0507709	CES18_gdsc	4	0.0601256
CES871_tcga	CES73_geo	21	0.187084	CES1_ccle	23	0.0614243	CES104_gdsc	23	0.106788
CES875_tcga	CES367_geo	4	0.0261596	CES293_ccle	4	0.0398838	CES110_gdsc	4	0.0601482
CES876_tcga	CES18_geo	34	0.00591968	CES324_ccle	34	0.12377	CES112_gdsc	35	0.151924
CES877_tcga	CES2_geo	39	0.0446594	CES237_ccle	39	0.0648766	CES192_gdsc	38	0.120753
CES882_tcga	CES362_geo	160	0.861747	CES202_ccle	160	0.706752	CES159_gdsc	159	0.760635
CES884_tcga	CES171_geo	9	0.196081	CES226_ccle	9	0.112534	CES420_gdsc	8	0.0331526
CES887_tcga	CES598_geo	20	0.32607	CES102_ccle	23	0.298781	CES89_gdsc	18	0.283799
CES889_tcga	CES297_geo	20	0.176774	CES445_ccle	20	0.116499	CES340_gdsc	20	0.174583
CES893_tcga	CES356_geo	4	0.179526	CES83_ccle	4	0.190716	CES454_gdsc	4	0.204637
CES903_tcga	CES372_geo	126	0.77261	CES138_ccle	125	0.361805	CES156_gdsc	125	0.301179
CES908_tcga	CES409_geo	19	0.0377199	CES51_ccle	19	0.064203	CES422_gdsc	19	0.124044
CES910_tcga	CES360_geo	44	0.128275	CES139_ccle	44	0.0152424	CES17_gdsc	41	0.0212929
CES912_tcga	CES313_geo	11	0.286643	CES111_ccle	14	0.0209452	CES134_gdsc	14	0.0443821
CES915_tcga	CES648_geo	3	0.130612	CES153_ccle	3	0.052437	CES199_gdsc	3	0.093829
CES921_tcga	CES4_geo	76	0.524071	CES313_ccle	75	0.298475	CES202_gdsc	74	0.350251
CES922_tcga	CES129_geo	27	0.0592592	CES442_ccle	27	0.0769721	CES460_gdsc	19	0.161792
CES926_tcga	CES676_geo	41	0.265783	CES441_ccle	42	0.15687	CES322_gdsc	17	0.321037
CES927_tcga	CES321_geo	8	0.0276522	CES58_ccle	8	0.0824533	CES173_gdsc	8	0.101498
CES929_tcga	CES208_geo	125	0.828105	CES251_ccle	125	0.754507	CES166_gdsc	125	0.795325
CES931_tcga	CES794_geo	8	0.154571	CES427_ccle	8	0.045866	CES12_gdsc	8	0.00113811
CES932_tcga	CES49_geo	20	0.106431	CES116_ccle	20	0.125676	CES283_gdsc	3	0.354898
CES933_tcga	CES73_geo	111	0.443595	CES1_ccle	111	0.309065	CES104_gdsc	108	0.284106
CES934_tcga	CES311_geo	149	0.871703	CES89_ccle	149	0.865683	CES260_gdsc	140	0.831207
CES943_tcga	CES89_geo	106	0.685331	CES263_ccle	106	0.682483	CES309_gdsc	103	0.713668
CES947_tcga	CES4_geo	12	0.332795	CES313_ccle	12	0.18282	CES202_gdsc	12	0.167021
CES948_tcga	CES49_geo	149	0.554106	CES116_ccle	204	0.610545	CES47_gdsc	159	0.45294
CES951_tcga	CES194_geo	124	0.664125	CES278_ccle	124	0.390839	CES222_gdsc	120	0.45653
CES957_tcga	CES380_geo	204	0.818447	CES203_ccle	229	0.802	CES53_gdsc	241	0.766567
CES958_tcga	CES5_geo	206	0.835505	CES72_ccle	205	0.653068	CES116_gdsc	204	0.65091
CES959_tcga	CES356_geo	83	0.72826	CES446_ccle	81	0.611854	CES288_gdsc	73	0.589181
CES967_tcga	CES339_geo	65	0.480835	CES264_ccle	65	0.134969	CES331_gdsc	63	0.418954
CES971_tcga	CES505_geo	5	0.6	CES7_ccle	5	0.9	CES243_gdsc	5	0.400379
CES972_tcga	CES676_geo	227	0.446255	CES441_ccle	230	0.341731	CES364_gdsc	189	0.151419
CES975_tcga	CES443_geo	128	0.696352	CES236_ccle	131	0.0448701	CES18_gdsc	123	0.0684067
CES976_tcga	CES240_geo	16	0.61655	CES355_ccle	16	0.210458	CES352_gdsc	16	0.38998
CES977_tcga	CES648_geo	9	0.257714	CES407_ccle	4	0.15783	CES199_gdsc	10	0.129628
CES980_tcga	CES432_geo	121	0.219999	CES152_ccle	142	0.475853	CES21_gdsc	139	0.384014
CES984_tcga	CES22_geo	6	0.00822064	CES252_ccle	6	0.0160548	CES54_gdsc	7	0.0525237
CES985_tcga	CES8_geo	146	0.601912	CES129_ccle	181	0.831924	CES254_gdsc	139	0.563883
CES989_tcga	CES706_geo	4	0.0161911	CES240_ccle	4	0.0151351	CES45_gdsc	4	0.0601492
CES992_tcga	CES244_geo	13	0.0590409	CES153_ccle	13	0.00753241	CES199_gdsc	12	0.0766449
CES997_tcga	CES685_geo	8	0.0280188	CES361_ccle	8	0.0118146	CES432_gdsc	7	0.0217692
CES998_tcga	CES244_geo	80	0.686444	CES153_ccle	82	0.181804	CES199_gdsc	80	0.215513
CES1005_tcga	CES75_geo	3	0.0872799	CES398_ccle	3	0.5	CES439_gdsc	3	0.109093
CES1007_tcga	CES487_geo	20	0.164452	CES398_ccle	3	0.198513	CES173_gdsc	22	0.188393
CES1016_tcga	CES38_geo	45	0.280215	CES77_ccle	45	0.207696	CES203_gdsc	43	0.173912
CES1021_tcga	CES235_geo	3	0.0705037	CES463_ccle	4	0.0120528	CES70_gdsc	4	0.0242374
CES1024_tcga	CES178_geo	19	0.560665	CES46_ccle	19	0.36201	CES101_gdsc	18	0.459128
CES1025_tcga	CES617_geo	6	0.070856	CES62_ccle	5	0.0967827	CES192_gdsc	6	0.100132
CES1028_tcga	CES685_geo	164	0.270396	CES361_ccle	179	0.222994	CES432_gdsc	163	0.341542
CES1029_tcga	CES9_geo	27	0.398704	CES239_ccle	27	0.343602	CES338_gdsc	27	0.250398
CES1030_tcga	CES18_geo	151	0.75149	CES324_ccle	151	0.292188	CES112_gdsc	151	0.346618
CES1038_tcga	CES4_geo	14	0.321328	CES313_ccle	14	0.166241	CES202_gdsc	14	0.162471
CES1046_tcga	CES426_geo	256	0.792247	CES155_ccle	257	0.483482	CES283_gdsc	250	0.470523
CES1066_tcga	CES245_geo	6	0.101299	CES261_ccle	6	0.0911292	CES169_gdsc	6	0.0745542
CES1071_tcga	CES249_geo	6	0.115606	CES58_ccle	6	0.075042	CES414_gdsc	6	0.0802519
CES1078_tcga	CES384_geo	118	0.659481	CES42_ccle	118	0.539649	CES38_gdsc	114	0.503283
CES1080_tcga	CES383_geo	67	0.754682	CES278_ccle	58	0.136767	CES106_gdsc	65	0.00433691
CES1088_tcga	CES34_geo	98	0.33934	CES42_ccle	143	0.21536	CES38_gdsc	144	0.271322
CES1090_tcga	CES498_geo	6	0.154093	CES29_ccle	6	0.0968976	CES405_gdsc	4	0.131621
CES1093_tcga	CES395_geo	41	0.361579	CES46_ccle	55	0.171684	CES421_gdsc	56	0.271714
CES1095_tcga	CES418_geo	69	0.464123	CES111_ccle	69	0.486057	CES134_gdsc	67	0.344436
CES1104_tcga	CES235_geo	10	0.206036	CES463_ccle	10	0.135604	CES70_gdsc	9	0.111049
CES1105_tcga	CES356_geo	15	0.0288434	CES446_ccle	15	0.0541798	CES288_gdsc	14	0.0894229
CES1109_tcga							CES287_gdsc	4	0.375814
CES1112_tcga	CES141_geo	158	0.602748	CES109_ccle	140	0.474053	CES74_gdsc	153	0.410207
CES1121_tcga	CES143_geo	7	0.133662	CES48_ccle	7	0.0811693	CES366_gdsc	7	0.0947002
CES1123_tcga							CES100_gdsc	3	0.8
CES1135_tcga	CES393_geo	18	0.649123	CES294_ccle	17	0.130625	CES17_gdsc	15	0.0819832
CES1136_tcga	CES126_geo	80	0.749684	CES261_ccle	84	0.131638	CES169_gdsc	80	0.137112
CES1137_tcga	CES48_geo	26	0.163777	CES376_ccle	26	0.0626687	CES364_gdsc	3	0.440697
CES1146_tcga	CES48_geo	82	0.809899	CES376_ccle	86	0.278944	CES383_gdsc	56	0.100559
CES1147_tcga	CES729_geo	52	0.426485	CES151_ccle	52	0.103044	CES268_gdsc	52	0.0657576
CES1148_tcga	CES580_geo	247	0.67614	CES18_ccle	226	3.34046e-05	CES27_gdsc	216	0.0520291
CES1149_tcga	CES482_geo	4	0.0450455	CES53_ccle	4	0.0333788	CES234_gdsc	3	0.0476859
CES1150_tcga	CES171_geo	32	0.173852	CES243_ccle	29	0.186951	CES78_gdsc	28	0.181937
CES1154_tcga	CES362_geo	11	0.0317384	CES202_ccle	11	0.0808644	CES159_gdsc	11	0.11047
CES1157_tcga	CES648_geo	63	0.0958174	CES153_ccle	63	0.0189698	CES199_gdsc	63	0.0674455
CES1160_tcga	CES686_geo	11	0.490909	CES102_ccle	11	0.0289606	CES246_gdsc	11	0.0274751
CES1163_tcga	CES328_geo	3	0.0682565	CES313_ccle	3	0.142689	CES4_gdsc	3	0.12069
CES1171_tcga	CES398_geo	5	0.169387	CES8_ccle	5	0.149617	CES215_gdsc	4	0.0114811
CES1175_tcga	CES587_geo	16	0.372502	CES441_ccle	16	0.162715	CES364_gdsc	15	0.190521
CES1180_tcga	CES683_geo	272	0.811312	CES243_ccle	272	0.515748	CES78_gdsc	265	0.558773
CES1182_tcga	CES368_geo	155	0.702741	CES243_ccle	142	0.156911	CES447_gdsc	87	0.254622
CES1188_tcga							CES246_gdsc	3	0.117659
CES1192_tcga	CES285_geo	125	0.631917	CES163_ccle	125	0.352215	CES337_gdsc	125	0.256694
CES1201_tcga	CES339_geo	59	0.0106776	CES264_ccle	59	0.148958	CES331_gdsc	57	0.0188386
CES1203_tcga	CES848_geo	3	0.02141	CES38_ccle	3	0.0348388	CES365_gdsc	3	0.0324365
CES1210_tcga	CES243_geo	18	0.37014
CES1221_tcga	CES712_geo	4	0.0669458	CES240_ccle	4	0.0242107	CES45_gdsc	3	0.030362
CES1222_tcga	CES154_geo	7	0.273362	CES141_ccle	7	0.0920624	CES55_gdsc	7	0.0545316
CES1225_tcga	CES648_geo	19	0.126586	CES153_ccle	19	0.14186	CES199_gdsc	18	0.126012
CES1236_tcga	CES648_geo	94	0.36276	CES153_ccle	94	0.303176	CES199_gdsc	93	0.280965
CES1239_tcga	CES297_geo	3	0.0826937				CES462_gdsc	3	0.333947
CES1242_tcga	CES76_geo	3	0.185312	CES454_ccle	3	0.213015	CES462_gdsc	6	0.885714
CES1245_tcga	CES356_geo	15	0.126051	CES446_ccle	15	0.0972006	CES288_gdsc	14	0.0551955
CES1257_tcga	CES221_geo	14	0.192892	CES77_ccle	14	0.19611	CES203_gdsc	12	0.119531
CES1263_tcga	CES156_geo	19	0.885714	CES294_ccle	17	0.16057	CES17_gdsc	17	0.0535797
CES1264_tcga	CES428_geo	6	0.0816374	CES93_ccle	6	0.136488	CES272_gdsc	6	0.143875
CES1267_tcga	CES249_geo	6	0.0806937	CES58_ccle	6	0.0489919	CES414_gdsc	6	0.0545821
CES1276_tcga	CES255_geo	110	0.5588	CES264_ccle	120	0.139346	CES332_gdsc	120	0.142856
CES1277_tcga	CES367_geo	94	0.0566527	CES293_ccle	96	0.0802676	CES110_gdsc	90	0.0956299
CES1280_tcga	CES34_geo	14	0.151227	CES42_ccle	14	0.0104147	CES38_gdsc	14	0.0467288
CES1287_tcga	CES380_geo	6	0.126523	CES203_ccle	6	0.0786998	CES53_gdsc	6	0.0844006
CES1289_tcga	CES671_geo	7	0.785714	CES457_ccle	7	0.52381
CES1304_tcga	CES420_geo	16	0.524323	CES62_ccle	16	0.41937	CES279_gdsc	16	0.437743
CES1308_tcga	CES466_geo	44	0.177147	CES185_ccle	44	0.100669	CES110_gdsc	43	0.103388
CES1310_tcga	CES333_geo	3	0.0827959	CES102_ccle	3	0.0366741	CES246_gdsc	3	0.0630121
CES1314_tcga	CES483_geo	44	0.103458	CES79_ccle	44	0.0790555	CES168_gdsc	44	0.106514
CES1317_tcga	CES398_geo	5	0.171004	CES8_ccle	5	0.150511	CES215_gdsc	4	0.00521156
CES1318_tcga	CES628_geo	3	0.5
CES1330_tcga	CES66_geo	64	0.160588	CES380_ccle	64	0.0306548	CES294_gdsc	62	0.136039
CES1341_tcga	CES848_geo	7	0.188119	CES38_ccle	7	0.109751	CES365_gdsc	7	0.0784582
CES1346_tcga	CES765_geo	6	0.833333	CES461_ccle	6	0.75	CES439_gdsc	7	0.113511
CES1355_tcga	CES232_geo	14	0.0338846	CES362_ccle	14	0.0639124	CES44_gdsc	13	0.0626366
CES1356_tcga	CES330_geo	4	0.0174749	CES102_ccle	4	0.0442727	CES246_gdsc	4	0.0157774
CES1360_tcga	CES603_geo	114	0.48821	CES36_ccle	108	0.0489293	CES89_gdsc	94	0.169104
CES1361_tcga	CES398_geo	53	0.339061	CES8_ccle	53	0.336801	CES215_gdsc	45	0.374062
CES1362_tcga	CES398_geo	75	0.731211	CES8_ccle	75	0.715215	CES215_gdsc	65	0.677123
CES1365_tcga	CES255_geo	37	0.170768	CES264_ccle	37	0.0394899	CES332_gdsc	37	0.0922186
CES1366_tcga							CES41_gdsc	3	1
CES1370_tcga	CES641_geo	3	0.974679	CES406_ccle	5	0.3	CES42_gdsc	6	0.304631
CES1374_tcga	CES482_geo	4	0.0442412	CES53_ccle	4	0.033266	CES234_gdsc	3	0.0476859
CES1382_tcga	CES416_geo	5	0.117629	CES129_ccle	5	0.0475224	CES254_gdsc	6	0.07825
CES1383_tcga	CES38_geo	16	0.154731	CES77_ccle	16	0.00498946	CES203_gdsc	16	0.0197982
CES1_ccle	CES73_geo	251	0.658457	CES933_tcga	111	0.309065	CES104_gdsc	260	0.829697
CES3_ccle	CES307_geo	68	0.68341	CES39_tcga	49	0.526021	CES106_gdsc	85	0.532981
CES4_ccle	CES460_geo	21	0.540086	CES385_tcga	14	0.646239
CES5_ccle	CES15_geo	5	0.291362	CES1180_tcga	4	0.327609	CES112_gdsc	4	0.293712
CES7_ccle	CES505_geo	5	0.7	CES971_tcga	5	0.9	CES243_gdsc	5	0.630656
CES8_ccle	CES398_geo	82	0.865796	CES1362_tcga	75	0.715215	CES215_gdsc	64	0.767103
CES18_ccle	CES142_geo	205	0.534824	CES258_tcga	179	0.519067	CES27_gdsc	334	0.757066
CES23_ccle	CES847_geo	5	0.771429	CES127_tcga	5	0.257143	CES438_gdsc	5	0.706599
CES29_ccle	CES109_geo	168	0.493711	CES341_tcga	114	0.331113	CES368_gdsc	238	0.647044
CES31_ccle	CES360_geo	4	0.0379521
CES33_ccle	CES141_geo	4	0.0639283	CES1112_tcga	3	0.0296942	CES407_gdsc	3	0.014269
CES36_ccle	CES598_geo	153	0.574183	CES837_tcga	184	0.655192	CES89_gdsc	222	0.77382
CES38_ccle	CES818_geo	208	0.425612	CES673_tcga	178	0.505055	CES365_gdsc	254	0.596717
CES40_ccle	CES617_geo	7	0.236652	CES852_tcga	9	0.181896	CES172_gdsc	4	0.165006
CES42_ccle	CES384_geo	207	0.899654	CES1078_tcga	118	0.539649	CES38_gdsc	185	0.899561
CES46_ccle	CES178_geo	69	0.615901	CES332_tcga	46	0.457234	CES421_gdsc	119	0.809891
CES48_ccle	CES143_geo	313	0.457159	CES707_tcga	187	0.387173	CES366_gdsc	309	0.529261
CES51_ccle	CES409_geo	124	0.687139	CES591_tcga	59	0.489292	CES422_gdsc	111	0.678978
CES52_ccle	CES303_geo	3	0.576818	CES842_tcga	3	0.212512
CES53_ccle	CES482_geo	149	0.761117	CES216_tcga	108	0.543641	CES234_gdsc	116	0.744859
CES55_ccle	CES74_geo	24	0.015015	CES157_tcga	7	0.173897	CES228_gdsc	24	0.00875792
CES58_ccle	CES249_geo	254	0.454011	CES804_tcga	266	0.473342	CES414_gdsc	411	0.84659
CES61_ccle	CES209_geo	3	0.0138182
CES62_ccle	CES420_geo	359	0.735131	CES114_tcga	324	0.631272	CES279_gdsc	378	0.788105
CES65_ccle	CES74_geo	91	0.86233	CES404_tcga	56	0.636738	CES228_gdsc	87	0.785829
CES72_ccle	CES5_geo	235	0.742461	CES958_tcga	205	0.653068	CES116_gdsc	272	0.862304
CES74_ccle	CES445_geo	238	0.847147	CES168_tcga	181	0.698119	CES317_gdsc	240	0.892647
CES77_ccle	CES221_geo	162	0.650115	CES11_tcga	126	0.498227	CES203_gdsc	183	0.905496
CES79_ccle	CES483_geo	199	0.725896	CES254_tcga	154	0.62879	CES168_gdsc	216	0.874714
CES82_ccle	CES521_geo	119	0.715866	CES395_tcga	51	0.404659	CES205_gdsc	103	0.835825
CES83_ccle	CES586_geo	5	0.0727752	CES893_tcga	4	0.190716	CES42_gdsc	6	0.294723
CES86_ccle	CES398_geo	3	0.0140787	CES842_tcga	3	1
CES87_ccle	CES9_geo	3	0.0252495
CES89_ccle	CES311_geo	174	0.903013	CES934_tcga	149	0.865683	CES260_gdsc	142	0.902331
CES93_ccle	CES428_geo	196	0.870082	CES17_tcga	176	0.771058	CES272_gdsc	176	0.838262
CES94_ccle	CES248_geo	108	0.936433	CES545_tcga	103	0.68375	CES56_gdsc	96	0.769637
CES97_ccle	CES565_geo	5	0.148162	CES1277_tcga	4	0.343929	CES454_gdsc	3	0.306549
CES99_ccle	CES648_geo	5	0.0655561	CES1005_tcga	3	0.46169	CES324_gdsc	3	0.872082
CES102_ccle	CES330_geo	152	0.356709	CES178_tcga	97	0.280989	CES246_gdsc	358	0.821742
CES104_ccle	CES74_geo	4	0.142627	CES462_tcga	4	0.265649	CES228_gdsc	4	0.128272
CES106_ccle	CES706_geo	3	0.0811839	CES234_tcga	3	0.0998449	CES45_gdsc	3	0.0791551
CES109_ccle	CES141_geo	155	0.718281	CES1112_tcga	140	0.474053	CES74_gdsc	149	0.649184
CES111_ccle	CES418_geo	126	0.648353	CES1095_tcga	69	0.486057	CES134_gdsc	129	0.724399
CES112_ccle	CES38_geo	5	0.108793	CES565_tcga	5	0.258543	CES61_gdsc	3	0.0388306
CES113_ccle	CES239_geo	24	0.411501	CES90_tcga	22	0.439724	CES22_gdsc	59	0.877416
CES116_ccle	CES49_geo	171	0.641018	CES948_tcga	204	0.610545	CES47_gdsc	153	0.579495
CES119_ccle	CES11_geo	16	0.108947	CES176_tcga	8	0.211022	CES28_gdsc	7	0.142569
CES122_ccle	CES321_geo	196	0.786088	CES766_tcga	144	0.657935	CES173_gdsc	173	0.801245
CES123_ccle	CES394_geo	3	0.0354399
CES124_ccle	CES394_geo	8	0.0804821	CES396_tcga	7	0.147859	CES144_gdsc	7	0.117938
CES125_ccle	CES760_geo	5	0.0896479	CES971_tcga	5	0.0128068	CES5_gdsc	12	0.726073
CES129_ccle	CES8_geo	164	0.558477	CES985_tcga	181	0.831924	CES254_gdsc	142	0.602973
CES136_ccle	CES142_geo	4	0.0761493	CES585_tcga	4	0.27904	CES27_gdsc	4	0.0362688
CES137_ccle	CES580_geo	9	0.385741	CES1148_tcga	9	0.358303	CES292_gdsc	5	0.427442
CES138_ccle	CES51_geo	232	0.408595	CES352_tcga	208	0.365542	CES156_gdsc	276	0.850785
CES139_ccle	CES11_geo	133	0.378385	CES648_tcga	80	0.331114	CES17_gdsc	262	0.895896
CES140_ccle	CES237_geo	178	0.827534	CES594_tcga	160	0.616794	CES29_gdsc	140	0.728084
CES141_ccle	CES439_geo	240	0.625926	CES402_tcga	161	0.445683	CES55_gdsc	311	0.875792
CES143_ccle	CES801_geo	176	0.636269	CES577_tcga	104	0.399468	CES117_gdsc	217	0.856334
CES144_ccle	CES448_geo	160	0.43333	CES807_tcga	149	0.509649	CES252_gdsc	188	0.869127
CES150_ccle	CES521_geo	5	0.165694	CES395_tcga	3	0.289543	CES192_gdsc	3	0.129564
CES151_ccle	CES545_geo	223	0.800346	CES40_tcga	198	0.6425	CES268_gdsc	219	0.799913
CES152_ccle	CES432_geo	241	0.640989	CES980_tcga	142	0.475853	CES21_gdsc	251	0.648926
CES153_ccle	CES648_geo	194	0.642264	CES1236_tcga	94	0.303176	CES199_gdsc	223	0.715209
CES155_ccle	CES426_geo	323	0.545685	CES1046_tcga	257	0.483482	CES283_gdsc	343	0.886674
CES156_ccle	CES794_geo	7	0.0581215	CES28_tcga	5	0.0180187	CES12_gdsc	5	0.056723
CES163_ccle	CES285_geo	186	0.499245	CES449_tcga	235	0.557407	CES337_gdsc	235	0.669507
CES165_ccle	CES378_geo	59	0.692238	CES266_tcga	43	0.229297	CES188_gdsc	52	0.155352
CES169_ccle	CES61_geo	190	0.802612	CES639_tcga	183	0.739884	CES280_gdsc	172	0.750095
CES173_ccle	CES384_geo	3	0.0514789
CES174_ccle	CES848_geo	6	0.15658	CES673_tcga	6	0.207557	CES365_gdsc	6	0.107937
CES181_ccle	CES565_geo	5	0.007798	CES1370_tcga	5	0.34202	CES454_gdsc	8	0.0406229
CES184_ccle	CES443_geo	9	0.0399177	CES378_tcga	9	0.266667	CES18_gdsc	8	0.0268706
CES185_ccle	CES466_geo	279	0.841218	CES124_tcga	285	0.770722	CES69_gdsc	258	0.857921
CES187_ccle	CES209_geo	3	0.0304129	CES666_tcga	3	0.751558
CES200_ccle	CES565_geo	5	0.203617	CES565_tcga	15	0.259569	CES211_gdsc	17	0.285164
CES202_ccle	CES362_geo	185	0.735509	CES882_tcga	160	0.706752	CES159_gdsc	210	0.903645
CES203_ccle	CES380_geo	232	0.772627	CES957_tcga	229	0.802	CES53_gdsc	264	0.772084
CES204_ccle	CES38_geo	3	0.0803009
CES206_ccle	CES484_geo	71	0.493132	CES390_tcga	39	0.178856	CES291_gdsc	138	0.65785
CES213_ccle	CES847_geo	5	0.844277	CES127_tcga	5	0.536745	CES438_gdsc	5	0.701568
CES214_ccle	CES365_geo	147	0.778644	CES103_tcga	108	0.489868	CES12_gdsc	167	0.844783
CES220_ccle	CES49_geo	7	0.122018	CES948_tcga	3	0.073655
CES226_ccle	CES171_geo	48	0.52878	CES861_tcga	43	0.478829	CES233_gdsc	40	0.644474
CES231_ccle	CES216_geo	138	0.813977	CES231_tcga	107	0.567084	CES196_gdsc	144	0.757806
CES234_ccle	CES482_geo	12	0.210821	CES832_tcga	12	0.5317	CES61_gdsc	9	0.620204
CES235_ccle	CES305_geo	39	0.764677	CES575_tcga	33	0.723529	CES366_gdsc	33	0.0313549
CES236_ccle	CES147_geo	258	0.623089	CES298_tcga	100	0.266037	CES18_gdsc	342	0.862695
CES237_ccle	CES2_geo	238	0.708837	CES681_tcga	197	0.565737	CES192_gdsc	231	0.718488
CES238_ccle	CES554_geo	212	0.346705	CES176_tcga	327	0.495267	CES405_gdsc	326	0.340731
CES239_ccle	CES9_geo	67	0.77286	CES751_tcga	38	0.686869	CES338_gdsc	57	0.75855
CES240_ccle	CES712_geo	227	0.585025	CES234_tcga	225	0.644979	CES45_gdsc	260	0.779468
CES241_ccle	CES362_geo	10	0.101835	CES559_tcga	6	0.142857	CES159_gdsc	7	0.139151
CES242_ccle	CES47_geo	173	0.521787	CES472_tcga	177	0.49079	CES410_gdsc	136	0.464717
CES243_ccle	CES683_geo	297	0.620462	CES1180_tcga	272	0.515748	CES78_gdsc	322	0.746692
CES245_ccle	CES38_geo	3	0.0790186
CES246_ccle	CES498_geo	24	0.0882843	CES695_tcga	14	0.211296	CES383_gdsc	21	0.0374329
CES249_ccle	CES369_geo	168	0.84497	CES536_tcga	134	0.70474	CES284_gdsc	132	0.683443
CES251_ccle	CES208_geo	153	0.847047	CES929_tcga	125	0.754507	CES166_gdsc	120	0.891902
CES252_ccle	CES22_geo	241	0.708816	CES638_tcga	216	0.598051	CES54_gdsc	210	0.669249
CES256_ccle	CES466_geo	24	0.152455	CES124_tcga	21	0.231266	CES69_gdsc	21	0.143746
CES259_ccle	CES272_geo	239	0.512738	CES69_tcga	218	0.435007	CES407_gdsc	365	0.733644
CES261_ccle	CES245_geo	182	0.839817	CES113_tcga	169	0.810156	CES169_gdsc	164	0.79983
CES262_ccle	CES147_geo	5	0.11678	CES298_tcga	5	0.193011	CES18_gdsc	5	0.159178
CES263_ccle	CES89_geo	146	0.8851	CES943_tcga	106	0.682483	CES309_gdsc	104	0.92885
CES264_ccle	CES339_geo	213	0.252419	CES1276_tcga	120	0.139346	CES332_gdsc	278	0.627397
CES270_ccle	CES134_geo	349	0.764373	CES23_tcga	312	0.687131	CES241_gdsc	409	0.846194
CES277_ccle	CES177_geo	4	0.12996
CES278_ccle	CES194_geo	160	0.528076	CES951_tcga	124	0.390839	CES222_gdsc	193	0.74781
CES283_ccle	CES334_geo	230	0.690552	CES335_tcga	225	0.7167	CES77_gdsc	236	0.79914
CES286_ccle	CES394_geo	338	0.793101	CES838_tcga	318	0.696961	CES144_gdsc	330	0.787831
CES287_ccle	CES615_geo	14	0.170927	CES707_tcga	13	0.334497	CES142_gdsc	9	0.053864
CES289_ccle	CES9_geo	7	0.104651	CES1029_tcga	5	0.290924	CES338_gdsc	4	0.0388894
CES291_ccle	CES324_geo	36	0.527358	CES745_tcga	30	0.53731	CES323_gdsc	32	0.577621
CES293_ccle	CES367_geo	222	0.648271	CES1277_tcga	96	0.0802676	CES110_gdsc	220	0.67984
CES294_ccle	CES43_geo	219	0.435698	CES801_tcga	252	0.519871	CES391_gdsc	315	0.292597
CES295_ccle	CES170_geo	98	0.916534	CES704_tcga	68	0.793144	CES46_gdsc	75	0.912818
CES300_ccle	CES409_geo	7	0.0541709	CES170_tcga	7	0.169215	CES422_gdsc	7	0.0144287
CES303_ccle	CES706_geo	3	0.154967
CES304_ccle	CES591_geo	3	0.0553615	CES582_tcga	12	0.189991	CES291_gdsc	18	0.024573
CES307_ccle	CES188_geo	296	0.661109	CES318_tcga	270	0.58022	CES4_gdsc	323	0.749324
CES313_ccle	CES201_geo	153	0.564077	CES921_tcga	75	0.298475	CES202_gdsc	212	0.782541
CES315_ccle	CES641_geo	3	0.00745667	CES1370_tcga	3	0.191386	CES192_gdsc	6	0.212537
CES321_ccle	CES177_geo	233	0.761942	CES777_tcga	176	0.594117	CES152_gdsc	252	0.849115
CES324_ccle	CES80_geo	183	0.47527	CES1030_tcga	151	0.292188	CES112_gdsc	362	0.802689
CES330_ccle	CES521_geo	5	0.202864	CES395_tcga	3	0.296676	CES192_gdsc	3	0.130319
CES352_ccle	CES424_geo	6	0.214286	CES591_tcga	5	0.094778	CES422_gdsc	5	0.126323
CES355_ccle	CES240_geo	30	0.363367	CES976_tcga	16	0.210458	CES198_gdsc	46	0.679835
CES359_ccle	CES380_geo	3	0.0594069	CES957_tcga	3	0.02499	CES53_gdsc	3	0.0793741
CES361_ccle	CES685_geo	328	0.585594	CES1028_tcga	179	0.222994	CES432_gdsc	256	0.26545
CES362_ccle	CES232_geo	257	0.85485	CES476_tcga	76	0.367332	CES44_gdsc	229	0.4054
CES363_ccle	CES272_geo	50	0.269921	CES717_tcga	12	0.396369	CES458_gdsc	52	0.524849
CES364_ccle	CES279_geo	4	0.191402	CES158_tcga	12	0.132953	CES12_gdsc	14	0.148455
CES376_ccle	CES48_geo	94	0.215343	CES1146_tcga	86	0.278944	CES383_gdsc	133	0.0551694
CES380_ccle	CES209_geo	283	0.41713	CES120_tcga	256	0.389632	CES76_gdsc	276	0.495158
CES385_ccle	CES637_geo	11	0.0474215	CES765_tcga	12	0.0890272	CES60_gdsc	4	0.0565428
CES398_ccle	CES75_geo	3	0.0924786	CES1005_tcga	3	0.5	CES439_gdsc	3	0.110548
CES406_ccle	CES641_geo	3	0.410391	CES1370_tcga	5	0.3	CES42_gdsc	5	0.322193
CES407_ccle	CES321_geo	6	0.0727743	CES977_tcga	4	0.15783	CES173_gdsc	5	0.163414
CES408_ccle	CES272_geo	39	0.34704	CES546_tcga	37	0.554834	CES146_gdsc	24	0.402962
CES413_ccle	CES209_geo	3	0.0307783	CES666_tcga	3	0.774683
CES414_ccle	CES847_geo	5	0.9	CES127_tcga	5	0.5	CES438_gdsc	5	0.702731
CES427_ccle	CES794_geo	47	0.363691	CES158_tcga	41	0.455487	CES12_gdsc	61	0.0991454
CES428_ccle	CES666_geo	3	0.0520309	CES120_tcga	6	0.0777361	CES140_gdsc	7	0.6
CES432_ccle	CES171_geo	5	0.225726	CES861_tcga	5	0.11378	CES66_gdsc	5	0.329719
CES435_ccle	CES212_geo	243	0.437862	CES81_tcga	176	0.318726	CES391_gdsc	291	0.445185
CES436_ccle	CES847_geo	5	0.1	CES127_tcga	5	0.1	CES121_gdsc	5	0.8
CES438_ccle	CES794_geo	11	0.185116	CES657_tcga	9	0.605924	CES12_gdsc	9	0.178419
CES441_ccle	CES587_geo	269	0.383367	CES972_tcga	230	0.341731	CES364_gdsc	297	0.44204
CES442_ccle	CES129_geo	176	0.445607	CES457_tcga	116	0.315639	CES460_gdsc	66	0.215717
CES445_ccle	CES7_geo	330	0.492725	CES734_tcga	284	0.322728	CES340_gdsc	121	0.214851
CES446_ccle	CES356_geo	88	0.511308	CES959_tcga	81	0.611854	CES288_gdsc	72	0.489832
CES447_ccle	CES587_geo	10	0.31266	CES135_tcga	10	0.297721	CES364_gdsc	9	0.132677
CES448_ccle	CES74_geo	7	0.0908587	CES126_tcga	7	0.104147	CES228_gdsc	7	0.0435462
CES449_ccle	CES279_geo	3	1
CES454_ccle	CES76_geo	4	0.0483983	CES1242_tcga	3	0.213015	CES463_gdsc	9	0.0408006
CES457_ccle	CES671_geo	8	0.309524	CES1289_tcga	7	0.52381
CES461_ccle	CES765_geo	6	0.932337	CES1346_tcga	6	0.75	CES439_gdsc	6	0.186413
CES463_ccle	CES235_geo	199	0.588813	CES634_tcga	175	0.510455	CES70_gdsc	252	0.789135
CES465_ccle	CES290_geo	122	0.573119	CES481_tcga	103	0.656339	CES31_gdsc	99	0.616102
CES4_gdsc	CES188_geo	248	0.51409	CES318_tcga	261	0.532024	CES307_ccle	323	0.749324
CES5_gdsc	CES760_geo	5	0.171556	CES971_tcga	5	0.062384	CES125_ccle	12	0.726073
CES12_gdsc	CES365_geo	135	0.706395	CES103_tcga	108	0.466883	CES214_ccle	167	0.844783
CES17_gdsc	CES360_geo	189	0.366144	CES648_tcga	76	0.289162	CES139_ccle	262	0.895896
CES18_gdsc	CES147_geo	230	0.570072	CES298_tcga	95	0.24657	CES236_ccle	342	0.862695
CES21_gdsc	CES432_geo	213	0.676498	CES980_tcga	139	0.384014	CES152_ccle	251	0.648926
CES22_gdsc	CES239_geo	23	0.396411	CES90_tcga	22	0.42827	CES113_ccle	59	0.877416
CES24_gdsc	CES61_geo	8	0.0833209	CES639_tcga	8	0.0667402	CES169_ccle	8	0.0559514
CES27_gdsc	CES142_geo	176	0.521197	CES258_tcga	175	0.484247	CES18_ccle	334	0.757066
CES28_gdsc	CES554_geo	8	0.134839	CES176_tcga	9	0.0645653	CES119_ccle	7	0.142569
CES29_gdsc	CES237_geo	139	0.75598	CES594_tcga	148	0.686425	CES140_ccle	140	0.728084
CES31_gdsc	CES290_geo	131	0.762387	CES481_tcga	119	0.643561	CES465_ccle	99	0.616102
CES36_gdsc	CES272_geo	11	0.137699	CES69_tcga	11	0.0417174	CES259_ccle	11	0.0944571
CES38_gdsc	CES384_geo	182	0.853121	CES1078_tcga	114	0.503283	CES42_ccle	185	0.899561
CES39_gdsc	CES485_geo	12	0.11758	CES582_tcga	9	0.00298636	CES206_ccle	12	0.182553
CES41_gdsc				CES334_tcga	3	1
CES42_gdsc	CES641_geo	3	0.583903	CES1370_tcga	6	0.304631	CES406_ccle	5	0.322193
CES44_gdsc	CES232_geo	219	0.372313	CES272_tcga	90	0.254953	CES362_ccle	229	0.4054
CES45_gdsc	CES712_geo	196	0.582981	CES234_tcga	215	0.651486	CES240_ccle	260	0.779468
CES46_gdsc	CES170_geo	75	0.886825	CES704_tcga	65	0.846735	CES295_ccle	75	0.912818
CES47_gdsc	CES49_geo	123	0.495221	CES948_tcga	159	0.45294	CES116_ccle	153	0.579495
CES53_gdsc	CES380_geo	202	0.680021	CES957_tcga	241	0.766567	CES203_ccle	264	0.772084
CES54_gdsc	CES22_geo	258	0.77358	CES638_tcga	261	0.74019	CES252_ccle	210	0.669249
CES55_gdsc	CES439_geo	229	0.620446	CES402_tcga	160	0.484579	CES141_ccle	311	0.875792
CES56_gdsc	CES248_geo	96	0.752672	CES545_tcga	102	0.712547	CES94_ccle	96	0.769637
CES58_gdsc	CES209_geo	4	0.0424744	CES120_tcga	4	0.0589874
CES59_gdsc	CES257_geo	3	0.159769	CES633_tcga	3	0.323253	CES435_ccle	4	0.204971
CES60_gdsc	CES324_geo	4	0.160379	CES745_tcga	4	0.0156553	CES463_ccle	4	0.103354
CES61_gdsc	CES482_geo	9	0.0759759	CES50_tcga	4	0.146829	CES234_ccle	9	0.620204
CES66_gdsc	CES171_geo	10	0.376081	CES861_tcga	10	0.128316	CES432_ccle	5	0.329719
CES69_gdsc	CES466_geo	256	0.875777	CES124_tcga	266	0.752475	CES185_ccle	258	0.857921
CES70_gdsc	CES235_geo	177	0.638225	CES634_tcga	178	0.557657	CES463_ccle	252	0.789135
CES73_gdsc	CES41_geo	6	0.314286	CES127_tcga	5	0.414431	CES436_ccle	5	0.371429
CES74_gdsc	CES141_geo	159	0.6679	CES1112_tcga	153	0.410207	CES109_ccle	149	0.649184
CES76_gdsc	CES209_geo	247	0.783012	CES120_tcga	252	0.777224	CES380_ccle	276	0.495158
CES77_gdsc	CES334_geo	204	0.768281	CES335_tcga	212	0.739793	CES283_ccle	236	0.79914
CES78_gdsc	CES683_geo	262	0.63665	CES1180_tcga	265	0.558773	CES243_ccle	322	0.746692
CES89_gdsc	CES598_geo	148	0.623926	CES837_tcga	180	0.668143	CES36_ccle	222	0.77382
CES92_gdsc	CES360_geo	9	0.0162959	CES828_tcga	8	0.0785012	CES139_ccle	9	0.0672715
CES100_gdsc	CES9_geo	3	0.0718833	CES1123_tcga	3	0.8	CES239_ccle	3	0.0136135
CES101_gdsc	CES178_geo	20	0.124329	CES1024_tcga	18	0.459128	CES46_ccle	20	0.0555955
CES104_gdsc	CES73_geo	217	0.699752	CES933_tcga	108	0.284106	CES1_ccle	260	0.829697
CES106_gdsc	CES307_geo	63	0.649758	CES39_tcga	50	0.460068	CES3_ccle	85	0.532981
CES110_gdsc	CES367_geo	207	0.715579	CES1277_tcga	90	0.0956299	CES293_ccle	220	0.67984
CES112_gdsc	CES18_geo	197	0.451565	CES1030_tcga	151	0.346618	CES324_ccle	362	0.802689
CES116_gdsc	CES5_geo	208	0.733474	CES958_tcga	204	0.65091	CES72_ccle	272	0.862304
CES117_gdsc	CES801_geo	162	0.606574	CES577_tcga	103	0.427518	CES143_ccle	217	0.856334
CES121_gdsc	CES847_geo	5	0.1	CES127_tcga	5	0.1	CES436_ccle	5	0.8
CES129_gdsc	CES521_geo	3	0.0455104	CES395_tcga	3	0.144747	CES237_ccle	3	0.0289139
CES134_gdsc	CES418_geo	159	0.759981	CES1095_tcga	67	0.344436	CES111_ccle	129	0.724399
CES140_gdsc	CES209_geo	6	0.0268424	CES120_tcga	7	0.0164793	CES428_ccle	7	0.6
CES142_gdsc	CES615_geo	10	0.0960469	CES279_tcga	6	0.395098	CES48_ccle	10	0.0355691
CES144_gdsc	CES394_geo	295	0.73937	CES838_tcga	293	0.69445	CES286_ccle	330	0.787831
CES145_gdsc	CES503_geo	4	0.318874				CES259_ccle	4	0.0575215
CES146_gdsc	CES272_geo	28	0.138968	CES546_tcga	28	0.269421	CES408_ccle	24	0.402962
CES152_gdsc	CES177_geo	208	0.695207	CES777_tcga	173	0.616481	CES321_ccle	252	0.849115
CES156_gdsc	CES51_geo	227	0.462169	CES352_tcga	226	0.473472	CES138_ccle	276	0.850785
CES157_gdsc	CES127_geo	4	0.106492	CES529_tcga	4	0.0612473	CES102_ccle	4	0.0432473
CES159_gdsc	CES362_geo	156	0.765955	CES882_tcga	159	0.760635	CES202_ccle	210	0.903645
CES166_gdsc	CES208_geo	119	0.803985	CES929_tcga	125	0.795325	CES251_ccle	120	0.891902
CES168_gdsc	CES483_geo	170	0.718043	CES254_tcga	145	0.645914	CES79_ccle	216	0.874714
CES169_gdsc	CES245_geo	159	0.782947	CES113_tcga	167	0.844105	CES261_ccle	164	0.79983
CES172_gdsc	CES617_geo	4	0.158265	CES508_tcga	4	0.811679	CES62_ccle	4	0.0421099
CES173_gdsc	CES321_geo	158	0.741833	CES766_tcga	128	0.624966	CES122_ccle	173	0.801245
CES177_gdsc	CES307_geo	14	0.291644	CES39_tcga	15	0.290299	CES3_ccle	14	0.195821
CES188_gdsc	CES378_geo	52	0.296874	CES266_tcga	46	0.11857	CES165_ccle	52	0.155352
CES192_gdsc	CES2_geo	198	0.609221	CES681_tcga	178	0.459206	CES237_ccle	231	0.718488
CES196_gdsc	CES216_geo	121	0.721825	CES231_tcga	100	0.585932	CES231_ccle	144	0.757806
CES198_gdsc	CES637_geo	13	0.514259	CES765_tcga	12	0.35387	CES355_ccle	46	0.679835
CES199_gdsc	CES648_geo	175	0.670229	CES1236_tcga	93	0.280965	CES153_ccle	223	0.715209
CES202_gdsc	CES201_geo	127	0.563078	CES921_tcga	74	0.350251	CES313_ccle	212	0.782541
CES203_gdsc	CES221_geo	136	0.647409	CES11_tcga	123	0.532458	CES77_ccle	183	0.905496
CES205_gdsc	CES521_geo	119	0.785208	CES587_tcga	59	0.36096	CES82_ccle	103	0.835825
CES211_gdsc	CES565_geo	3	0.195091	CES565_tcga	14	0.247153	CES200_ccle	17	0.285164
CES215_gdsc	CES398_geo	64	0.732064	CES1362_tcga	65	0.677123	CES8_ccle	64	0.767103
CES222_gdsc	CES194_geo	148	0.548869	CES951_tcga	120	0.45653	CES278_ccle	193	0.74781
CES223_gdsc	CES209_geo	6	0.0717211	CES120_tcga	7	0.0282085	CES380_ccle	6	0.0115424
CES228_gdsc	CES74_geo	84	0.758145	CES404_tcga	55	0.604322	CES65_ccle	87	0.785829
CES231_gdsc	CES580_geo	9	0.118117	CES1148_tcga	9	0.131732	CES361_ccle	9	0.11596
CES233_gdsc	CES171_geo	40	0.614405	CES861_tcga	39	0.398417	CES226_ccle	40	0.644474
CES234_gdsc	CES482_geo	115	0.838703	CES216_tcga	88	0.638371	CES53_ccle	116	0.744859
CES235_gdsc	CES360_geo	9	0.277866	CES828_tcga	8	0.327264	CES380_ccle	9	0.274319
CES241_gdsc	CES134_geo	316	0.726161	CES23_tcga	310	0.712477	CES270_ccle	409	0.846194
CES243_gdsc	CES505_geo	5	0.594619	CES971_tcga	5	0.400379	CES7_ccle	5	0.630656
CES246_gdsc	CES330_geo	139	0.336151	CES178_tcga	99	0.247433	CES102_ccle	358	0.821742
CES250_gdsc	CES409_geo	6	0.0448065	CES335_tcga	5	0.126026	CES283_ccle	6	0.0711514
CES252_gdsc	CES448_geo	124	0.412603	CES807_tcga	146	0.530022	CES144_ccle	188	0.869127
CES254_gdsc	CES8_geo	126	0.634627	CES985_tcga	139	0.563883	CES129_ccle	142	0.602973
CES257_gdsc	CES212_geo	4	0.260681	CES335_tcga	5	0.297067	CES435_ccle	4	0.205665
CES260_gdsc	CES311_geo	142	0.829069	CES934_tcga	140	0.831207	CES89_ccle	142	0.902331
CES267_gdsc	CES477_geo	22	0.189961	CES154_tcga	22	0.0525275	CES155_ccle	22	0.00247177
CES268_gdsc	CES545_geo	203	0.669047	CES40_tcga	194	0.537228	CES151_ccle	219	0.799913
CES270_gdsc	CES232_geo	66	0.309141	CES476_tcga	67	0.638271	CES362_ccle	66	0.347497
CES271_gdsc	CES285_geo	6	0.0313352	CES1192_tcga	7	0.00908396	CES163_ccle	6	0.0295956
CES272_gdsc	CES428_geo	174	0.843384	CES17_tcga	174	0.849177	CES93_ccle	176	0.838262
CES274_gdsc	CES242_geo	3	0.0063525	CES336_tcga	3	0.0992747	CES58_ccle	3	0.0063234
CES279_gdsc	CES420_geo	325	0.799001	CES114_tcga	321	0.733404	CES62_ccle	378	0.788105
CES280_gdsc	CES61_geo	160	0.777663	CES639_tcga	164	0.760119	CES169_ccle	172	0.750095
CES283_gdsc	CES426_geo	283	0.508257	CES1046_tcga	250	0.470523	CES155_ccle	343	0.886674
CES284_gdsc	CES369_geo	131	0.763334	CES536_tcga	133	0.759107	CES249_ccle	132	0.683443
CES287_gdsc	CES281_geo	8	0.458735	CES1148_tcga	8	0.23071	CES259_ccle	4	0.16698
CES288_gdsc	CES356_geo	82	0.72906	CES959_tcga	73	0.589181	CES446_ccle	72	0.489832
CES289_gdsc	CES505_geo	5	0.104185	CES690_tcga	8	0.371542	CES7_ccle	5	0.0659127
CES291_gdsc	CES484_geo	55	0.451718	CES390_tcga	45	0.272517	CES206_ccle	138	0.65785
CES292_gdsc				CES21_tcga	5	0.197214	CES137_ccle	5	0.427442
CES294_gdsc	CES66_geo	243	0.729207	CES399_tcga	193	0.676279	CES380_ccle	253	0.272802
CES303_gdsc	CES80_geo	20	0.0262288	CES35_tcga	15	0.324925	CES324_ccle	20	0.062332
CES309_gdsc	CES89_geo	104	0.892655	CES943_tcga	103	0.713668	CES263_ccle	104	0.92885
CES317_gdsc	CES445_geo	217	0.852694	CES168_tcga	176	0.693674	CES74_ccle	240	0.892647
CES318_gdsc	CES143_geo	7	0.11984	CES707_tcga	7	0.197078	CES48_ccle	7	0.128743
CES322_gdsc	CES273_geo	17	0.4303	CES605_tcga	3	0.0136525	CES99_ccle	4	0.00293885
CES323_gdsc	CES324_geo	43	0.493349	CES745_tcga	42	0.401274	CES291_ccle	32	0.577621
CES324_gdsc	CES648_geo	3	0.0208968				CES99_ccle	3	0.872082
CES331_gdsc	CES339_geo	191	0.70246	CES967_tcga	63	0.418954	CES264_ccle	236	0.379774
CES332_gdsc	CES472_geo	130	0.435423	CES608_tcga	107	0.295935	CES264_ccle	278	0.627397
CES337_gdsc	CES285_geo	155	0.407118	CES449_tcga	247	0.629655	CES163_ccle	235	0.669507
CES338_gdsc	CES9_geo	57	0.739417	CES751_tcga	38	0.580603	CES239_ccle	57	0.75855
CES340_gdsc	CES297_geo	121	0.84416	CES330_tcga	122	0.694291	CES445_ccle	121	0.214851
CES350_gdsc	CES521_geo	3	0.0450054	CES395_tcga	3	0.143338	CES237_ccle	3	0.028953
CES351_gdsc	CES221_geo	5	0.0747699	CES11_tcga	5	0.130034	CES77_ccle	5	0.0258958
CES352_gdsc	CES240_geo	15	0.323399	CES976_tcga	16	0.38998	CES355_ccle	15	0.0269421
CES361_gdsc	CES188_geo	131	0.183907	CES760_tcga	84	0.2167	CES307_ccle	131	0.0453652
CES364_gdsc	CES587_geo	250	0.713835	CES135_tcga	134	0.419388	CES441_ccle	297	0.44204
CES365_gdsc	CES818_geo	174	0.411815	CES673_tcga	167	0.47981	CES38_ccle	254	0.596717
CES366_gdsc	CES143_geo	216	0.260208	CES707_tcga	185	0.443384	CES48_ccle	309	0.529261
CES367_gdsc	CES273_geo	122	0.339494	CES571_tcga	68	0.274248	CES441_ccle	269	0.219581
CES368_gdsc	CES109_geo	153	0.616967	CES341_tcga	111	0.431506	CES29_ccle	238	0.647044
CES379_gdsc	CES261_geo	8	0.19476	CES148_tcga	8	0.196009	CES109_ccle	8	0.0744981
CES383_gdsc	CES498_geo	124	0.502384	CES695_tcga	17	0.239072	CES376_ccle	133	0.0551694
CES391_gdsc	CES46_geo	229	0.354885	CES210_tcga	131	0.343531	CES435_ccle	291	0.445185
CES392_gdsc	CES43_geo	184	0.606877	CES801_tcga	186	0.373064	CES294_ccle	191	0.234589
CES393_gdsc	CES147_geo	10	0.135262	CES298_tcga	10	0.197775	CES236_ccle	10	0.148193
CES405_gdsc	CES553_geo	324	0.50452	CES176_tcga	371	0.550014	CES238_ccle	326	0.340731
CES407_gdsc	CES272_geo	229	0.504509	CES69_tcga	220	0.44268	CES259_ccle	365	0.733644
CES410_gdsc	CES47_geo	136	0.817749	CES472_tcga	139	0.742887	CES242_ccle	136	0.464717
CES412_gdsc	CES847_geo	5	0.6	CES127_tcga	5	0.9	CES213_ccle	5	0.58554
CES414_gdsc	CES249_geo	229	0.540926	CES804_tcga	262	0.546947	CES58_ccle	411	0.84659
CES415_gdsc	CES15_geo	4	0.0328192	CES652_tcga	73	0.188261	CES38_ccle	71	0.216438
CES420_gdsc	CES29_geo	21	0.154993	CES250_tcga	13	0.450284	CES432_ccle	5	0.108349
CES421_gdsc	CES178_geo	61	0.483255	CES332_tcga	46	0.364255	CES46_ccle	119	0.809891
CES422_gdsc	CES409_geo	122	0.659998	CES591_tcga	58	0.334609	CES51_ccle	111	0.678978
CES432_gdsc	CES685_geo	180	0.0981404	CES1028_tcga	163	0.341542	CES361_ccle	256	0.26545
CES438_gdsc	CES847_geo	5	0.810844	CES127_tcga	5	0.707528	CES23_ccle	5	0.706599
CES439_gdsc	CES765_geo	6	0.0556825	CES605_tcga	3	0.153282	CES461_ccle	6	0.186413
CES441_gdsc	CES285_geo	8	0.104736	CES1192_tcga	9	0.0587429	CES163_ccle	8	0.0380015
CES447_gdsc	CES368_geo	105	0.535214	CES1182_tcga	87	0.254622	CES259_ccle	92	0.252319
CES452_gdsc	CES242_geo	127	0.750126	CES336_tcga	128	0.786378	CES58_ccle	127	0.154152
CES454_gdsc	CES565_geo	3	0.0445507	CES893_tcga	4	0.204637	CES406_ccle	5	0.0653937
CES456_gdsc	CES11_geo	64	0.208683	CES648_tcga	62	0.365901	CES139_ccle	124	0.333525
CES458_gdsc	CES272_geo	73	0.158207	CES717_tcga	11	0.331103	CES363_ccle	52	0.524849
CES460_gdsc	CES129_geo	66	0.318572	CES457_tcga	68	0.399323	CES442_ccle	66	0.215717
CES462_gdsc	CES76_geo	3	0.481812	CES1242_tcga	6	0.885714	CES454_ccle	3	0.151241
CES463_gdsc	CES76_geo	3	0.0501095	CES304_tcga	6	0.0589668	CES454_ccle	9	0.0408006
