# Supplementary material for: Transcriptional effects of copy number alterations in a large set of human cancers
Source: Nat Commun. 2020 Feb 5;11:715. doi: 10.1038/s41467-020-14605-5 (PMC7002723; doi:10.1038/s41467-020-14605-5)
Supplement: Supplementary file 10 — Supplementary Data 8 [file 41467_2020_14605_MOESM10_ESM.xlsx]

## Sheet: Supplementary Data 8
Supplementary Data 8 - Correlations between GSEA results in the GEO-dataset and TCGA-dataset
Gene set	No. of common gene sets GEO - TCGA	Spearman r
Biocarta	192	0.888974
Chemical and genetic perturbations	2907	0.947302
GO biological processes	4090	0.945269
GO cellular components	511	0.973722
GO molecular functions	154	0.959276
Hallmark	50	0.946987
Immunologic signatures	848	0.973141
KEGG	182	0.922238
MicroRNA targets	207	0.860851
Oncogenic signatures	189	0.974864
Reactome	607	0.961604
Transcription factor targets	579	0.963831
GEO, Gene Expression Omnibus; GO, Gene Ontology; KEGG, Kyoto Encyclopedia of Genes and Genomes; TCGA, The Cancer Genome Atlas.
