# Supplementary material for: Transcriptional effects of copy number alterations in a large set of human cancers
Source: Nat Commun. 2020 Feb 5;11:715. doi: 10.1038/s41467-020-14605-5 (PMC7002723; doi:10.1038/s41467-020-14605-5)
Supplement: Supplementary file 11 — Supplementary Data 9 [file 41467_2020_14605_MOESM11_ESM.xlsx]

## Sheet: Supplementary Data 9
Supplementary Data 9 - Gene set enrichment analysis per cytoband on the degree of transcriptional adaptation*
Cytoband	Total no. of genes	No. of mapped genes	-log(P value)	Multivariate permutation testing (1 = pass)
chr1p13	143	92	-0.0437791	0
chr1p35	116	85	-0.389964	0
chr1p36	504	296	-0.148845	0
chr1q21	358	154	-1.17776	0
chr1q24	77	44	0.661111	0
chr1q32	199	132	-3.04412	1
chr1q42	153	76	-2.64753	1
chr1q43	40	17	-0.10646	0
chr1q44	103	32	2.15714	0
chr2p13	89	66	-1.41046	0
chr2p24	68	43	-0.134397	0
chr2p25	91	49	-0.143239	0
chr2q11	101	52	-0.496096	0
chr2q24	70	37	3.31911	1
chr2q31	122	75	-0.699153	0
chr2q37	185	97	0.765328	0
chr3p21	271	205	-0.598596	0
chr3p22	86	54	3.06553	1
chr3p25	101	72	-0.264296	0
chr3p26	33	19	1.55935	0
chr3q13	115	77	-0.296423	0
chr3q21	130	92	-1.63632	0
chr3q24	31	16	0.34058	0
chr3q25	83	46	0.570093	0
chr3q28	25	21	3.89748	1
chr3q29	72	42	-2.12114	0
chr4p16	170	103	-0.496948	0
chr4q13	103	40	4.22121	1
chr4q21	117	81	0.702093	0
chr5p13	77	42	-0.0931623	0
chr5q11	59	31	1.1107	0
chr5q12	54	36	-0.977401	0
chr5q13	104	52	-1.62969	0
chr5q31	247	167	0.348969	0
chr5q32	36	30	3.71506	1
chr5q35	179	95	0.238569	0
chr6p12	82	39	8.63428	1
chr6p21	544	295	-0.308823	0
chr6p22	180	76	6.19778	1
chr6p24	45	25	-0.429705	0
chr6p25	63	34	0.0632649	0
chr6q13	26	15	0.9033	0
chr6q21	88	53	-1.23395	0
chr6q23	78	46	6.00387	1
chr6q25	89	44	-0.530545	0
chr6q27	55	30	0.134154	0
chr7p12	30	17	3.30606	1
chr7p13	54	32	-0.807375	0
chr7p14	89	38	0.152883	0
chr7p15	110	68	4.43143	1
chr7p22	104	60	-2.64692	1
chr7q11	208	70	-0.584462	0
chr7q21	115	73	3.25253	1
chr7q22	149	102	-0.470634	0
chr7q31	117	81	3.80448	1
chr7q36	113	66	-0.447247	0
chr8p21	105	73	-0.0241501	0
chr8p22	43	33	0.260601	0
chr8q11	54	21	0.0501478	0
chr8q12	57	29	-0.0272113	0
chr8q22	102	65	-1.5597	0
chr8q24	214	132	-2.99046	1
chr9p13	107	52	-0.545481	0
chr9p24	61	38	-0.604888	0
chr9q22	133	76	-0.328487	0
chr9q31	80	43	-0.0847455	0
chr9q33	82	49	-0.0892105	0
chr9q34	267	202	-1.57302	0
chr10p12	65	36	1.5538	0
chr10p13	36	20	-0.138748	0
chr10p15	64	42	0.586368	0
chr10q11	154	50	-0.853471	0
chr10q22	142	85	-0.110713	0
chr10q23	134	77	1.37362	0
chr10q24	119	99	-0.730632	0
chr10q25	60	42	7.26309	1
chr10q26	161	89	-0.0633941	0
chr11p11	125	44	0.245281	0
chr11p13	59	36	-0.759712	0
chr11p15	456	227	5.9146	1
chr11q12	225	111	2.05484	0
chr11q13	347	235	-0.2692	0
chr11q21	51	29	-0.806985	0
chr11q22	71	48	3.74337	1
chr11q23	163	110	0.139227	0
chr11q24	122	59	1.50115	0
chr11q25	37	16	0.538337	0
chr12p13	270	156	0.666907	0
chr12q12	73	56	0.132618	0
chr12q13	311	214	0.188969	0
chr12q14	66	37	1.71553	0
chr12q15	36	22	-0.94647	0
chr12q24	285	205	-3.59306	1
chr13q12	144	66	-0.473676	0
chr13q14	128	67	-0.77844	0
chr13q34	53	36	-0.00445038	0
chr14q11	330	97	0.508384	0
chr14q12	45	22	0.595901	0
chr14q21	73	37	-3.30735	1
chr14q22	85	53	-0.402475	0
chr14q24	142	89	-1.91144	0
chr14q32	432	120	-0.391105	0
chr15q11	146	20	0.188242	0
chr15q13	97	25	1.31002	0
chr15q14	69	38	-0.0493829	0
chr15q15	97	67	-2.93137	1
chr15q21	116	78	1.2472	0
chr15q22	118	76	-5.97843	1
chr15q23	45	31	-3.62156	1
chr15q24	100	63	-1.23788	0
chr15q26	124	61	0.304038	0
chr16p11	212	84	-1.19133	0
chr16p13	338	226	-1.94747	0
chr16q12	65	37	-0.0807713	0
chr16q22	168	124	-0.529001	0
chr16q24	123	76	-1.28955	0
chr17p11	172	65	0.415104	0
chr17p13	293	185	-0.396809	0
chr17q11	149	73	-0.470625	0
chr17q12	137	30	0.437491	0
chr17q21	339	207	0.847644	0
chr17q22	41	24	6.98106	1
chr17q23	96	61	0.772792	0
chr17q24	56	35	3.3818	1
chr17q25	218	159	-0.267224	0
chr18p11	149	66	-0.314253	0
chr18q11	55	30	1.3544	0
chr18q12	70	45	1.74788	0
chr18q21	128	69	0.493145	0
chr18q22	38	26	0.0500742	0
chr18q23	36	18	-0.307753	0
chr19p13	645	455	-0.874795	0
chr20p12	68	37	0.539921	0
chr20p13	99	65	1.04805	0
chr20q11	157	105	0.227832	0
chr20q13	244	169	1.22196	0
chr21q21	47	17	0.115663	0
chr21q22	261	136	2.45494	1
chr22q11	369	120	-1.23664	0
chr22q12	143	95	1.20441	0
chr22q13	235	159	-0.846136	0
*The average degree of transcriptional adaptation was calculated for genes occurring once in a CNA-CES in both the GEO and TCGA dataset
