# Supplementary material for: Transcriptional effects of copy number alterations in a large set of human cancers
Source: Nat Commun. 2020 Feb 5;11:715. doi: 10.1038/s41467-020-14605-5 (PMC7002723; doi:10.1038/s41467-020-14605-5)
Supplement: Supplementary file 12 — Supplementary Data 10 [file 41467_2020_14605_MOESM12_ESM.xlsx]

## Sheet: Supplementary Data 10
Supplementary Data 10 - Gene set enrichment analysis on TACNA expression levels in the TCGA dataset using the protein complex geneset database from CORUM*
Geneset	Total no. of genes	-log10(p-value) (GEO)	-log10(p-value) (TCGA)	-log10(p-value) (GEO and TCGA)
Spliceosome	142	-19.0205	-21.6145	-18.5559
55S ribosome, mitochondrial	78	-18.1391	-13.6711	-13.1
39S ribosomal subunit, mitochondrial	48	-11.9309	-8.66813	-8.7646
26S proteasome	22	-5.41915	-7.56876	-8.09855
C complex spliceosome	80	-9.61146	-11.1875	-7.83831
Mediator complex	33	-8.40534	-5.69067	-7.13822
MLL1-WDR5 complex	27	-7.46442	-4.72153	-6.1627
Respiratory chain complex I (holoenzyme), mitochondrial	44	-6.1725	-5.39006	-5.82841
18S U11/U12 snRNP	24	-6.18094	-4.08453	-5.02114
PA28gamma-20S proteasome	15	-3.5984	-4.50345	-4.93458
Nup 107-160 subcomplex	9	-3.73011	-3.78459	-4.86098
ALL-1 supercomplex	28	-5.78038	-5.41505	-4.83979
PA700-20S-PA28 complex	36	-4.32584	-7.42872	-4.60823
28S ribosomal subunit, mitochondrial	30	-6.54694	-5.42106	-4.581
EBAFb complex	10	-3.42251	-3.27615	-4.51133
BRD7-SWI\u2013SNF complex	11	-5.00812	-4.66563	-4.45402
Kinase maturation complex 1	16	-4.68064	-6.1089	-4.34081
SIN3-ING1b complex II	16	-5.02208	-5.2048	-4.29039
NuA4/Tip60-HAT complex A	15	-3.66804	-5.76667	-4.22674
NuA4/Tip60 HAT complex	14	-3.21257	-5.76667	-4.22674
20S proteasome	14	-2.94905	-3.89767	-4.20247
RNA polymerase II complex, chromatin structure modifying	23	-5.85041	-4.83511	-4.10683
SMCC complex	18	-4.49593	-2.51419	-4.04305
v-ATPase-Ragulator-AXIN/LKB1-AMPK complex	14	-4.84205	-3.47116	-4.03141
RBL2 complex (DNMT1, E2F4, E2F5, HDAC1, SUV39H1, RBL2)	6	-2.46331	-2.29447	-4.02154
prohibitin 2 complex, mitochondrial	5	-3.26778	-2.47234	-3.86234
NuA4/Tip60-HAT complex	16	-4.24015	-5.41644	-3.85694
INO80 chromatin remodeling complex	13	-3.80614	-4.78742	-3.81665
TNF-alpha/NF-kappa B signaling complex 10	10	-3.61016	-3.82418	-3.78042
MLL4 complex	9	-3.75955	-2.53348	-3.76679
RSmad complex	10	-4.05979	-2.1734	-3.73596
PTIP-HMT complex	10	-3.86022	-2.37709	-3.72603
MLL3 complex	9	-3.86022	-2.37709	-3.72603
GATOR complex	8	-3.25186	-3.35668	-3.72068
SOG complex	8	-3.25186	-3.07453	-3.72068
Cytochrome c oxidase, mitochondrial	14	-4.83922	-1.79688	-3.67838
EBAFa complex	10	-2.73175	-2.90629	-3.66837
STAGA complex, SPT3-linked	19	-5.12011	-3.25085	-3.66391
PA28-20S proteasome	16	-3.07138	-3.42384	-3.5848
CF IIAm complex (Cleavage factor IIAm complex)	16	-2.60568	-5.71147	-3.56287
Exosome	13	-3.96776	-3.38581	-3.52773
SELK multiprotein complex	10	-2.354	-3.95847	-3.5123
Gamma-tubulin complex	6	-2.69407	-3.21181	-3.48216
PC2 complex	12	-3.31257	-1.81231	-3.44615
Brm-associated complex	9	-3.13358	-2.87735	-3.40099
BRM-SIN3A-HDAC complex	12	-2.81708	-3.72716	-3.40099
SAGA complex, GCN5-linked	19	-4.22479	-2.07053	-3.38205
DMAP1-associated complex	10	-2.46212	-4.90636	-3.3266
UTX-MLL2/3 complex	12	-4.71253	-2.118	-3.31003
5S-DNA-TFIIIA-TFIIIC2-TFIIIB subcomplex	9	-4.86844	-2.55509	-3.2781
Brg1-associated complex I	9	-2.93611	-3.5079	-3.22544
BRG1-SIN3A-HDAC containing SWI/SNF remodeling complex I	11	-2.93611	-4.5251	-3.22544
BRG1-associated complex	9	-2.93611	-3.5079	-3.22544
ESR1-TRAP/Mediator coactivator-complex	18	-3.88169	-1.32208	-3.13935
ESR2-TRAP/Mediator coactivator complex	18	-3.88169	-1.74901	-3.13935
TRAP complex	16	-3.30152	-2.29546	-3.08827
IKBKB-CDC37-KIAA1967-HSP90AB1-HSP90AA1 complex	5	-2.64158	-2.17456	-3.0847
BLOC1-BLOC2 complex	11	-6.16301	-1.36523	-3.08334
eIF3 complex (EIF3S6, EIF3S5, EIF3S4, EIF3S3, EIF3S6IP, EIF3S2, EIF3S9, EIF3S12, EIF3S10, EIF3S8, EIF3S1, EIF3S7, PCID1)	13	-3.22034	-3.42164	-3.0818
HCF-1 complex	18	-2.35547	-5.3142	-3.07616
HOPS complex	6	-2.23727	-2.62791	-3.07193
STAGA complex	13	-4.15441	-2.68775	-3.05341
SNW1 complex	18	-1.83488	-4.91338	-3.04026
EIF3 complex (EIF3A, EIF3B, EIF3G, EIF3I, EIF3J)	5	-2.78144	-2.27402	-3.01505
TRAP-SMCC mediator complex	10	-3.22986	-3.75951	-3.01221
TFTC complex (TATA-binding protein-free TAF-II-containing complex)	18	-5.97072	-3.32118	-2.97443
12S U11 snRNP	15	-3.60045	-1.73876	-2.96547
CRSP-Mediator 2 complex	10	-3.27997	-1.98919	-2.95407
Respiratory chain complex I (incomplete intermediate), mitochondrial	11	-2.4619	-3.35462	-2.91748
CtBP core complex	9	-2.47724	-1.32746	-2.91466
BRG1-SIN3A complex	14	-2.65114	-3.36977	-2.91373
Intraflagellar transport complex B	16	-2.37234	-2.13397	-2.91136
MOF complex	10	-3.24799	-2.3045	-2.90958
BRD7-CBP-SWI\u2013SNF complex	7	-3.84898	-2.67822	-2.90809
Anaphase-promoting complex	9	-1.91324	-3.09493	-2.85959
5FMC (Friends of Methylated Chtop) complex	5	-3.58865	-1.95959	-2.85595
LAS1L-PELP1-TEX10-WDR18-NOL9-SENP3 complex	6	-3.58865	-1.95959	-2.85595
Tumor necrosis factor receptor 1 signaling complex	4	-1.20608	-0.143218	-2.85134
ARC92-Mediator complex	13	-3.23624	-2.3285	-2.84105
Ribosome, cytoplasmic	80	-7.98411	-1.91499	-2.803
BRM-SIN3A complex	15	-3.13997	-3.18438	-2.79542
BRCA1-RNA polymerase II complex	26	-5.06421	-5.78081	-2.78571
HES1 promoter-Notch enhancer complex	13	-2.75076	-2.46672	-2.76836
F1F0-ATP synthase, mitochondrial	16	-4.5789	-2.46505	-2.73122
ING2 complex	13	-2.05657	-3.20408	-2.70604
CSA complex	12	-4.95885	-1.87549	-2.69537
USP22-SAGA complex	8	-3.28998	-1.88309	-2.66891
TSC (TSC1, TSC2, AXIN, GSK3) complex	4	-2.408	-2.0475	-2.65625
RNA polymerase II holoenzyme complex	24	-4.94865	-5.69194	-2.63488
ARC complex	18	-5.08307	-2.2252	-2.6312
eIF3 complex (EIF3S6, EIF3S5, EIF3S4, EIF3S3, EIF3S6IP, EIF3S2, EIF3S9, EIF3S12, EIF3S10, EIF3S8, EIF3S1, EIF3S7)	12	-2.92086	-2.86708	-2.60075
GCN5-TRRAP histone acetyltransferase complex	10	-3.45716	-1.98371	-2.59493
NSL complex	9	-2.67106	-2.67432	-2.59312
CSA-POLIIa complex	13	-4.05402	-2.00486	-2.58504
NUB1L-UFD1-NPL4-NEDD8 complex	4	-2.34939	-1.93881	-2.55167
Respiratory chain complex I (beta subunit) mitochondrial	16	-1.96186	-2.73886	-2.53584
FCP1-associated protein complex	7	-3.538	-1.43447	-2.52492
9-1-1-RAD17-RFC complex	8	-2.12042	-3.03053	-2.50521
LGR4-RSPO supercomplex	10	-0.640402	-1.43552	-2.50136
Rap1 complex	11	-4.13399	-2.81151	-2.4978
CEN complex	37	-4.84638	-2.33868	-2.49509
CDC5L complex	30	-2.7183	-2.32658	-2.47303
Brg1-associated complex II	7	-2.41248	-2.55704	-2.47207
Frataxin complex	7	-1.82814	-1.82966	-2.46373
RC complex during G2/M-phase of cell cycle	13	-0.489235	-3.27373	-2.44641
CRSP complex	12	-3.2254	-2.09788	-2.4431
Emerin complex 24	15	-2.22249	-2.87947	-2.44194
Integrator complex	12	-3.55014	-2.14966	-2.44025
Anti-HDAC2 complex	17	-2.60795	-3.30873	-2.38596
Set1B complex	12	-1.94539	-3.75318	-2.38201
60S ribosomal subunit, cytoplasmic	47	-5.11317	-0.899962	-2.36951
Set1A complex	10	-1.90836	-3.00368	-2.36625
Integrator-RNAPII complex	14	-3.09094	-2.34451	-2.35493
DRIP complex	14	-2.53267	-1.9173	-2.34956
WINAC complex	14	-2.90918	-2.06702	-2.34888
SWI-SNF chromatin remodeling-related-BRCA1 complex	10	-2.36821	-2.0515	-2.31716
ARC-L complex	14	-3.9489	-1.93843	-2.28489
5S-DNA-TFIIIA-TFIIIC2 subcomplex	6	-2.7597	-1.90406	-2.27608
TNF-alpha/NF-kappa B signaling complex 6	14	-2.22551	-3.04344	-2.2746
BLOC-1 (biogenesis of lysosome-related organelles complex 1)	8	-4.21054	-1.83151	-2.271
Class C VPS/HOPS complex	6	-2.66063	-1.88334	-2.27034
Rnase/Mrp complex	10	-1.47384	-3.69916	-2.24406
Kinase maturation complex 2	8	-2.3831	-1.19182	-2.20475
Respiratory chain complex I (intermediate), mitochondrial	11	-3.05328	-2.26482	-2.20185
PBAF complex (Polybromo- and BAF containing complex)	11	-1.77038	-2.26257	-2.19599
COP9 signalosome complex	8	-2.71612	-2.41095	-2.19397
CENP-A nucleosomal complex	15	-2.65454	-1.84402	-2.18684
TRBP containing complex (DICER, RPL7A, EIF6, MOV10 and subunits of the 60S ribosomal particle)	25	-3.9186	-1.27265	-2.18123
TNF-alpha/NF-kappa B signaling complex 5	25	-3.47526	-2.51184	-2.18028
p300-CBP-p270-SWI/SNF complex	7	-2.47276	-2.28695	-2.17646
LINC complex, quiescent cells	7	-2.61152	-2.35723	-2.17278
TFTC-type histone acetyl transferase complex	11	-2.55452	-1.00247	-2.14516
Multisynthetase complex	11	-1.94116	-2.48331	-2.1396
AP3-BLOC1 complex	15	-4.78619	-1.81556	-2.13259
SIN3-SAP25 complex	12	-2.00927	-3.62729	-2.1257
SAP complex (Sin3-associated protein complex)	9	-1.44923	-3.62729	-2.1257
PCAF complex	10	-3.81403	-1.64644	-2.12196
DDB2 complex	12	-4.21004	-1.43056	-2.11909
RNA polymerase II (RNAPII)	17	-4.22404	-4.46784	-2.118
Nop56p-associated pre-rRNA complex	104	-4.97428	-2.87119	-2.07852
Respiratory chain complex I (lambda subunit) mitochondrial	16	-4.1185	-2.083	-2.07533
anti-BHC110 complex	11	-2.21218	-1.08671	-2.07115
NCOR1 complex	10	-1.90727	-3.33996	-2.0567
FA core complex (Fanconi anemia core complex)	10	-2.12984	-1.42702	-2.04242
CDC5L core complex	6	-0.544208	-1.66782	-2.03201
Telomerase holoenzyme	7	-1.42229	-2.88081	-2.01767
Histone H3.3 complex	8	-2.30917	-1.83365	-2.01115
Emerin complex 32	22	-2.17128	-2.30475	-2.00171
ASCOM complex	7	-1.80277	-1.35339	-2.00146
BRAFT complex	13	-1.38041	-1.65715	-1.98391
FA complex (Fanconi anemia complex)	12	-1.38041	-1.40288	-1.98391
BHC110 complex	10	-2.4222	-0.910173	-1.96509
TRBP containing complex (DICER, TRBP, AGO2, RPL7A, EIF6, MOV10)	6	-2.1112	-1.74046	-1.96456
RC complex during S-phase of cell cycle	13	-0.905635	-2.97253	-1.92895
ATAC complex, YEATS2-linked	14	-1.90186	-2.53243	-1.91212
CtBP complex	17	-1.75438	-0.990776	-1.90508
CNS-P53 complex	9	-1.9957	-2.29848	-1.86972
WDR41-(C9orf72-SMCR8)-(FIP200-ULK1-ATG13-ATG101) complex	7	-1.82883	-2.2827	-1.8683
ULK1-ATG13-RB1CC1-ATG101 complex	4	-1.28618	-1.62377	-1.8683
FIP200-ULK1-ATG13-ATG101 complex	4	-1.28618	-1.62377	-1.8683
DSS1 complex	13	-3.39471	-1.56497	-1.86805
TFIIIC containing-TOP1-SUB1 complex	7	-1.9428	-1.73192	-1.86746
CTF18-cohesion-RFC-POLH complex	8	-2.58818	-1.99443	-1.78213
Telomere-associated protein complex	6	-2.94558	-1.0882	-1.77285
ESCRT-III complex	10	-2.23166	-2.09175	-1.75601
DAB complex	16	-3.7116	-2.1349	-1.74462
DA complex	15	-3.23082	-2.1349	-1.74462
Intraflagellar transport complex B peripheral subcomplex	6	-0.751495	-1.62785	-1.74396
TFIID complex	13	-2.92963	-2.02518	-1.72533
LARC complex (LCR-associated remodeling complex)	19	-1.18832	-2.99229	-1.70638
SIN3-ING1b complex I	9	-2.48228	-2.42298	-1.7052
MLL2 complex	10	-2.11389	-2.14246	-1.69584
17S U2 snRNP	33	-2.9636	-2.84998	-1.68299
DNA synthesome complex (17 subunits)	17	-1.10365	-2.22213	-1.65805
CPSF6-ITCH-NUDT21-POLR2A-UBAP2L complex	5	-1.09939	-2.22605	-1.64481
CPSF6-EWSR1-ITCH-NUDT21-POLR2A-UBAP2L complex	6	-1.09939	-2.3458	-1.64481
MLL1 complex	8	-1.71454	-1.9658	-1.59935
MWRAD complex (MLL1, WDR5, RBBP5, ASH2L, DPY30)	5	-1.71454	-1.37101	-1.59935
9-1-1-APE1 complex	4	-1.78679	-1.01449	-1.57142
Fanconi anemia FAAP100 complex	10	-2.24626	-1.05529	-1.56995
H2AX complex, isolated from cells without IR exposure	12	-1.78059	-1.99494	-1.56354
PA700 complex	20	-1.5707	-4.10394	-1.55693
SMN complex	18	-2.29536	-0.685637	-1.53893
TFIID complex, B-cell specific	12	-3.0897	-1.54561	-1.48756
9-1-1-FEN1 complex	4	-1.28587	-1.55064	-1.48384
CHTOP-methylosome complex	5	-1.95422	-1.57751	-1.47998
Emerin complex 25	16	-1.29559	-2.72446	-1.4766
ProTalpha C8 complex	4	-1.12068	-1.96211	-1.47348
TFIID-beta complex	13	-2.47915	-1.85075	-1.46552
Polycomb repressive complex 1 (PRC1, hPRC-H)	13	-1.61734	-0.813781	-1.41719
Decapping complex	5	-1.1396	-1.67096	-1.40093
DNA synthesome complex (15 subunits)	15	-1.43501	-2.31522	-1.38076
TNF-alpha/NF-kappa B signaling complex (CHUK, BTRC, NFKB2, PPP6C, REL, CUL1, IKBKE, SAPS2, SAPS1, ANKRD28, RELA, SKP1)	12	-1.91315	-1.64361	-1.33776
HDAC1-associated protein complex	9	-1.38626	-2.1943	-1.335
HDAC1-associated core complex cII	9	-0.98839	-2.77005	-1.335
Dynein-2 complex, cytoplasmic	12	-1.22202	-1.00901	-1.31593
PCNA-DNA polymerase delta complex	5	-1.38787	-0.915161	-1.30515
TNF-alpha/Nf-kappa B signaling complex (RPL6, RPL30, RPS13, CHUK, DDX3X, NFKB2, NFKBIB, REL, IKBKG, NFKB1, MAP3K8, RELB, GLG1, NFKBIA, RELA, TNIP2, GTF2I)	17	-1.45909	-1.31341	-1.28056
HES1 promoter corepressor complex	6	-1.4795	-1.38526	-1.22915
MeCP1 complex	9	-0.78974	-2.22232	-1.21589
SRC-3 complex	7	-2.27288	-0.547292	-1.14896
BRCA1-core RNA polymerase II complex	13	-1.88099	-3.12939	-1.1482
Emerin complex 52	23	-1.72645	-1.21856	-1.14613
SRCAP-associated chromatin remodeling complex	10	-1.32888	-1.98989	-1.1312
Condensin II	5	-2.04925	-0.449506	-1.13045
E2F-6 complex	12	-2.21772	-1.08718	-1.12721
Kaiso-NCOR complex	10	-0.653861	-1.3314	-1.09974
NUMAC complex (nucleosomal methylation activator complex)	10	-0.894293	-1.92684	-1.09414
Ubiquitin E3 ligase (DET1, DDB1, CUL4A, RBX1, COP1)	5	-2.69686	-0.543584	-1.08684
FA core complex 1 (Fanconi anemia core complex 1)	5	-1.28306	-0.765965	-1.08483
SMN-PolII-RHA complex	10	-1.70332	-0.845839	-1.08355
HRD1 complex	13	-1.50794	-0.993776	-1.06434
BAF complex	14	-1.10483	-1.32322	-1.05076
Mi2/NuRD complex	7	-0.639262	-1.43849	-1.02292
MTA2 complex	8	-0.639262	-2.00514	-1.02292
PID complex	5	-0.639262	-1.43849	-1.02292
POLR2A-CCNT1-CDK9-NCL-LEM6-CPSF2 complex	6	-0.532238	-0.431572	-0.961596
TRAPP complex	14	-1.05361	-1.58141	-0.956393
TNF-alpha/NF-kappa B signaling complex 7	8	-1.09126	-1.09739	-0.915442
TNF-R1-associated signaling complex	15	-1.36357	-1.28885	-0.908331
SNF2h-cohesin-NuRD complex	16	-0.982507	-1.65405	-0.884958
KNL1-MIS12-NDC80-SPC24-ZWINT complex	5	-0.743902	-1.08079	-0.880008
DNA synthesome complex (13 subunits)	13	-0.520224	-1.4435	-0.849631
TNF-alpha/NF-kappa B signaling complex 8	6	-1.00687	-0.747518	-0.826616
LSD1 complex	14	-0.801901	-0.911714	-0.8085
BORC complex	8	-1.30756	-1.29914	-0.784226
40S ribosomal subunit, cytoplasmic	33	-3.17613	-1.34494	-0.781142
Large Drosha complex	20	-1.58508	-1.37879	-0.768774
AFF4 super elongation complex (SEC)	11	-1.07467	-1.36275	-0.748591
NRD complex (Nucleosome remodeling and deacetylation complex)	7	-1.49559	-0.866569	-0.72577
TNF-alpha/NF-kappa B signaling complex 9	5	-0.735904	-1.0487	-0.71688
p400-associated complex	6	-0.495911	-1.49844	-0.697017
TIP5-DNMT-HDAC1 complex	4	-1.30216	-0.437191	-0.655735
TNF-R1 signaling complex	5	-0.620766	-0.695277	-0.648333
MAP2K1-BRAF-RAF1-YWHAE-KSR1 complex	5	-0.692474	-0.658256	-0.642707
CENP-A NAC complex	6	-1.86685	0.016539	-0.630906
DNA synthesome core complex	10	-0.740217	-1.11018	-0.625835
B-WICH complex	9	-0.303875	-1.35013	-0.504746
ACTB-ANP32A-C1QBP-PSMA1-PTMA-PSMA1 complex	6	-0.313748	-1.17672	-0.491854
MLL-HCF complex	7	-0.562087	-0.798647	-0.487422
Toposome	7	-0.836468	-0.375757	-0.482494
CENP-A NAC-CAD complex	13	-2.35695	-0.281213	-0.474089
Ubiquitin E3 ligase (DDIT4, DDB1, BTRC, CUL4A)	4	-0.809963	-0.169907	-0.424455
TNF-alpha/NF-kappa B signaling complex (SEC16A, CHUK, IKBKB, NFKB2, REL, IKBKG, MAP3K14, RELA, FBXW7, USP2)	10	-0.352123	-0.77173	-0.334072
DGCR8 multiprotein complex	11	-0.848372	-0.692848	-0.331411
CENP-H-I complex	11	-1.47464	-0.288327	-0.265811
RAD51B-RAD51C-RAD51D-XRCC2-XRCC3 complex	5	-0.0969541	-0.517951	-0.191277
Cell cycle kinase complex CDK5	5	-0.175673	0.216962	-0.0413622
Polycystin-1 multiprotein complex (ACTN1, CDH1, SRC, JUP, VCL, CTNNB1, PXN, BCAR1, PKD1, PTK2, TLN1)	11	1.09983	-0.433616	0.0232185
P2X7 receptor signalling complex	12	0.238481	0.047999	0.0632588
WIP-WASp-actin-myosin-IIa complex	6	0.287833	0.0830885	0.220295
Profilin 2 complex	9	1.04598	-0.0213723	0.39619
LAT-PLC-gamma-1-p85-GRB2-CBL-VAV-SLP-76 signaling complex, C305 activated	7	0.149981	0.175445	0.436701
SNARE complex (VAMP2, SNAP25, STX1a, STX3, CPLX1, CPLX3, CPLX4)	7	0.57193	1.32493	0.769154
NLRP1 inflammasome	4	1.02559	1.54454	1.60152
SNARE complex (VAMP2, SNAP25, STX1a, CPLX2)	4	1.3527	2.00791	1.76326
SF3b complex	8	-4.25119	-3.62848
CCT complex (chaperonin containing TCP1 complex)	8	-3.97881
protein complex (DDX28; DHX30; GRSF1; FASTKD2; FASTKD5)	5	-3.35103
CCR4-NOT complex	9	-3.19442	-1.13743
mRNA decay complex (UPF1, UPF2, UPF3B, DCP2, XRN1, XRN2, EXOSC2, EXOSC4, EXOSC10, PARN)	10	-3.10345
Respiratory chain complex I (early intermediate NDUFAF1 assembly), mitochondrial	7	-3.07302	-1.52086
RNA polymerase II complex, (CDK8 complex), chromatin structure modifying	8	-2.80889
LSm1-7 complex	7	-2.78736	-3.10683
LSm2-8 complex	7	-2.78736	-3.10683
BRD7-SWI\u2013SNF-SUZ12 complex	5	-2.59946	-1.73924
PI4K2A-WASH complex	14	-2.59069	-2.58259
BBS-chaperonin complex	10	-2.48424
TIN2 complex	4	-2.47927
Respiratory chain complex I (intermediate VII/650kD), mitochondrial	10	-2.4082	-1.75398
TSC2-GSK3-AXIN-DVL complex	4	-2.39706
Ubiquitin E3 ligase (CSN1, CSN8, HRT1, SKP1, SKP2, CUL1, CUL2, CUL3)	8	-2.39577	-2.22084
CCC-Wash (WASH1, FAM21C) complex	15	-2.38359	-2.49772
CCC complex	13	-2.38359	-2.16312
TRF-Rap1 complex I, 2MD	6	-2.37541	-1.03663
TERF2-RAP1 complex	7	-2.27473	-2.48028
TRF1-TIN2 complex	4	-2.25207
RBL2 complex (E2F4, E2F5, HDAC1, SUV39H1, P300, RBL2)	6	-2.24996
BBSome	8	-2.19011
MIB complex	11	-2.17779	-1.39155
Intraflagellar transport complex B core complex	10	-1.93845	-0.862874
DNA-PK-Ku-eIF2-NF90-NF45 complex	8	-1.89291	-1.33074
CCR4-NOT-CNOT7-CNOT6 complex	9	-1.88892	-1.47592
Ecsit complex (ECSIT, MT-CO2, GAPDH, TRAF6, NDUFAF1)	5	-1.87417
Anti-Sm protein complex	7	-1.84921	-0.899453
CCR4-NOT-CNOT7-CNOT6L complex	9	-1.81084	-0.828166
Ubiquitin E3 ligase (SMAD3, BTRC, CUL1, SKP1A, RBX1)	5	-1.73603
Ubiquitin E3 ligase (AHR, ARNT, DDB1, TBL3, CUL4B, RBX1)	6	-1.72126
TOM complex (TOM5, TOM6, TOM7, TOM20, TOM22, TOM40, TOM70), mitochondrial	7	-1.69787
CRBN-DDB1-CUL4A-RBX1 E3 ubiquitin ligase	4	-1.69254
RNA polymerase II core complex	12	-1.68774	-2.90242
p27-cyclinE-Cdk2 - Ubiquitin E3 ligase (SKP1A, SKP2, CUL1, CKS1B, RBX1) complex	8	-1.66531	-1.30704
Ubiquitin E3 ligase (CDC34, NEDD8, BTRC, CUL1, SKP1A, RBX1)	5	-1.64555
6S methyltransferase and RG-containing Sm proteins complex	8	-1.62713	-0.429309
BCOR complex	8	-1.45449	-1.23532
Akt-PHLPP1-PHLPP2-FANCI-FANCD2-USP1-UAF1 complex	7	-1.45255
mitochondrial calcium uniporter complex	5	-1.39551
SWELL1-containing complex	5	-1.39356
Exon junction complex	10	-1.38738	-1.55488
CHUK-NFKB2-REL-IKBKG-SPAG9-NFKB1-NFKBIE-COPB2-TNIP1-NFKBIA-RELA-TNIP2 complex	12	-1.34904	-0.949138
CCR4-NOT-CNOT8-CNOT6 complex	9	-1.32567	-1.30052
Condensin I-PARP-1-XRCC1 complex	7	-1.30272	-1.78174
CoREST-HDAC complex	7	-1.28924	-0.488197
BHC complex	6	-1.28924	-1.47467
BRAF53-BRCA2 complex	7	-1.28924	-1.47467
CCR4-NOT-CNOT8-CNOT6L complex	9	-1.27343	-0.546869
RNA polymerase II complex (RPB1, RAP74, CDK8, CYCC, SRB7, BAF190, BAF47), chromatin structure modifying	7	-1.21793
Postsplicing complex	7	-1.21624	-1.78306
CRKL-PDGFRA-CRK-RAPGEF1 complex	4	-1.21224
SMN complex, U7 snRNA specific	7	-1.20967
Gamma-BAR-AP1 complex	9	-1.1849	-1.54242
CORVET complex	6	-1.17607	-2.07566
NuRD.1 complex	8	-1.15815	-1.12655
Ubiquitin E3 ligase (CDT1, DDB1, CUL4A, RBX1)	4	-1.13223
3M complex	7	-1.12137	-1.46134
DNMT1-RB1-HDAC1-E2F1 complex	4	-1.10729
HEXIM1-DNA-PK-paraspeckle components-ribonucleoprotein complex	9	-1.0822	-1.78347
SCRIB-GIT1-ARHGEF7-PAK1 complex	4	-1.03504
DNMT3B complex	7	-0.995621	-0.433682
URI complex (Unconventional prefoldin RPB5 Interactor)	9	-0.960581	-3.68854
MCM complex	6	-0.912848
TFIIH transcription factor complex	10	-0.838256	-2.02206
RICH1/AMOT polarity complex, Flag-Rich1 precipitated	8	-0.715817	-1.6183
GIT1-ARHGEF7-PAK1-PXN complex	4	-0.681015
7SK RNP complex	4	-0.632681
FIB-associated protein complex	6	-0.286153	-1.36203
CAMK2-delta-MASH1 promoter-coactivator complex	8	-0.284779	-0.274177
PlexinC1-SEMA7A complex	4	0.0542239
BCDX2 complex	4	0.0686152
CDC2-PCNA-CCNB1-GADD45G complex	4	0.0725903
GNAS-L-GNB1-GNG3 complex	4	0.123163
VEGFR2-S1PR2-ERK1/2-PKC-alpha complex	5	0.15714
Cell cycle kinase complex CDC2	6	0.267195	-0.00208738
VEGFR2-S1PR3-ERK1/2-PKC-alpha complex	5	0.283055
VEGFR2-S1PR5-ERK1/2-PKC-alpha complex	5	0.362673
ITGA2b-ITGB3-CD9-GP1b-CD47 complex	5	0.805862	0.352977
ZO1-(beta)cadherin-(VE)cadherin-VEGFR2 complex	4	1.62133
COG complex	8		-6.54569
TIP60 histone acetylase complex	5		-5.06968
COG1-COG8-COG2-COG3-COG4 subcomplex	5		-3.39979
Ubiquitin E3 ligase (DDB1, DYRK2, EDD, VPRBP)	4		-3.26133
NuA4/Tip60-HAT complex B	8		-3.2605
Tetrameric COG subcomplex	4		-3.25387
COG1-COG8-COG5-COG6-COG7 subcomplex	5		-3.25387
GAA1-GPI8-PIGT-PIG-PIGS complex	5		-3.02567
WASH-CAPZalpa/beta complex	7		-2.8878
TREX complex	8		-2.71866
DNA double-strand break end-joining complex	7		-2.63657
Menin-associated histone methyltransferase complex	7		-2.57548
VCP-VIMP-DERL1-DERL2-HRD1-SEL1L complex	6		-2.56257
tRNA splicing endonuclease	5		-2.45106
Elongator complex (ELP1, ELP2, ELP3, ELP4, ELP5, ELP6)	6		-2.39201
EIF2B2-EIF2B3-EIF2B4-EIF2B5 complex	4		-2.31254
EIF2B1-EIF2B2-EIF2B3-EIF2B4-EIF2B5 complex	5		-2.31254
MDC1-MRN-ATM-FANCD2 complex	6		-2.27418
CBP80/20- dependent translation complex	6		-2.2266
SIN3-HDAC-SAP30-ARID4 complex	7		-2.10611
PCNA-CHL12-RFC2-5 complex	6		-2.07046
BRMS1-SIN3-HDAC complex	8		-2.06308
BASC complex (BRCA1-associated genome surveillance complex)	12		-2.04176
BRD4-RFC complex	6		-2.01997
9-1-1-LIG1 complex	4		-2.01988
Histone H3.1 complex	9		-2.01301
CTF18-cohesion-RFC complex	7		-2.00649
DHX9-ADAR-vigilin-DNA-PK-Ku antigen complex	6		-1.95449
Astrin-kinastrin complex	5		-1.92758
NCOR-SIN3-HDAC-HESX1 complex	6		-1.88727
PTIP-DNA damage response complex	6		-1.87792
ARHGEF2-MAPK1-MAPK3-PXN complex	4		-1.86806
NCOA6-DNA-PK-Ku-PARP1 complex	5		-1.83065
NPC subcomplex (NUP98, NUP107, NUP133, NUP160)	4		-1.7833
SMAR1-HDAC1-SIN3A-SIN3B-p107-p130 repressor complex	6		-1.75716
ProTalpha C5 complex	5		-1.72343
CPSF6-ITCH-NUDT21-POLR2A complex	4		-1.62406
TLE1 corepressor complex (MASH1 promoter-corepressor complex)	10		-1.59338
GATOR2 complex	5		-1.58024
AP1 adaptor complex	8		-1.54242
RAF1-PPP2-PIN1 complex	5		-1.52452
ATAC complex, GCN5-linked	10		-1.50998
SMAD3-cSKI-SIN3A-HDAC1 complex	4		-1.46766
RalBP1-CCNB1-AP2A-NUMB-EPN1 complex	5		-1.46172
CDC37-HSP90AA1-HSP90AB1-MAP3K11 complex	4		-1.44197
SMAR1-HDAC1-SIN3A-SIN3B repressor complex	4		-1.43178
RC complex (Replication competent complex)	9		-1.39093
H2AX complex I	7		-1.33824
Transcription initiation factor complex (TAF5, TAF6, TAF9, TAF11, TBP)	5		-1.3088
Gamma-secretase complex (APH1A, PSENEN, PSEN1, NCSTN, TMP21)	5		-1.2961
Ku-ORC complex	6		-1.27525
ORC complex (origin recognition complex)	6		-1.26671
RNA pol II containing coactivator complex Tat-SF	5		-1.25856
TBCD-ARL2-tubulin(beta)-TBCE complex	4		-1.25361
TNF-alpha/NF-kappa B signaling complex (CHUK, KPNA3, NFKB2, NFKBIB, REL, IKBKG, NFKB1, NFKBIE, RELB, NFKBIA, RELA, TNIP2)	12		-1.24546
CASP8-CHUK-IKBKB-MALT1-BCL10 complex	5		-1.23322
CTCF-nucleophosmin-PARP-HIS-KPNA-LMNA-TOP complex	8		-1.22747
HDAC2-asscociated core complex	7		-1.21168
LINC complex, S-phase	7		-1.14744
MMS19 complex	4		-1.10412
CASP8-FADD-MALT1-BCL10 complex	4		-1.0778
BASC (Ab 80) complex (BRCA1-associated genome surveillance complex)	8		-1.03657
RNA-induced silencing complex, RISC	4		-0.999245
FA complex (Fanconi anemia complex), cytoplasmic	4		-0.998446
BLM complex II	6		-0.986884
BRAF-MAP2K1-MAP2K2-YWHAE complex	4		-0.964381
AP5-SPG11-SPG15 complex	6		-0.954543
BRD4 complex	8		-0.953685
Respiratory chain complex I (gamma subunit) mitochondrial	13		-0.944078
Exocyst Sec6/8 complex	8		-0.914729
Exocyst complex	8		-0.914729
CD147-gamma-secretase complex	5		-0.839362
CIN85 complex (CIN85, CRK, BCAR1, CBL, PIK3R1, GRB2, SOS1)	7		-0.79612
Mis12 centromere complex	6		-0.757617
BRCA1-BARD1-BACH1-DNA damage complex II	8		-0.726314
c-MYC-ATPase-helicase complex	5		-0.65005
DAXX-Axin-p53-HIPK2 complex	4		-0.645451
SMAD3-HEF1-APC10-CDH1 complex	4		-0.643877
ProTalpha C2 complex	4		-0.640024
Polyadenylation complex (CSTF1, CSTF2, CSTF3, SYMPK CPSF1, CPSF2, CPSF3)	7		-0.637003
CHUK-IQGAP2-AKAP8L-RELA-TNIP2 complex	5		-0.630206
GPR56-CD81-Galpha(q/11)-Gbeta complex	5		-0.61155
AUP1-OS9-SEL1L-UBC6e-UBXD8 complex	5		-0.590332
DISC complex (FAS, FADD, CASP8, CFLAR), membrane-associated, CD95L induced	4		-0.586302
ITGA6-ITGB4-SHC1-GRB2 complex	4		-0.582469
ARF1-ARL1-PKD2-ARFIP2 complex	4		-0.538126
HERP1/HEY2-NCOR-SIN3A complex	4		-0.526289
NK-3-Groucho-HIPK2-SIN3A-RbpA48-HDAC1 complex	6		-0.505219
FAS-FADD-CASP8-CASP10 complex	4		-0.495683
Mi-2/NuRD-MTA3 complex	5		-0.48712
Prefoldin complex	6		-0.440441
Gamma-secretase-Delta1 complex	5		-0.413662
BP-SMAD complex	8		-0.395155
Septin complex	5		-0.374993
MYC-MAX-KAT2A-TRRAP complex	4		-0.360474
BRCA1 C complex	4		-0.358303
IGF2BP1 complex	9		-0.3495
KIF3A/B-PAR-3-aPKC-PAR-6 complex	5		-0.323274
Mi2/NuRD-BCL6-MTA3 complex	5		-0.315408
SRm160/300 complex	5		-0.306575
MASH1 promoter-coactivator complex	8		-0.274177
BARD1-BRCA1-CSTF complex	5		-0.164378
SLP-76-Cbl-Grb2-Shc complex, Fc receptor gamma-R1 stimulated	4		-0.11388
SETD7-YAP-AXIN1-beta-catenin complex	4		-0.103198
SMN1-SIP1-SNRP complex	7		-0.0925433
H2AX complex II	10		-0.0635873
SMN containing complex	8		-0.028782
FYB-CARMA1-BCL-10-MALT1 complex	4		-0.00575889
Rb-tal-1-E2A-Lmo2-Ldb1 complex	5		0.0248709
ITGA6-ITGB4-Laminin10/12 complex	6		0.174288
IGF2R-PLG-PLAU-PLAUR-LTGFbeta1 complex	5		0.174334
UTM-SGCE-DAG1-CAV1-NOS3 complex	5		0.187982
Cell cycle kinase complex CDK2	4		0.18829
PLC-gamma-2-SLP-76-Lyn-Grb2 complex	4		0.197715
Sam68-p85 P13K-IRS-1-IR signaling complex	4		0.239976
Cell cycle kinase complex CDK4	4		0.358364
EphA1 receptor signaling complex	4		0.604011
FGFR2-c-Cbl-Lyn-Fyn complex	4		0.703946
NLRP3 inflammasome	4		1.29375
SNARE complex (VAMP2, SNAP25, STX1a, CPLX3, CPLX4)	5		1.36653
CD20-LCK-LYN-FYN-p75/80 complex, (Raji human B cell line)	4		1.52643
MLC1-Na,K-ATPase-Kir4.1-AQP4-TRPV4-syntrophin complex	6		1.73357
CNTF-CNTFR-gp130-LIFR complex	4		1.75603
SNARE complex (VAMP2, SNAP25, STX1a, CPLX1, CPLX3)	5		1.90818
SNARE complex (VAMP2, SNAP25, STX1a, CPLX1)	4		2.14921
