# Supplementary material for: Transcriptional effects of copy number alterations in a large set of human cancers
Source: Nat Commun. 2020 Feb 5;11:715. doi: 10.1038/s41467-020-14605-5 (PMC7002723; doi:10.1038/s41467-020-14605-5)
Supplement: Supplementary file 13 — Supplementary Data 11 [file 41467_2020_14605_MOESM13_ESM.xlsx]

## Sheet: Supplementary Data 11
Supplementary Data 11 - Significance of pearson correlation coefficients between TACNA expression levels of genes from protein complex subunits
Protein complex	-log10(p-value) (TCGA)
Spliceosome	2.69897
40S ribosomal subunit, cytoplasmic	2.39794
CENP-A NAC-CAD complex	2.39794
CENP-H-I complex	2.39794
ORC complex (origin recognition complex)	2.30103
RNA polymerase II complex, chromatin structure modifying	2.30103
Emerin complex 25	2.09691
Ribosome, cytoplasmic	1.85387
Ku-ORC complex	1.74473
CEN complex	1.65758
ESR1-CDK7-CCNH-MNAT1-MTA1-HDAC2 complex	1.61979
TFIIH transcription factor complex	1.58503
TRAP-SMCC mediator complex	1.46852
RNA polymerase II holoenzyme complex	1.45593
Emerin complex 24	1.4437
B-WICH complex	1.39794
BRCA1-RNA polymerase II complex	1.37675
RNA polymerase II complex (RPB1, RAP74, CDK8, CYCC, SRB7, BAF190, BAF47), chromatin structure modifying	1.35655
CENP-A NAC complex	1.25181
CF IIAm complex (Cleavage factor IIAm complex)	1.22915
RNA polymerase II complex, (CDK8 complex), chromatin structure modifying	1.22185
Mediator complex	1.19382
v-ATPase-Ragulator-AXIN/LKB1-AMPK complex	1.16115
SMN complex	1.13668
MLL1-WDR5 complex	1.13668
RNA polymerase II (RNAPII)	1.12494
Polycomb repressive complex 1 (PRC1, hPRC-H)	1.11351
HES1 promoter-Notch enhancer complex	1.10791
HES1 promoter corepressor complex	1.09151
SMN containing complex	1.08092
ITGA6-ITGB4-Laminin10/12 complex	1.07572
Large Drosha complex	1
CCT complex (chaperonin containing TCP1 complex)	0.9914
RICH1/AMOT polarity complex, Flag-Amot precipitated	0.987163
BBS-chaperonin complex	0.978811
C complex spliceosome	0.954677
17S U2 snRNP	0.954677
PBAF complex (Polybromo- and BAF containing complex)	0.946922
NSL complex	0.935542
NuA4/Tip60-HAT complex A	0.91364
CCC-Wash (WASH1, FAM21C) complex	0.863279
ATAC complex, YEATS2-linked	0.841638
FA core complex (Fanconi anemia core complex)	0.832683
PRAME complex	0.821023
SNF2h-cohesin-NuRD complex	0.79588
AFF4 super elongation complex (SEC)	0.79588
RNA polymerase II core complex	0.793174
Integrator complex	0.793174
NuA4/Tip60 HAT complex	0.785156
SF3b complex	0.764472
RC complex during S-phase of cell cycle	0.761954
BRD7-CBP-SWI\u2013SNF complex	0.759451
NuA4/Tip60-HAT complex	0.752027
BRCA1-core RNA polymerase II complex	0.747147
RC complex during G2/M-phase of cell cycle	0.744727
BRD4-RFC complex	0.737549
GNAS-L-GNB1-GNG3 complex	0.721246
INO80 chromatin remodeling complex	0.696804
DNA-PK-Ku-eIF2-NF90-NF45 complex	0.696804
LSm1-7 complex	0.692504
PCNA-CHL12-RFC2-5 complex	0.686133
CSA-POLIIa complex	0.679854
MLL4 complex	0.679854
Integrator-RNAPII complex	0.67162
p400-associated complex	0.67162
Respiratory chain complex I (intermediate VII/650kD), mitochondrial	0.669586
H2AX complex, isolated from cells without IR exposure	0.665546
CIN85 complex (CIN85, CRK, BCAR1, CBL, PIK3R1, GRB2, SOS1)	0.66354
BBSome	0.659556
3M complex	0.647817
LSm2-8 complex	0.643974
GATOR complex	0.636388
Toposome	0.621602
mRNA decay complex (UPF1, UPF2, UPF3B, DCP2, XRN1, XRN2, EXOSC2, EXOSC4, EXOSC10, PARN)	0.619789
Condensin I-PARP-1-XRCC1 complex	0.614394
HDAC2-asscociated core complex	0.61261
DMAP1-associated complex	0.607303
BCOR complex	0.603801
CSA complex	0.60206
DNA synthesome complex (17 subunits)	0.596879
URI complex (Unconventional prefoldin RPB5 Interactor)	0.59346
Emerin complex 52	0.58838
TNF-alpha/NF-kappa B signaling complex 5	0.583359
FCP1-associated protein complex	0.578396
DNA double-strand break end-joining complex	0.576754
FIB-associated protein complex	0.575118
HAUS augmin-like complex	0.571865
Anaphase-promoting complex	0.570248
12S U11 snRNP	0.567031
BRD4-P-TEFb complex	0.567031
BRMS1-SIN3-HDAC complex	0.563837
p300-CBP-p270-SWI/SNF complex	0.562249
DSS1 complex	0.549751
Cell cycle kinase complex CDC2	0.548214
Nop56p-associated pre-rRNA complex	0.548214
Histone H3.3 complex	0.533132
TNF-alpha/NF-kappa B signaling complex 8	0.530178
60S ribosomal subunit, cytoplasmic	0.528708
5S-DNA-TFIIIA-TFIIIC2-TFIIIB subcomplex	0.527244
NCOR1 complex	0.525784
Emerin complex 1	0.525784
BP-SMAD complex	0.518557
Fanconi anemia FAAP100 complex	0.514279
DHX9-ADAR-vigilin-DNA-PK-Ku antigen complex	0.508638
NuRD.1 complex	0.50724
Respiratory chain complex I (lambda subunit) mitochondrial	0.505845
ARC92-Mediator complex	0.504456
Multisynthetase complex	0.504456
TNF-alpha/NF-kappa B signaling complex 7	0.50307
BRG1-SIN3A-HDAC containing SWI/SNF remodeling complex I	0.501689
Frataxin complex	0.492144
LAT-PLC-gamma-1-p85-GRB2-CBL-VAV-SLP-76 signaling complex, C305 activated	0.490797
TFIID complex, B-cell specific	0.482804
ATAC complex, GCN5-linked	0.481486
CCR4-NOT-CNOT8-CNOT6L complex	0.481486
CENP-A nucleosomal complex	0.473661
RSmad complex	0.47237
TNF-alpha/NF-kappa B signaling complex (SEC16A, CHUK, IKBKB, NFKB2, REL, IKBKG, MAP3K14, RELA, FBXW7, USP2)	0.47237
55S ribosome, mitochondrial	0.471083
Respiratory chain complex I (gamma subunit) mitochondrial	0.471083
Emerin complex 32	0.468521
HCF-1 complex	0.463442
Emerin regulatory complex	0.459671
ARC complex	0.458421
CRSP complex	0.452225
CCC complex	0.449772
9-1-1-RAD17-RFC complex	0.447332
CDC5L complex	0.442493
SMN1-SIP1-SNRP complex	0.442493
MIB complex	0.432974
28S ribosomal subunit, mitochondrial	0.430626
NuA4/Tip60-HAT complex B	0.430626
TFIID complex	0.424812
HRD1 complex	0.424812
CCR4-NOT-CNOT7-CNOT6L complex	0.419075
SRCAP-associated chromatin remodeling complex	0.417937
Exon junction complex	0.416801
TNF-alpha/NF-kappa B signaling complex (CHUK, KPNA3, NFKB2, NFKBIB, REL, IKBKG, NFKB1, NFKBIE, RELB, NFKBIA, RELA, TNIP2)	0.415669
ARC-L complex	0.413413
Histone H3.1 complex	0.413413
COG complex	0.411168
SOG complex	0.407823
H2AX complex II	0.405607
ALL-1 supercomplex	0.404504
TNF-alpha/Nf-kappa B signaling complex (RPL6, RPL30, RPS13, CHUK, DDX3X, NFKB2, NFKBIB, REL, IKBKG, NFKB1, MAP3K8, RELB, GLG1, NFKBIA, RELA, TNIP2, GTF2I)	0.392545
ESCRT-III complex	0.385103
Respiratory chain complex I (intermediate), mitochondrial	0.385103
TFTC-type histone acetyl transferase complex	0.38405
MDC1-MRN-ATM-FANCD2 complex	0.381952
LGR4-RSPO supercomplex	0.378824
TNF-R1-associated signaling complex	0.376751
Set1A complex	0.372634
ESR1-TRAP/Mediator coactivator-complex	0.372634
P2X7 receptor signalling complex	0.361511
ING2 complex	0.358526
39S ribosomal subunit, mitochondrial	0.357535
p27-cyclinE-Cdk2 - Ubiquitin E3 ligase (SKP1A, SKP2, CUL1, CKS1B, RBX1) complex	0.357535
PI4K2A-WASH complex	0.356547
ESR2-TRAP/Mediator coactivator complex	0.335358
CtBP core complex	0.318759
AP3-BLOC1 complex	0.315155
SMCC complex	0.310691
CRSP-Mediator 2 complex	0.310691
CTF18-cohesion-RFC complex	0.310691
Intraflagellar transport complex B	0.310691
LARC complex (LCR-associated remodeling complex)	0.308919
CAMK2-delta-MASH1 promoter-coactivator complex	0.302771
SIN3-SAP25 complex	0.297569
TRAPP complex	0.295849
TFIIIC containing-TOP1-SUB1 complex	0.294992
Mi2/NuRD complex	0.294136
Kinase maturation complex 1	0.29243
SIN3 complex	0.281498
CCR4-NOT complex	0.281498
CORVET complex	0.279841
TFIID-beta complex	0.279014
18S U11/U12 snRNP	0.278189
FA complex (Fanconi anemia complex)	0.271646
DAB complex	0.270835
RC complex (Replication competent complex)	0.264401
DRIP complex	0.260428
Ubiquitin E3 ligase (CSN1, CSN8, HRT1, SKP1, SKP2, CUL1, CUL2, CUL3)	0.258848
SIN3-HDAC-SAP30-ARID4 complex	0.255707
DNMT3B complex	0.254145
CTF18-cohesion-RFC-POLH complex	0.254145
HEXIM1-DNA-PK-paraspeckle components-ribonucleoprotein complex	0.254145
TNF-alpha/NF-kappa B signaling complex 6	0.251812
Rap1 complex	0.251037
Postsplicing complex	0.248721
CCR4-NOT-CNOT8-CNOT6 complex	0.248721
5S-DNA-TFIIIA-TFIIIC2 subcomplex	0.247952
BORC complex	0.247952
MTA2 complex	0.246417
Polyadenylation complex (CSTF1, CSTF2, CSTF3, SYMPK CPSF1, CPSF2, CPSF3)	0.243364
COP9 signalosome complex	0.238824
SIN3-ING1b complex I	0.235824
ASF1-histone containing complex	0.235824
BRCA1-BARD1-BACH1-DNA damage complex II	0.231362
PTIP-HMT complex	0.231362
SAP complex (Sin3-associated protein complex)	0.225483
TRAP complex	0.224026
PC2 complex	0.222573
MLL3 complex	0.216096
Respiratory chain complex I (holoenzyme), mitochondrial	0.213959
DGCR8 multiprotein complex	0.213959
TERF2-RAP1 complex	0.21254
TLE1 corepressor complex (MASH1 promoter-corepressor complex)	0.211832
PA700 complex	0.210419
TRBP containing complex (DICER, RPL7A, EIF6, MOV10 and subunits of the 60S ribosomal particle)	0.209012
BLOC-1 (biogenesis of lysosome-related organelles complex 1)	0.20621
LINC complex, quiescent cells	0.20621
CPSF6-EWSR1-ITCH-NUDT21-POLR2A-UBAP2L complex	0.205512
BRAF53-BRCA2 complex	0.20412
SIN3-ING1b complex II	0.203426
6S methyltransferase and RG-containing Sm proteins complex	0.202732
BRD7-SWI\u2013SNF complex	0.201349
MCM complex	0.199971
UTX-MLL2/3 complex	0.199283
BRCA1-BARD1-BACH1-DNA damage complex I	0.197226
Exosome	0.185752
MeCP1 complex	0.183096
ASCOM complex	0.180456
SMN-PolII-RHA complex	0.175224
CtBP complex	0.174574
SWI-SNF chromatin remodeling-related-BRCA1 complex	0.173925
IGF2BP1 complex	0.173925
DDB2 complex	0.172631
WINAC complex	0.170696
BASC complex (BRCA1-associated genome surveillance complex)	0.169411
eIF3 complex (EIF3S6, EIF3S5, EIF3S4, EIF3S3, EIF3S6IP, EIF3S2, EIF3S9, EIF3S12, EIF3S10, EIF3S8, EIF3S1, EIF3S7, PCID1)	0.169411
HDAC1-associated protein complex	0.16813
Respiratory chain complex I (beta subunit) mitochondrial	0.163676
EBAFb complex	0.158641
GCN5-TRRAP histone acetyltransferase complex	0.157391
H2AX complex I	0.156767
POLR2A-CCNT1-CDK9-NCL-LEM6-CPSF2 complex	0.154282
Telomere-associated protein complex	0.153045
EBAFa complex	0.153045
NRD complex (Nucleosome remodeling and deacetylation complex)	0.152427
CCR4-NOT-CNOT7-CNOT6 complex	0.14813
BAF complex	0.142668
E2F-6 complex	0.140862
Respiratory chain complex I (incomplete intermediate), mitochondrial	0.140261
BRG1-SIN3A complex	0.139063
Anti-HDAC2 complex	0.127261
Intraflagellar transport complex B core complex	0.127261
NUMAC complex (nucleosomal methylation activator complex)	0.123205
WASH-CAPZalpa/beta complex	0.122629
DA complex	0.122053
HDAC1-associated core complex cII	0.120331
TNF-alpha/NF-kappa B signaling complex 10	0.120331
Gamma-BAR-AP1 complex	0.118045
CHUK-NFKB2-REL-IKBKG-SPAG9-NFKB1-NFKBIE-COPB2-TNIP1-NFKBIA-RELA-TNIP2 complex	0.117475
LINC complex, S-phase	0.114074
Dynein-2 complex, cytoplasmic	0.110138
HOPS complex	0.10902
TNF-alpha/NF-kappa B signaling complex (CHUK, BTRC, NFKB2, PPP6C, REL, CUL1, IKBKE, SAPS2, SAPS1, ANKRD28, RELA, SKP1)	0.108463
STAGA complex	0.107349
MLL2 complex	0.104577
NCOR-SIN3-HDAC-HESX1 complex	0.0996329
Rnase/Mrp complex	0.0893756
RNA-induced silencing complex, RISC	0.0883098
AP1 adaptor complex	0.0867161
Exocyst complex	0.0867161
Nup 107-160 subcomplex	0.08302
BLOC1-BLOC2 complex	0.08302
PA700-20S-PA28 complex	0.0649968
TFTC complex (TATA-binding protein-free TAF-II-containing complex)	0.0644927
Kinase maturation complex 2	0.0619809
PCAF complex	0.0609802
PTIP-DNA damage response complex	0.0579919
SAGA complex, GCN5-linked	0.0550241
Set1B complex	0.0496351
F1F0-ATP synthase, mitochondrial	0.0472076
GNAS-L-GNB4-GNG2 complex	0.0472076
Kaiso-NCOR complex	0.0467237
SNARE complex (VAMP2, SNAP25, STX1a, STX3, CPLX1, CPLX3, CPLX4)	0.0409586
Class C VPS/HOPS complex	0.0404816
BHC complex	0.0366845
NCOR2 complex	0.0282604
PA28-20S proteasome	0.0277972
Arp2/3 protein complex	0.0273344
Respiratory chain complex I (early intermediate NDUFAF1 assembly), mitochondrial	0.0273344
LSD1 complex	0.0241089
RICH1/AMOT polarity complex, Flag-Rich1 precipitated	0.02365
CoREST-HDAC complex	0.0213631
STAGA complex, SPT3-linked	0.0213631
SMN complex, U7 snRNA specific	0.0195421
Akt-PHLPP1-PHLPP2-FANCI-FANCD2-USP1-UAF1 complex	0.0190881
WDR41-(C9orf72-SMCR8)-(FIP200-ULK1-ATG13-ATG101) complex	0.0181814
Polycystin-1 multiprotein complex (ACTN1, CDH1, SRC, JUP, VCL, CTNNB1, PXN, BCAR1, PKD1, PTK2, TLN1)	0.0177288
Gamma-tubulin complex	0.0141246
BLM complex II	0.0132283
SELK multiprotein complex	0.0127808
TRF-Rap1 complex I, 2MD	0.0123337
Cytochrome c oxidase, mitochondrial	0.0109954
anti-BHC110 complex	0.0105502
26S proteasome	0.00966115
BRM-SIN3A-HDAC complex	0.00966115
USP22-SAGA complex	0.00966115
PA28gamma-20S proteasome	0.0070049
BRM-SIN3A complex	0.00480371
20S proteasome	0.00392635
BRAFT complex	0.000869459
