# Supplementary material for: Transcriptional effects of copy number alterations in a large set of human cancers
Source: Nat Commun. 2020 Feb 5;11:715. doi: 10.1038/s41467-020-14605-5 (PMC7002723; doi:10.1038/s41467-020-14605-5)
Supplement: Supplementary file 14 — Supplementary Data 12 [file 41467_2020_14605_MOESM14_ESM.xlsx]

## Sheet: Supplementary Data 12
Supplementary Data 12 - Presence of individual genes in marked genomic regions of CNA-CESs in the GEO and TCGA datasets
		0 times (TCGA)	1 time (TCGA)	>1 time (TCGA)	Total
	0 times	396 (64.39%)	152 (24.72%)	67 (10.89%)	615
GEO	1 time	330 (3.52%)	7641 (81.50%)	1404 (14.98%)	9375
	>1 time	270 (4.08%)	3080 (46.55%)	3266 (49.37%)	6616
		0 times (GEO)	1 time (GEO)	>1 time (GEO)	Total
	0 times	396 (39.76%)	330 (33.13%)	270 (27.11%)	996
TCGA	1 time	152 (1.52%)	7641 (70.27%)	3080 (28.33%)	10873
	>1 time	67 (1.41%)	1404 (29.64%)	3266 (68.95%)	4737
CNA-CES, copy-number associated consensus estimated source; GEO, Gene Expression Omnibus; TCGA, The Cancer Genome Atlas.
