# Supplementary material for: Transcriptional effects of copy number alterations in a large set of human cancers
Source: Nat Commun. 2020 Feb 5;11:715. doi: 10.1038/s41467-020-14605-5 (PMC7002723; doi:10.1038/s41467-020-14605-5)
Supplement: Supplementary file 15 — Supplementary Data 13 [file 41467_2020_14605_MOESM15_ESM.xlsx]

## Sheet: Supplementary Data 13
Supplementary Data 13 - Average degree of transcriptional adaptation of oncogenes
Gene symbol	Gene description	Average degree of transcriptional adaptation
RAF1	Raf-1 proto-oncogene, serine/threonine kinase	0.0562639
NUP98	nucleoporin 98	0.116171
KAT7	lysine acetyltransferase 7	0.158055
TRRAP	transformation/transcription domain associated protein	0.214046
RAC1	Rac family small GTPase 1	0.22376
BRD3	bromodomain containing 3	0.263385
IDH2	isocitrate dehydrogenase (NADP(+)) 2, mitochondrial	0.280025
MAP2K1	mitogen-activated protein kinase kinase 1	0.298827
KNSTRN	kinetochore localized astrin (SPAG5) binding protein	0.326232
TRIM27	tripartite motif containing 27	0.326947
MDM2	MDM2 proto-oncogene	0.34544
ABL1	ABL proto-oncogene 1, non-receptor tyrosine kinase	0.390305
JAK2	Janus kinase 2	0.391801
HRAS	HRas proto-oncogene, GTPase	0.402133
ELK4	ELK4, ETS transcription factor	0.415925
BIRC6	baculoviral IAP repeat containing 6	0.418157
ATF1	activating transcription factor 1	0.439681
TAF15	TATA-box binding protein associated factor 15	0.451869
STAT6	signal transducer and activator of transcription 6	0.452869
KMT2A	lysine methyltransferase 2A	0.455961
DDX6	DEAD-box helicase 6	0.458186
NCOA2	nuclear receptor coactivator 2	0.461117
STAT3	signal transducer and activator of transcription 3	0.462044
MLLT10	MLLT10, histone lysine methyltransferase DOT1L cofactor	0.469557
AFDN	afadin, adherens junction formation factor	0.486849
NRAS	NRAS proto-oncogene, GTPase	0.499695
BCL9	B cell CLL/lymphoma 9	0.507299
MDM4	MDM4, p53 regulator	0.510716
HNRNPA2B1	heterogeneous nuclear ribonucleoprotein A2/B1	0.527148
SKI	SKI proto-oncogene	0.549062
NPM1	nucleophosmin 1	0.570924
CHD4	chromodomain helicase DNA binding protein 4	0.572133
GNAQ	G protein subunit alpha q	0.578353
DDIT3	DNA damage inducible transcript 3	0.602566
PLAG1	PLAG1 zinc finger	0.605864
DDX5	DEAD-box helicase 5	0.616147
ERBB3	erb-b2 receptor tyrosine kinase 3	0.61747
CCND3	cyclin D3	0.638596
WWTR1	WW domain containing transcription regulator 1	0.651125
HMGA1	high mobility group AT-hook 1	0.658368
TFEB	transcription factor EB	0.661472
GNAS	GNAS complex locus	0.661845
FOXP1	forkhead box P1	0.663005
CTNNB1	catenin beta 1	0.673929
SYK	spleen associated tyrosine kinase	0.677292
CRTC1	CREB regulated transcription coactivator 1	0.681526
ETV4	ETS variant 4	0.719202
SGK1	serum/glucocorticoid regulated kinase 1	0.720405
FGFR4	fibroblast growth factor receptor 4	0.72135
PDCD1LG2	programmed cell death 1 ligand 2	0.725045
RET	ret proto-oncogene	0.728006
CDK4	cyclin dependent kinase 4	0.728702
CACNA1D	calcium voltage-gated channel subunit alpha1 D	0.731549
ACKR3	atypical chemokine receptor 3	0.738725
HOXC13	homeobox C13	0.750696
FSTL3	follistatin like 3	0.761578
HOXC11	homeobox C11	0.766806
IL6ST	interleukin 6 signal transducer	0.776471
HOXD11	homeobox D11	0.776549
AKT3	AKT serine/threonine kinase 3	0.788875
BCL2	BCL2, apoptosis regulator	0.791667
MUC4	mucin 4, cell surface associated	0.794383
TLX1	T cell leukemia homeobox 1	0.79762
FGFR2	fibroblast growth factor receptor 2	0.798723
LPP	LIM domain containing preferred translocation partner in lipoma	0.802293
HOXD13	homeobox D13	0.802564
MYB	MYB proto-oncogene, transcription factor	0.804917
ZNF521	zinc finger protein 521	0.819145
CARD11	caspase recruitment domain family member 11	0.826736
ALK	ALK receptor tyrosine kinase	0.830919
CD74	CD74 molecule	0.831353
CCND1	cyclin D1	0.83914
PRDM16	PR/SET domain 16	0.839144
MYC	MYC proto-oncogene, bHLH transcription factor	0.858188
MITF	melanogenesis associated transcription factor	0.864254
GLI1	GLI family zinc finger 1	0.867415
NR4A3	nuclear receptor subfamily 4 group A member 3	0.869349
HOXA13	homeobox A13	0.871965
PDGFB	platelet derived growth factor subunit B	0.872585
LMO2	LIM domain only 2	0.877823
LCK	LCK proto-oncogene, Src family tyrosine kinase	0.88449
PDGFRB	platelet derived growth factor receptor beta	0.88599
CSF1R	colony stimulating factor 1 receptor	0.8887
KCNJ5	potassium voltage-gated channel subfamily J member 5	0.891106
FLI1	Fli-1 proto-oncogene, ETS transcription factor	0.896401
LMO1	LIM domain only 1	0.897669
CD79A	CD79a molecule	0.912367
MSI2	musashi RNA binding protein 2	0.91492
FLT3	fms related tyrosine kinase 3	0.915632
IL7R	interleukin 7 receptor	0.919621
TLX3	T cell leukemia homeobox 3	0.922624
TCL1A	T cell leukemia/lymphoma 1A	0.926926
FLT4	fms related tyrosine kinase 4	0.92783
NUTM1	NUT midline carcinoma family member 1	0.933726
FOXR1	forkhead box R1	0.934446
CYSLTR2	cysteinyl leukotriene receptor 2	0.948132
CD79B	CD79b molecule	0.975776
