# Supplementary material for: Transcriptional effects of copy number alterations in a large set of human cancers
Source: Nat Commun. 2020 Feb 5;11:715. doi: 10.1038/s41467-020-14605-5 (PMC7002723; doi:10.1038/s41467-020-14605-5)
Supplement: Supplementary file 16 — Supplementary Data 14 [file 41467_2020_14605_MOESM16_ESM.xlsx]

## Sheet: Supplementary Data 14
Supplementary Data 14 - Spearman correlations between average TACNA profiles per tumor type
		TCGA
		Glioblastoma multiforme (n = 166)	Ovarian carcinoma (n = 307)	Lung adenocarcinoma (n = 517)	Prostate carcinoma (n = 498)	Urothelial carcinoma (n = 408)	Esophageal carcinoma (n = 185)	Pancreatic carcinoma (n = 179)	Papillary renal cell carcinoma (n = 291)	Hepatocellular cancer (n = 373)	Cervical carcinoma (n = 306)	ER+/HER2- breast carcinoma (n = 554)	ER+/HER2+ breast carcinoma (n = 140)	Colorectal adenocarcinoma (n = 573)	Gastric adenocarcinoma (n = 415)	Cutaneous melanoma (n = 472)	Cholangiocarcinoma (n = 36)	Clear cell renal cell carcinoma (n = 534)	Thyroid carcinoma (n = 509)	HNSCC (n = 522)	Triple-negative breast carcinoma (n = 146)	ER-negative/HER2-positive breast carcinoma (n = 43)	Acute myeloid leukemia (n = 173)	Lower grade glioma (n = 530)	Diffuse large B-cell lymphoma (n = 48)	Chromophobe renal cell carcinoma (n = 66)	Adrenocortical carcinoma (n = 79)	Uveal melanoma (n = 80)
GEO	Acute myeloid leukemia (n = 2604)	0.0917063	0.0188579	0.0321013	0.0524274	0.148114	-0.0135927	0.333653	0.298884	0.300327	0.0574278	-0.196797	-0.152457	0.108289	0.114908	0.144104	0.154909	0.0569348	0.137237	-0.0255388	-0.0936066	-0.176817	-0.134854	0.342331	0.0913247	-0.0110535	0.0919274	0.250989
	Adrenocortical carcinoma (n = 40)	0.251164	0.221285	0.140259	0.24913	0.263213	0.107852	0.207785	0.280551	0.116706	0.229672	0.374812	0.330748	0.253822	0.142383	0.192999	0.232409	0.254036	0.289548	0.20356	0.0155243	0.141396	-0.0802398	0.179767	0.227409	0.479527	0.764842	0.240203
	ER-/HER2+ breast carcinoma (n = 456)	0.317847	0.572553	0.560216	0.378366	0.616576	0.470168	0.359251	0.267236	0.509326	0.566859	0.398143	0.475948	0.515948	0.528271	0.526138	0.52341	0.218584	0.174413	0.494235	0.724941	0.707005	-0.0953021	0.146233	0.331767	-0.0183629	0.16937	0.335157
	ER+/HER2- breast carcinoma (n = 1678)	0.291304	0.527129	0.443366	0.484356	0.48718	0.255632	0.256027	0.143512	0.403646	0.433306	0.707987	0.668799	0.344489	0.325194	0.450829	0.419839	0.0654733	0.303352	0.391634	0.379001	0.521994	-0.00445139	-0.00986335	0.382997	0.201696	0.267741	0.261213
	ER+/HER2+ breast carcinoma (n = 456)	0.252188	0.509184	0.491531	0.479908	0.488516	0.297879	0.301049	0.213205	0.46991	0.431511	0.704251	0.722972	0.39387	0.356432	0.465866	0.471979	0.148666	0.278454	0.406798	0.418975	0.590414	-0.00348754	0.0731332	0.370819	0.200636	0.297116	0.31151
	Triple-negative breast carcinoma (n = 737)	0.276085	0.568566	0.483137	0.291979	0.572996	0.484787	0.330703	0.168802	0.455127	0.549008	0.292514	0.339328	0.460507	0.53343	0.472006	0.436253	0.157071	0.127962	0.476825	0.801614	0.628632	-0.084319	0.119301	0.278883	-0.0775678	0.0728492	0.255327
	Cervical carcinoma (n = 62)	0.0768814	0.249298	0.261484	0.0530211	0.301876	0.173213	0.276646	0.0848155	0.235607	0.466807	0.0812979	0.0790782	0.057378	0.21192	0.213811	0.205299	0.150081	0.130081	0.247113	0.146814	0.0635875	-0.0889078	0.0101756	0.0652635	-0.108508	0.00374207	0.114481
	Cholangiocarcinoma (n = 4)	0.239127	0.387518	0.498558	0.371302	0.463549	0.324723	0.335996	0.405975	0.395867	0.386381	0.329196	0.372415	0.389246	0.369549	0.507386	0.626149	0.227272	0.245351	0.433856	0.43285	0.418278	-0.100338	0.215915	0.413081	0.0240716	0.114487	0.405848
	Colorectal adenocarcinoma (n = 2710)	0.313124	0.400779	0.472946	0.326219	0.453919	0.474117	0.441409	0.410766	0.455334	0.358621	0.34859	0.362394	0.735471	0.565376	0.465719	0.389573	0.218304	0.159449	0.441911	0.385141	0.387522	-0.135578	0.169779	0.366732	0.077608	0.238846	0.34857
	Cutaneous melanoma (n = 398)	0.351615	0.385613	0.359852	0.341751	0.45272	0.229865	0.215452	0.200676	0.288181	0.392593	0.39153	0.330895	0.294015	0.270444	0.608379	0.37938	0.185423	0.312887	0.318405	0.336007	0.35062	-0.0173757	-0.00512944	0.337675	0.128263	-0.00913481	0.233042
	Diffuse large B-cell lymphoma (n = 752)	0.270021	0.355654	0.355061	0.336859	0.410383	0.215693	0.304323	0.239099	0.343256	0.326862	0.385992	0.37255	0.374909	0.298091	0.395117	0.399458	0.201561	0.193238	0.296004	0.299968	0.371473	0.0591988	0.08255	0.499422	0.150655	0.149774	0.301598
	Esophageal carcinoma (n = 97)	0.0684153	0.345141	0.468844	0.234624	0.394487	0.539742	0.192202	0.0419212	0.162595	0.496214	0.364831	0.415648	0.366985	0.443979	0.327825	0.311761	0.0272172	0.10547	0.58593	0.470901	0.498698	-0.0459958	-0.140183	0.211921	-0.0376075	0.096642	0.183551
	Gastric adenocarcinoma (n = 332)	0.292162	0.46159	0.519184	0.394476	0.510143	0.444849	0.476982	0.305904	0.451147	0.459596	0.329545	0.332711	0.547616	0.59639	0.499001	0.490154	0.174716	0.241641	0.47214	0.382248	0.370127	-0.185954	0.0959074	0.39128	-0.0129877	0.187329	0.397995
	Glioblastoma multiforme (n = 390)	0.645798	0.412671	0.398532	0.290624	0.408444	0.255166	0.330034	0.383121	0.30606	0.309978	0.385947	0.346714	0.391569	0.340306	0.441162	0.396795	0.349168	0.333171	0.239988	0.302737	0.342406	-0.00298766	0.322892	0.232867	0.0808782	0.313197	0.263296
	Hepatocellular carcinoma (n = 364)	0.20591	0.325721	0.410918	0.262661	0.336922	0.272244	0.274812	0.175549	0.613237	0.296546	0.367166	0.390595	0.376816	0.384967	0.326911	0.399571	0.176324	0.040445	0.281544	0.28531	0.330515	-0.098956	0.114496	0.201856	0.0482928	0.113641	0.173837
	HNSCC (n = 386)	-0.0930078	0.00861341	0.125294	-0.236006	-0.0264633	0.146957	0.0984864	0.0368744	0.102506	0.0551071	-0.115219	-0.0703946	-0.0283446	0.129908	-0.105653	-0.0434769	0.167565	-0.187012	0.0329079	0.0253	-0.0782677	-0.0410838	0.0437302	-0.286059	-0.174599	-0.108386	-0.118769
	Lower grade glioma (n = 158)	0.0920249	-0.00803199	0.0103489	-0.16301	-0.0798637	-0.00389501	-0.124743	-0.133947	-0.159627	-0.0884584	0.209699	0.216188	-0.037011	-0.0756914	-0.103218	-0.0217466	0.220179	-0.0525677	-0.0852061	0.0855762	0.139359	0.212845	0.0105663	-0.160857	0.106371	0.142384	-0.210804
	Lung adenocarcinoma (n = 1019)	0.244467	0.435381	0.51099	0.366528	0.428246	0.349513	0.163074	0.0543383	0.214177	0.433531	0.499333	0.507395	0.330153	0.343612	0.404985	0.344953	0.0969149	0.19177	0.462814	0.463843	0.560607	0.0204847	-0.0725045	0.349251	0.111883	0.154974	0.213016
	Ovarian carcinoma (n = 187)	0.275061	0.73126	0.486842	0.369992	0.470569	0.304087	0.143101	0.0594759	0.27785	0.413332	0.550187	0.527081	0.316836	0.373851	0.327365	0.274844	0.114206	0.184222	0.344749	0.570182	0.582901	0.0968366	-0.0727342	0.283103	0.0222923	0.13366	0.136357
	Pancreatic carcinoma (n = 81)	0.063793	0.15871	0.286435	-0.0427946	0.0941299	0.213157	0.19649	-0.0222368	0.0714611	0.142605	0.244265	0.23997	0.180452	0.246333	0.112782	0.296498	0.361293	-0.0588382	0.0770341	0.24838	0.257375	0.0261163	-0.107094	-0.0174801	-0.106203	-0.0412173	-0.0666885
	Prostate carcinoma (n = 308)	0.118526	0.285657	0.161537	0.343824	0.217894	0.156513	-0.0701737	-0.0903191	0.00794479	0.209037	0.431854	0.388314	0.14842	0.127383	0.215096	0.134145	-0.103654	0.165583	0.254996	0.308959	0.414041	0.0937937	-0.194091	0.235349	0.183302	0.0729257	0.0607251
	Chromophobe renal cell carcinoma (n = 37)	0.0399454	-0.090239	-0.052909	-0.0159995	-0.041685	-0.135979	0.282784	0.309712	0.131376	-0.118036	-0.209557	-0.198837	0.0349863	-0.0300963	0.00285626	0.0570174	0.145442	0.0952388	-0.121513	-0.251586	-0.295826	-0.209496	0.339808	-0.0241812	0.327835	0.247013	0.164727
	Clear cell renal cell carcinoma (n = 225)	-0.012925	-0.167368	-0.0552402	-0.233934	-0.16202	-0.170354	0.176744	0.158238	0.109215	-0.165398	-0.262123	-0.226605	-0.0684287	-0.0772742	-0.137848	0.0545837	0.336965	-0.110581	-0.269478	-0.235162	-0.298616	-0.130301	0.194731	-0.180915	-0.105715	0.0874084	-0.0128997
	Papillary renal cell carcinoma (n = 37)	0.311438	0.0418216	0.223467	0.0441548	0.199558	0.0340915	0.259192	0.64266	0.197563	0.0284584	-0.0235422	-0.0136822	0.235266	0.115182	0.220913	0.243221	0.37287	0.190898	0.060035	-0.05903	-0.0694478	-0.231967	0.439534	0.120418	0.0282103	0.214887	0.239554
	Thyroid carcinoma (n = 97)	0.150729	0.247492	0.119711	0.197351	0.190592	0.0830787	-0.101449	-0.149579	-0.0555777	0.186398	0.349983	0.311025	0.0597062	0.0506062	0.153301	0.0402484	-0.112908	0.252459	0.173278	0.193908	0.274409	0.11568	-0.204237	0.159889	0.148461	0.060012	-0.0177349
	Urothelial carcinoma (n = 39)	0.153815	0.161256	0.203004	0.0475685	0.291566	0.0825617	0.376233	0.298287	0.358866	0.174853	-0.0603808	-0.0260042	0.151038	0.21829	0.190478	0.221543	0.154841	0.125513	0.030279	0.0382032	-0.0732035	-0.215111	0.220326	0.0627638	-0.135401	0.0837804	0.196176
	Uveal melanoma (n = 106)	0.108667	0.186819	0.326733	0.358668	0.200979	0.144132	0.242295	0.186836	0.293778	0.161993	0.297644	0.333091	0.213944	0.234375	0.370208	0.392466	0.0800226	0.175904	0.289582	0.156228	0.260767	-0.0969222	0.168195	0.242632	0.113229	0.217288	0.505141
	ER, estrogen receptor; GEO, Gene Expression Omnibus; HER2, human epidermal growth factor receptor 2; HNSCC, head and neck squamous cell carcinoma; TCGA, The Cancer Genome Atlas.
