# Supplementary material for: Transcriptional effects of copy number alterations in a large set of human cancers
Source: Nat Commun. 2020 Feb 5;11:715. doi: 10.1038/s41467-020-14605-5 (PMC7002723; doi:10.1038/s41467-020-14605-5)
Supplement: Supplementary file 17 — Supplementary Data 15 [file 41467_2020_14605_MOESM17_ESM.xlsx]

## Sheet: Supplementary Data 15
Supplementary Data 15 - Correlations between inferred CNA burden and expression-based immune metric per tumor type
Tumor type	Spearman r (GEO)	P value (GEO)	Number of samples (GEO)	Spearman r (TCGA)	P value (TCGA)	Number of samples (TCGA)
Cholangiocarcinoma	-0.8	0.2	4	-0.436036	0.00785139	36
Pancreatic carcinoma	-0.399119	0.000223488	81	-0.491442	2.8e-12	179
ER-/HER2+ breast carcinoma	-0.347872	2e-14	456	-0.475989	0.00125431	43
Triple-negative breast carcinoma	-0.351379	7.7e-23	737	-0.457353	6.5e-09	146
Gastric adenocarcinoma	-0.381652	5.9e-13	332	-0.421809	2.5e-19	415
Ovarian carcinoma	-0.359181	4.5e-07	187	-0.401265	2.6e-13	307
Lung adenocarcinoma	-0.413543	2.3e-43	1019	-0.294685	8.1e-12	517
Diffuse large B-cell lymphoma	-0.298584	6e-17	752	-0.340968	0.0177122	48
HNSCC	-0.195161	0.00011383	386	-0.42645	1.8e-24	522
Colorectal adenocarcinoma	-0.231312	3e-34	2710	-0.354634	2e-18	573
Thyroid carcinoma	-0.225831	0.0261376	97	-0.300236	4.6e-12	509
ER+/HER2+ breast carcinoma	-0.31359	5.2e-13	506	-0.208489	0.0134366	140
Hepatocellular carcinoma	-0.277024	7.8e-08	364	-0.210628	4.1e-05	373
Adrenocortical carcinoma	-0.143527	0.37694	40	-0.302386	0.00675792	79
Cutaneous melanoma	-0.131387	0.0086827	398	-0.278358	7.6e-10	472
Esophageal carcinoma	-0.0014859	0.988475	97	-0.405353	1e-08	185
ER+/HER2- breast carcinoma	-0.141286	6.2e-09	1678	-0.158051	0.000187583	554
Cervical carcinoma	-0.14739	0.252961	62	-0.119091	0.03733	306
Clear cell renal cell carcinoma	-0.0582575	0.384446	225	-0.206156	1.6e-06	534
Urothelial carcinoma	-0.00445344	0.978534	39	-0.231183	2.4e-06	408
Glioblastoma multiforme	-0.0364413	0.473012	390	-0.135083	0.0827	166
Acute myeloid leukemia	0.0364012	0.0632748	2604	-0.129814	0.0887039	173
Lower grade glioma	-0.0817559	0.307156	158	0.0229268	0.598445	530
Chromophobe renal cell carcinoma	0.170223	0.313809	37	-0.186097	0.134633	66
Papillary renal cell carcinoma	0.0630631	0.710786	37	-0.0183171	0.755688	291
Prostate carcinoma	0.19547	0.000560859	308	-0.0800054	0.0744616	498
Uveal melanoma	0.117021	0.23223	106	0.0825129	0.466831	80
ER, estrogen receptor; HER2, human epidermal growth factor receptor 2; HNSCC, head and neck squamous cell carcinoma.
