# Supplementary material for: Transcriptional effects of copy number alterations in a large set of human cancers
Source: Nat Commun. 2020 Feb 5;11:715. doi: 10.1038/s41467-020-14605-5 (PMC7002723; doi:10.1038/s41467-020-14605-5)
Supplement: Supplementary file 18 — Supplementary Data 16 [file 41467_2020_14605_MOESM18_ESM.xlsx]

## Sheet: Supplementary Data 16
Supplementary Data 16 - Spearman correlations between TACNA expression levels and inferred immune cell type abundance
Entrez gene	Gene symbol	Chromosome	Naive B cells	Memory B cells	Plasma cells	CD8+ T cells	Naive CD4+ memory T cells	Resting CD4+ memory T cells	Activated CD4+ memory T cells	Follicular helper T cells	Regulatory T cells	Gamma delta T cells	Resting NK§ cells	Activated NK cells	Monocytes	M0 macrophages	M1 macrophages	M2 macrophages	Resting dendritic cells	Activated dendritic cells	Resting mast cells	Activated mast cells	Eosinophils	Neutrophils
1	A1BG	19	0.111896	0.0546668	-0.113662	-0.0110066	0.176862	-0.0259209	-0.143293	0.20944	-0.0490326	0.0471664	-0.0953064	0.193995	0.0500428	-0.0409211	0.078916	0.096783	-0.110423	-0.0409032	0.266464	-0.237171	-0.0603557	-0.155693
2	A2M	12	0.0508212	-0.210176	0.00235396	-0.106156	-0.0639131	0.307617	-0.0107838	0.0963615	0.165205	-0.0436227	-0.0277087	0.262779	-0.0902851	0.276781	0.347442	0.353321	0.116852	0.232518	0.174997	-0.12729	-0.194364	-0.0186936
9	NAT1	8	0.0590967	-0.0800714	-0.110463	-0.0675252	-0.0245981	0.228232	-0.0833264	0.0977747	0.0225628	0.0450003	-0.029015	0.1894	0.0175096	0.0899689	0.204273	0.247004	-0.00628479	0.136056	0.182494	-0.113351	-0.0647199	0.0327434
10	NAT2	8	0.0590967	-0.0800714	-0.110463	-0.0675252	-0.0245981	0.228232	-0.0833264	0.0977747	0.0225628	0.0450003	-0.029015	0.1894	0.0175096	0.0899689	0.204273	0.247004	-0.00628479	0.136056	0.182494	-0.113351	-0.0647199	0.0327434
12	SERPINA3	14	0.0511999	-0.179154	-0.0390014	-0.157902	0.00229561	0.306706	-0.120088	0.0667021	0.0757587	0.0175688	-0.0706988	0.283382	-0.0409315	0.203053	0.299741	0.336414	0.0598098	0.201973	0.239005	-0.154679	-0.12041	-0.0399522
13	AADAC	3	-0.0602162	-0.0475737	0.0930521	-0.124707	-0.0948027	0.324344	0.0170483	0.118458	0.0247675	0.196007	-0.119508	0.272316	-0.0559873	0.252423	0.383835	0.355454	0.0689249	0.268963	0.277651	-0.195562	-0.0942275	0.0513933
14	AAMP	2	0.0424043	-0.154318	-0.00243599	-0.180243	-0.034857	0.349986	-0.0303899	0.0837227	0.0826128	0.053066	-0.0727313	0.259077	-0.0951649	0.284376	0.360373	0.315728	0.0662494	0.238386	0.19859	-0.1728	-0.170142	-0.0584345
15	AANAT	17	0.0115016	-0.104268	0.00228723	-0.0111464	0.00156424	0.207723	-0.0197582	0.165859	0.0991381	-0.0541012	0.0149352	0.229545	-0.0635024	0.244723	0.314331	0.313733	-0.00124766	0.192818	0.16583	-0.116597	-0.155588	0.0281504
16	AARS	16	0.0276612	-0.107501	-0.0574512	-0.0761867	-0.0266993	0.26208	0.00259976	0.0515255	0.098902	-0.0400138	0.0610883	0.113409	-0.120871	0.211178	0.25097	0.213721	-0.0125785	0.165825	0.071138	-0.029016	-0.0748798	0.0250229
18	ABAT	16	0.078731	-0.211388	-0.0025927	-0.137854	0.0296969	0.287923	-0.0819014	0.083017	0.163571	-0.0922646	-0.0354023	0.285238	-0.0611314	0.295529	0.295015	0.330368	0.072744	0.218678	0.231202	-0.150619	-0.197672	-0.10933
19	ABCA1	9	0.0176269	-0.167256	0.032313	-0.237818	-0.021878	0.314692	-0.0652848	-0.000578458	0.06076	0.0440807	-0.0926554	0.246707	-0.071177	0.233718	0.287245	0.26079	0.0123248	0.190327	0.175034	-0.155436	-0.132756	-0.0911329
20	ABCA2	9	0.0261379	-0.10105	0.0406601	-0.0863468	-0.00604178	0.202985	-0.0169058	0.0490247	0.101593	-0.0522971	0.0131068	0.161738	-0.0974811	0.233928	0.240853	0.205371	-0.0729934	0.136995	0.12005	-0.0928684	-0.116496	-0.0587018
21	ABCA3	16	0.0480259	-0.207168	0.00384773	-0.115773	0.0222234	0.244255	-0.10576	0.044042	0.155159	-0.138174	-0.00705148	0.241235	-0.0394868	0.256552	0.209696	0.271898	0.0145172	0.147725	0.1937	-0.115864	-0.17155	-0.0837149
23	ABCF1	6	0.0856338	-0.14554	0.0370655	-0.0750246	0.00562317	0.203858	-0.0187921	0.120887	0.0785677	-0.0249338	-0.0409065	0.223666	-0.106618	0.249571	0.302909	0.263481	-0.0132437	0.155922	0.129955	-0.167133	-0.207141	-0.0678221
24	ABCA4	1	0.0355218	-0.127084	-0.0440796	-0.148528	-0.0651975	0.341651	-0.0340915	0.104015	0.0657964	0.105102	-0.087104	0.257165	-0.0576521	0.208505	0.359234	0.319464	0.0752157	0.217865	0.243907	-0.157636	-0.0865758	-0.0283566
25	ABL1	9	0.0261379	-0.10105	0.0406601	-0.0863468	-0.00604178	0.202985	-0.0169058	0.0490247	0.101593	-0.0522971	0.0131068	0.161738	-0.0974811	0.233928	0.240853	0.205371	-0.0729934	0.136995	0.12005	-0.0928684	-0.116496	-0.0587018
26	AOC1	7	0.0452158	-0.216836	-0.026557	-0.222699	0.03811	0.273017	-0.0856513	0.0281653	0.124888	-0.0572459	-0.0644357	0.270585	-0.0682016	0.257135	0.250865	0.247809	0.0492343	0.149608	0.153842	-0.130787	-0.163001	-0.119086
27	ABL2	1	0.0194814	-0.220477	0.100257	-0.213827	-0.0267986	0.329975	-0.0591328	0.0885038	0.111804	0.0612535	-0.165638	0.37441	-0.0886308	0.362906	0.389625	0.413521	0.139867	0.305217	0.273469	-0.262244	-0.2774	-0.0741084
28	ABO	9	0.0261379	-0.10105	0.0406601	-0.0863468	-0.00604178	0.202985	-0.0169058	0.0490247	0.101593	-0.0522971	0.0131068	0.161738	-0.0974811	0.233928	0.240853	0.205371	-0.0729934	0.136995	0.12005	-0.0928684	-0.116496	-0.0587018
29	ABR	17	0.0640931	-0.0590438	-0.0633098	-0.0221098	-0.0234062	0.162466	-0.0793932	0.11614	0.0194648	0.0376498	-0.0422364	0.184829	-0.00459304	0.0969145	0.221686	0.270861	-0.0382366	0.125776	0.176188	-0.149087	-0.106046	0.0232952
30	ACAA1	3	0.0410115	-0.0798753	-0.0539078	-0.144178	-0.0366734	0.265952	-0.0753828	0.0619754	0.0577215	0.0446833	-0.0633456	0.166652	-0.013232	0.145958	0.220167	0.231171	-0.0547087	0.0819981	0.213627	-0.140439	-0.0746762	-0.0839041
31	ACACA	17	-0.0161344	-0.132134	-0.0445615	-0.133036	-0.0293324	0.29313	-0.0408431	0.0445491	0.0891448	0.0130505	-0.0195088	0.196401	-0.0530738	0.221619	0.30167	0.283607	0.0433882	0.177537	0.200823	-0.11493	-0.101806	0.0167855
32	ACACB	12	0.0588008	-0.132881	-0.0569783	-0.146105	-0.028883	0.316246	-0.00851505	0.0848717	0.0673175	0.0734148	-0.0745969	0.247658	-0.0937702	0.23493	0.348523	0.299311	0.0288842	0.206539	0.210884	-0.154426	-0.119292	-0.0551637
33	ACADL	2	0.0259938	-0.115848	-0.0249286	-0.163657	-0.0382137	0.326463	-0.0350019	0.0991495	0.0703573	0.0744646	-0.0757487	0.241982	-0.0751137	0.239497	0.339076	0.290532	0.0546718	0.209964	0.207308	-0.178787	-0.137292	-0.0484381
34	ACADM	1	0.0276797	-0.137992	-0.0241793	-0.152815	-0.0706584	0.347208	-0.0472374	0.10272	0.0760609	0.0901414	-0.0918249	0.272306	-0.0633317	0.219781	0.364855	0.327582	0.0711894	0.224112	0.244362	-0.170385	-0.105087	-0.033249
35	ACADS	12	0.0284975	-0.00836431	-0.100715	-0.0250728	0.0157767	0.136635	-0.00656434	0.132424	0.0579474	0.0281685	0.0084498	0.143662	-0.0665911	0.170923	0.260094	0.173613	-0.0717757	0.0999124	0.18041	-0.123894	-0.0553979	-0.0407054
36	ACADSB	10	0.0509259	-0.126891	-0.0315995	-0.134803	-0.0354361	0.323013	-0.0409299	0.0621471	0.0566312	0.0577344	-0.0383985	0.214709	-0.0495582	0.211079	0.288585	0.264879	0.0372297	0.21821	0.236278	-0.134332	-0.0771767	-0.0383149
37	ACADVL	17	0.0640931	-0.0590438	-0.0633098	-0.0221098	-0.0234062	0.162466	-0.0793932	0.11614	0.0194648	0.0376498	-0.0422364	0.184829	-0.00459304	0.0969145	0.221686	0.270861	-0.0382366	0.125776	0.176188	-0.149087	-0.106046	0.0232952
38	ACAT1	11	0.0158791	-0.0785439	0.0231956	-0.17888	-0.0789347	0.335166	-0.0238997	0.059435	0.0162575	0.131583	-0.108484	0.215138	-0.0984791	0.20368	0.305099	0.282447	0.0463377	0.225243	0.18543	-0.167288	-0.127983	-0.0216354
39	ACAT2	6	0.0842421	-0.193804	-0.017939	-0.183732	-0.00635275	0.340197	-0.0515114	0.0555096	0.0959556	0.00704974	-0.0458588	0.252727	-0.0666517	0.246125	0.323988	0.307389	0.0596826	0.216742	0.168198	-0.100406	-0.111502	-0.0462316
40	ASIC2	17	-0.0350855	-0.121524	-0.0443446	-0.137	-0.0502236	0.310729	-0.0231165	0.0417211	0.0839351	0.0403344	-0.0122882	0.177712	-0.0542618	0.217189	0.300237	0.256234	0.0614344	0.183858	0.203848	-0.0921979	-0.0584728	0.0233984
41	ASIC1	12	0.0629386	-0.173205	-0.00334488	-0.123155	-0.0269068	0.302951	-0.0484695	0.0888368	0.129789	-0.0183618	-0.0472096	0.246206	-0.0718662	0.250184	0.322528	0.332153	0.0451319	0.193702	0.206128	-0.162942	-0.190436	-0.061341
43	ACHE	7	0.0379736	-0.179363	0.000322403	-0.23315	-0.000692958	0.296652	-0.0577622	0.0300055	0.0974297	-0.0082412	-0.0872567	0.250291	-0.133218	0.278856	0.295172	0.250778	0.035485	0.172332	0.136748	-0.154054	-0.198712	-0.107674
47	ACLY	17	0.0321198	-0.128	-0.0529402	-0.0953062	0.00171646	0.211284	-0.0666346	0.0428512	0.0838264	-0.0458262	-0.0219142	0.189648	-0.0355723	0.183589	0.245901	0.283335	-0.00600951	0.137542	0.147527	-0.129609	-0.15772	0.00906906
48	ACO1	9	9.93446e-05	-0.0946967	0.104027	-0.216839	-0.0236313	0.249388	-0.0237298	0.0166334	0.0333073	0.0453466	-0.101975	0.204503	-0.116593	0.240032	0.244498	0.189982	-0.0490012	0.167198	0.11968	-0.16427	-0.163309	-0.118574
49	ACR	22	0.00538844	-0.0493197	-0.0067868	0.00425344	-0.0548141	0.184148	-0.00991114	0.112917	0.0595361	0.00342658	0.0147513	0.135271	-0.0806625	0.202791	0.260937	0.22446	-0.0298367	0.147026	0.151542	-0.121841	-0.10979	0.0212878
50	ACO2	22	0.00538844	-0.0493197	-0.0067868	0.00425344	-0.0548141	0.184148	-0.00991114	0.112917	0.0595361	0.00342658	0.0147513	0.135271	-0.0806625	0.202791	0.260937	0.22446	-0.0298367	0.147026	0.151542	-0.121841	-0.10979	0.0212878
51	ACOX1	17	0.00775524	-0.106528	0.00445309	-0.0140048	0.00291337	0.206773	-0.020757	0.160571	0.0987016	-0.0565617	0.0154795	0.229024	-0.0646627	0.248648	0.311429	0.310136	-0.00240777	0.192726	0.165708	-0.115542	-0.154257	0.0268117
52	ACP1	2	0.0193982	-0.167423	0.0123507	-0.191516	-0.0537886	0.355901	-0.0127544	0.056396	0.0968378	0.0520572	-0.0850356	0.265951	-0.120824	0.295118	0.365065	0.330853	0.0845637	0.258828	0.192118	-0.164707	-0.167002	-0.0328289
53	ACP2	11	-0.00849639	-0.121276	0.0525023	-0.16961	-0.0819622	0.326158	-0.0295105	0.04	0.105776	0.050821	-0.0868417	0.251829	-0.0942554	0.262096	0.336862	0.313966	0.049578	0.235986	0.217904	-0.142841	-0.118779	-0.0285014
54	ACP5	19	0.0505539	-0.116918	0.00369605	-0.121039	0.0381094	0.160112	-0.127455	0.0664256	0.0838319	-0.0969005	-0.0487332	0.190707	-0.0484275	0.123073	0.137188	0.161286	-0.102091	0.0352116	0.116052	-0.103649	-0.123402	-0.0972889
55	ACPP	3	0.00280763	-0.150733	0.0593781	-0.220962	-0.0275537	0.321713	-0.0281885	0.0628349	0.0700618	0.0961439	-0.131652	0.298952	-0.0909316	0.292227	0.367246	0.323181	0.0686257	0.264127	0.217913	-0.20669	-0.181663	-0.0750232
56	ACRV1	11	0.00439128	-0.0919482	0.0742654	-0.194292	-0.0736025	0.311807	-0.0457977	0.0194203	0.0159231	0.0995567	-0.10856	0.201085	-0.0911381	0.20555	0.248283	0.254446	0.0275697	0.206705	0.165942	-0.163094	-0.144826	-0.0388828
58	ACTA1	1	0.0231903	-0.211648	0.0433075	-0.212979	0.0333736	0.291919	-0.0700369	0.0960153	0.100917	0.0431569	-0.149293	0.368374	-0.0628166	0.351661	0.362742	0.354564	0.117475	0.268868	0.254312	-0.243394	-0.24308	-0.107248
59	ACTA2	10	0.0223331	-0.0642231	-0.0406164	-0.0641028	-0.0743825	0.303466	-0.00294053	0.0878599	0.0563611	0.0675659	0.00401981	0.148857	-0.04174	0.186135	0.294801	0.260675	0.0008582	0.191103	0.215388	-0.103192	-0.0454449	0.0200136
60	ACTB	7	0.0181034	-0.169312	0.00245661	-0.174013	-0.0300429	0.324543	-0.00961462	0.0354433	0.112397	-0.0227703	-0.0428963	0.238785	-0.13109	0.307454	0.32053	0.310696	0.0563325	0.239135	0.146454	-0.102482	-0.159152	-0.0312874
70	ACTC1	15	0.0170975	-0.0287396	-0.0402195	-0.162197	0.0189192	0.202931	-0.105982	0.0528484	-0.0274494	0.11288	-0.103789	0.1928	0.00799127	0.0867661	0.205033	0.21196	-0.0642169	0.104138	0.225779	-0.181604	-0.0656023	-0.0645498
72	ACTG2	2	0.0386972	-0.135752	0.0156247	-0.16373	-0.00310297	0.316371	-0.0387631	0.10693	0.0748932	0.0794422	-0.102968	0.290598	-0.0805728	0.283207	0.362554	0.338932	0.0720621	0.250255	0.264469	-0.218954	-0.17073	-0.0585532
81	ACTN4	19	0.0893151	-0.119147	-0.0186234	-0.0771633	0.0319689	0.187426	-0.0324806	0.179377	0.0672268	-0.00295524	-0.0655903	0.277926	-0.0874832	0.248167	0.322886	0.303397	-0.00703234	0.172876	0.206362	-0.22466	-0.235436	-0.101141
86	ACTL6A	3	-0.00394027	-0.13791	0.0659223	-0.201786	-0.0140871	0.28447	-0.0138346	0.086823	0.0594782	0.0736151	-0.114336	0.304504	-0.112566	0.321421	0.38316	0.321052	0.0708319	0.284085	0.203448	-0.194946	-0.191345	-0.0529285
87	ACTN1	14	0.0707829	-0.19291	-0.0463423	-0.161851	0.00332098	0.298106	-0.129431	0.0672584	0.0869043	0.0285799	-0.0967608	0.300279	-0.0258052	0.18284	0.297494	0.344937	0.0823101	0.189898	0.258565	-0.186152	-0.144651	-0.0606714
88	ACTN2	1	0.0231903	-0.211648	0.0433075	-0.212979	0.0333736	0.291919	-0.0700369	0.0960153	0.100917	0.0431569	-0.149293	0.368374	-0.0628166	0.351661	0.362742	0.354564	0.117475	0.268868	0.254312	-0.243394	-0.24308	-0.107248
89	ACTN3	11	0.0292167	-0.036209	0.171691	0.0243574	-0.0340054	0.192938	0.0113606	0.164524	0.093274	-0.022984	0.0167647	0.176371	-0.0649053	0.242291	0.267969	0.273899	-0.00871434	0.216111	0.17562	-0.151057	-0.175758	0.00493337
90	ACVR1	2	0.0335489	-0.192015	0.0363418	-0.249529	-0.0296187	0.393605	-0.0454833	0.0482388	0.0969224	0.0687265	-0.113045	0.300182	-0.102738	0.29395	0.357921	0.33293	0.114126	0.260759	0.242627	-0.181536	-0.159584	-0.0727165
91	ACVR1B	12	0.0629386	-0.173205	-0.00334488	-0.123155	-0.0269068	0.302951	-0.0484695	0.0888368	0.129789	-0.0183618	-0.0472096	0.246206	-0.0718662	0.250184	0.322528	0.332153	0.0451319	0.193702	0.206128	-0.162942	-0.190436	-0.061341
92	ACVR2A	2	0.0396497	-0.185417	0.0310588	-0.240778	-0.0321733	0.392675	-0.039632	0.049158	0.095275	0.0706907	-0.104207	0.290674	-0.104833	0.294621	0.357507	0.32556	0.106999	0.260089	0.235469	-0.17538	-0.152565	-0.0683124
93	ACVR2B	3	0.0410647	-0.0805182	-0.052938	-0.144543	-0.0372975	0.266926	-0.0753936	0.0597823	0.0579569	0.0428059	-0.0613306	0.164118	-0.0148707	0.145608	0.217931	0.229336	-0.0553877	0.0816936	0.211248	-0.137914	-0.0736249	-0.0835616
94	ACVRL1	12	0.0629386	-0.173205	-0.00334488	-0.123155	-0.0269068	0.302951	-0.0484695	0.0888368	0.129789	-0.0183618	-0.0472096	0.246206	-0.0718662	0.250184	0.322528	0.332153	0.0451319	0.193702	0.206128	-0.162942	-0.190436	-0.061341
97	ACYP1	14	0.0707829	-0.19291	-0.0463423	-0.161851	0.00332098	0.298106	-0.129431	0.0672584	0.0869043	0.0285799	-0.0967608	0.300279	-0.0258052	0.18284	0.297494	0.344937	0.0823101	0.189898	0.258565	-0.186152	-0.144651	-0.0606714
98	ACYP2	2	0.0306097	-0.150635	0.0165825	-0.178456	-0.0225033	0.337556	-0.0293518	0.090373	0.0845861	0.0706803	-0.0998449	0.288915	-0.098675	0.294801	0.372016	0.34329	0.0793039	0.258845	0.241332	-0.203799	-0.174938	-0.0507739
100	ADA	20	0.0756699	-0.292744	0.0453129	-0.169434	-0.0524492	0.3657	0.0351829	0.00291655	0.216199	-0.141913	0.0474546	0.19223	-0.135524	0.356554	0.324476	0.304859	0.111403	0.236694	0.0947387	-0.0325103	-0.182837	-0.0597618
101	ADAM8	10	0.0509259	-0.126891	-0.0315995	-0.134803	-0.0354361	0.323013	-0.0409299	0.0621471	0.0566312	0.0577344	-0.0383985	0.214709	-0.0495582	0.211079	0.288585	0.264879	0.0372297	0.21821	0.236278	-0.134332	-0.0771767	-0.0383149
102	ADAM10	15	0.00532872	-0.0649122	-0.00490145	-0.169388	0.0106442	0.22684	-0.0996684	0.0759304	-0.000243545	0.117672	-0.13656	0.254858	4.42375e-05	0.145579	0.277937	0.293543	-0.0133991	0.156109	0.267824	-0.239197	-0.146357	-0.0703496
103	ADAR	1	0.0221434	-0.205513	0.110565	-0.156926	0.00267493	0.254874	-0.0459806	0.125575	0.122752	0.0257123	-0.156054	0.378342	-0.0748954	0.360113	0.383106	0.403903	0.122549	0.287378	0.251463	-0.284522	-0.326474	-0.0993115
104	ADARB1	21	-0.000139621	-0.0753376	-0.0403326	-0.122697	0.0681582	0.190038	-0.0748559	0.133549	0.0637657	0.0404373	-0.0895022	0.284042	-0.0263055	0.25333	0.306788	0.285013	-0.00780444	0.178712	0.220546	-0.19617	-0.156791	-0.0741751
105	ADARB2	10	0.068479	-0.123202	-0.0406699	-0.0992026	-0.0371881	0.283738	-0.0166563	0.134435	0.0847944	0.0730159	-0.0808566	0.271406	-0.0621735	0.25636	0.365142	0.302577	0.0611546	0.212326	0.238678	-0.180565	-0.116614	-0.0552595
107	ADCY1	7	0.0211944	-0.176984	-0.0137733	-0.237965	-0.00847791	0.307548	-0.0312094	0.01651	0.0895206	0.0251593	-0.0879908	0.253396	-0.105203	0.292439	0.307437	0.269953	0.0559073	0.20724	0.150332	-0.115739	-0.136077	-0.0658212
108	ADCY2	5	0.0743794	-0.279505	0.0672401	-0.247987	0.106122	0.292302	-0.0707636	0.0435454	0.126083	-0.0570669	-0.110325	0.376496	-0.124084	0.350863	0.349973	0.341047	0.111992	0.295519	0.113673	-0.179951	-0.297772	-0.128986
109	ADCY3	2	0.0193982	-0.167423	0.0123507	-0.191516	-0.0537886	0.355901	-0.0127544	0.056396	0.0968378	0.0520572	-0.0850356	0.265951	-0.120824	0.295118	0.365065	0.330853	0.0845637	0.258828	0.192118	-0.164707	-0.167002	-0.0328289
111	ADCY5	3	0.015297	-0.166758	0.0505724	-0.233441	-0.0151747	0.314609	-0.0362478	0.0504293	0.0770273	0.0758915	-0.130206	0.296452	-0.0944135	0.292239	0.355353	0.309941	0.0665087	0.257013	0.202366	-0.203523	-0.19254	-0.0961316
112	ADCY6	12	0.0629386	-0.173205	-0.00334488	-0.123155	-0.0269068	0.302951	-0.0484695	0.0888368	0.129789	-0.0183618	-0.0472096	0.246206	-0.0718662	0.250184	0.322528	0.332153	0.0451319	0.193702	0.206128	-0.162942	-0.190436	-0.061341
113	ADCY7	16	0.0502001	-0.165825	-0.0206753	-0.18106	-0.0370598	0.355998	-0.0347411	0.0217285	0.0864225	0.0342139	-0.0434426	0.215191	-0.098266	0.231919	0.294317	0.280753	0.082049	0.21844	0.168056	-0.112689	-0.0877527	-0.0341693
114	ADCY8	8	0.0532691	-0.283979	0.0290182	-0.194163	0.00787491	0.306467	-0.0331118	0.0862712	0.144132	-0.00499996	-0.131715	0.383061	-0.0832764	0.378165	0.427638	0.418632	0.189505	0.313305	0.236245	-0.212693	-0.267237	-0.0853256
115	ADCY9	16	0.0480259	-0.207168	0.00384773	-0.115773	0.0222234	0.244255	-0.10576	0.044042	0.155159	-0.138174	-0.00705148	0.241235	-0.0394868	0.256552	0.209696	0.271898	0.0145172	0.147725	0.1937	-0.115864	-0.17155	-0.0837149
116	ADCYAP1	18	0.0268923	-0.0543083	-0.094976	-0.0423643	-0.0115663	0.194637	-0.0648605	0.162553	0.017135	0.113278	-0.0633899	0.249469	0.0178985	0.151191	0.325403	0.288824	0.0361171	0.20583	0.256409	-0.182523	-0.0682791	0.0162439
117	ADCYAP1R1	7	-0.0211944	0.176984	0.0137733	0.237965	0.00847791	-0.307548	0.0312094	-0.01651	-0.0895206	-0.0251593	0.0879908	-0.253396	0.105203	-0.292439	-0.307437	-0.269953	-0.0559073	-0.20724	-0.150332	0.115739	0.136077	0.0658212
118	ADD1	4	0.0805004	-0.0941045	-0.146646	-0.102486	0.0783872	0.191323	-0.120431	0.10691	0.0268064	0.0235214	-0.0342368	0.216476	0.06286	0.102779	0.211348	0.236486	-0.040026	0.105605	0.227123	-0.154227	-0.0589033	-0.0607737
119	ADD2	2	0.0386972	-0.135752	0.0156247	-0.16373	-0.00310297	0.316371	-0.0387631	0.10693	0.0748932	0.0794422	-0.102968	0.290598	-0.0805728	0.283207	0.362554	0.338932	0.0720621	0.250255	0.264469	-0.218954	-0.17073	-0.0585532
120	ADD3	10	0.0403915	-0.106629	-0.0331799	-0.112441	-0.050568	0.324272	-0.0274528	0.0741448	0.0581776	0.0634701	-0.025319	0.198227	-0.0484954	0.208424	0.300455	0.272153	0.0250749	0.215166	0.235585	-0.127405	-0.0689133	-0.0173538
123	PLIN2	9	0.0771067	-0.119747	0.0238909	-0.193881	-0.0520661	0.322794	-0.0125154	0.0824804	0.0821683	0.0886493	-0.0831846	0.221398	-0.0743826	0.20566	0.318166	0.265063	0.0688389	0.198683	0.192278	-0.156104	-0.119984	-0.0980285
124	ADH1A	4	0.0232066	-0.102482	-0.00370031	-0.177327	-0.0295334	0.322432	-0.0588131	0.0799696	0.0494796	0.127599	-0.121366	0.272746	-0.0284551	0.179396	0.311246	0.302235	0.0684701	0.205641	0.270092	-0.177317	-0.0844532	-0.0491147
125	ADH1B	4	0.00870831	-0.0672103	-0.0053257	-0.150614	-0.0369494	0.303155	-0.0424837	0.0921662	0.0428532	0.139846	-0.109662	0.252844	-0.0245178	0.16932	0.307002	0.287562	0.0582759	0.199286	0.267174	-0.16782	-0.0628778	-0.0287427
126	ADH1C	4	0.0338642	-0.127336	-0.00323954	-0.195456	-0.0243461	0.333995	-0.0707549	0.0695782	0.0537801	0.117073	-0.128472	0.284001	-0.0307729	0.184552	0.310679	0.309705	0.074638	0.208295	0.268954	-0.182049	-0.0985902	-0.0633371
127	ADH4	4	0.0396344	-0.140468	-0.00335855	-0.204714	-0.0216765	0.339276	-0.0771552	0.0634353	0.0559464	0.110801	-0.13172	0.288832	-0.031785	0.186471	0.309016	0.312488	0.0774872	0.208991	0.26712	-0.183769	-0.105641	-0.0707522
128	ADH5	4	0.0371652	-0.13488	-0.00327861	-0.200798	-0.0228033	0.3371	-0.0744202	0.0661159	0.055018	0.113547	-0.1304	0.286896	-0.0313663	0.185722	0.30986	0.311422	0.0763002	0.208752	0.26803	-0.183121	-0.102685	-0.0676161
130	ADH6	4	0.0478161	-0.158709	-0.00392913	-0.217202	-0.0179825	0.345475	-0.0861852	0.0539516	0.0587587	0.101156	-0.135616	0.294143	-0.032974	0.188094	0.30497	0.314886	0.0811041	0.209054	0.263058	-0.185166	-0.114937	-0.0808456
131	ADH7	4	0.0238415	-0.103977	-0.00365353	-0.178444	-0.0292142	0.323181	-0.0595253	0.0793928	0.0497428	0.127013	-0.121841	0.273504	-0.0286163	0.179774	0.311323	0.302772	0.068879	0.205853	0.270102	-0.177654	-0.0853431	-0.0499921
132	ADK	10	0.0483889	-0.179877	0.0188682	-0.160615	-0.0434106	0.352292	-0.0438078	0.0904592	0.103412	0.0291088	-0.0761204	0.297054	-0.060676	0.270132	0.35921	0.357551	0.0967695	0.271423	0.229512	-0.162739	-0.157692	-0.0457437
133	ADM	11	0.0485193	-0.209694	0.0773234	-0.181469	-0.0768559	0.387102	-0.0228726	0.00675969	0.120501	-0.0249148	-0.0336491	0.225407	-0.121986	0.296159	0.310206	0.329331	0.0810254	0.274102	0.160063	-0.111439	-0.182267	-0.0397722
134	ADORA1	1	0.0388771	-0.235838	0.100475	-0.185632	-0.0475986	0.344925	-0.0416609	0.0753628	0.124878	0.0147249	-0.104068	0.324972	-0.118817	0.362262	0.359831	0.364141	0.154574	0.310808	0.210294	-0.175257	-0.221415	-0.028451
136	ADORA2B	17	0.014646	-0.0463611	-0.137899	-0.0418611	0.0213962	0.111288	-0.16076	0.0992665	-0.00306496	0.0089434	-0.043022	0.182455	0.0801462	0.0155368	0.149446	0.22867	-0.0823594	0.0494161	0.203232	-0.14275	-0.0568693	0.0204901
140	ADORA3	1	0.0702991	-0.196302	-0.0155188	-0.18635	-0.0580422	0.37122	-0.039772	0.06876	0.113898	0.0501982	-0.072905	0.262324	-0.068048	0.246817	0.349526	0.330366	0.109061	0.238959	0.21509	-0.144937	-0.131138	-0.0649523
141	ADPRH	3	0.015297	-0.166758	0.0505724	-0.233441	-0.0151747	0.314609	-0.0362478	0.0504293	0.0770273	0.0758915	-0.130206	0.296452	-0.0944135	0.292239	0.355353	0.309941	0.0665087	0.257013	0.202366	-0.203523	-0.19254	-0.0961316
142	PARP1	1	0.0249146	-0.218643	0.0555115	-0.211723	0.0202155	0.305048	-0.065935	0.0945767	0.106604	0.03906	-0.144295	0.367082	-0.0739714	0.359675	0.368804	0.362005	0.12579	0.28007	0.251086	-0.236195	-0.244195	-0.0957051
143	PARP4	13	0.0713395	-0.102808	-0.131883	-0.116834	-0.0365726	0.302842	-0.0187173	0.0379734	0.0940631	-0.0135231	0.0491992	0.0619175	-0.0608307	0.154037	0.195893	0.146158	0.0204709	0.0764173	0.135529	0.0223165	0.0521676	-0.0235353
146	ADRA1D	20	-0.0351373	-0.179895	-0.0213444	-0.157863	-0.0399426	0.286113	-0.0590711	0.00399516	0.115975	-0.0424449	0.00162553	0.188862	-0.0739297	0.248155	0.26306	0.242661	0.00943414	0.174858	0.150746	-0.0741398	-0.0936839	-0.000731033
147	ADRA1B	5	0.0563308	-0.0496133	-0.0631049	0.0242127	0.0326445	0.120307	-0.0316505	0.114923	0.0953584	-0.0133484	-0.0023152	0.179371	0.0230641	0.146102	0.224412	0.239486	-0.038773	0.101041	0.157634	-0.140203	-0.12366	-0.0247492
150	ADRA2A	10	0.0465378	-0.118684	-0.0320901	-0.125637	-0.0421829	0.324743	-0.035189	0.0676273	0.0575461	0.0603204	-0.0330678	0.208631	-0.0494436	0.210929	0.294846	0.269083	0.0322279	0.217876	0.236788	-0.131828	-0.0739992	-0.0294043
151	ADRA2B	2	-0.0664899	-0.0685754	0.0208007	-0.0390732	-0.019516	0.0164107	0.0316066	-0.0327513	0.0635474	-0.102806	0.0550002	-0.0194488	-0.0500189	0.0536064	0.00742102	-0.0294464	-0.00202706	-0.044462	-0.0985126	0.0641022	-0.0859871	-0.0424536
152	ADRA2C	4	0.0805004	-0.0941045	-0.146646	-0.102486	0.0783872	0.191323	-0.120431	0.10691	0.0268064	0.0235214	-0.0342368	0.216476	0.06286	0.102779	0.211348	0.236486	-0.040026	0.105605	0.227123	-0.154227	-0.0589033	-0.0607737
153	ADRB1	10	0.0421772	-0.110237	-0.0327954	-0.116422	-0.0481943	0.324748	-0.0297213	0.0723451	0.0580634	0.0626196	-0.0276741	0.201554	-0.0488589	0.209445	0.299203	0.271593	0.0272247	0.216262	0.236162	-0.128829	-0.0705105	-0.0208845
154	ADRB2	5	0.0204608	-0.08509	-0.0287326	-0.154964	-0.070108	0.295605	-0.0648434	0.0402672	0.0312502	0.109784	-0.122936	0.226202	-0.0157496	0.124639	0.26775	0.289891	-0.00957718	0.137193	0.219116	-0.180379	-0.110959	-0.0574831
156	GRK2	11	0.0292167	-0.036209	0.171691	0.0243574	-0.0340054	0.192938	0.0113606	0.164524	0.093274	-0.022984	0.0167647	0.176371	-0.0649053	0.242291	0.267969	0.273899	-0.00871434	0.216111	0.17562	-0.151057	-0.175758	0.00493337
157	GRK3	22	0.0508725	-0.0891739	-0.09011	-0.00231784	0.0144942	0.153499	-0.0680205	0.15592	0.0680044	-0.0510017	-0.00504429	0.204963	-0.0383391	0.165479	0.261609	0.246289	-0.0534513	0.104218	0.181857	-0.137526	-0.134738	-0.00453745
158	ADSL	22	0.00538844	-0.0493197	-0.0067868	0.00425344	-0.0548141	0.184148	-0.00991114	0.112917	0.0595361	0.00342658	0.0147513	0.135271	-0.0806625	0.202791	0.260937	0.22446	-0.0298367	0.147026	0.151542	-0.121841	-0.10979	0.0212878
159	ADSS	1	0.0231903	-0.211648	0.0433075	-0.212979	0.0333736	0.291919	-0.0700369	0.0960153	0.100917	0.0431569	-0.149293	0.368374	-0.0628166	0.351661	0.362742	0.354564	0.117475	0.268868	0.254312	-0.243394	-0.24308	-0.107248
160	AP2A1	19	0.00863019	-0.113867	0.116685	-0.029113	-0.101684	0.214966	0.0444292	0.0101045	0.14242	-0.0819061	0.0528274	0.0759574	-0.167016	0.273478	0.227477	0.182205	-0.0486582	0.142007	0.0296393	-0.0178161	-0.148251	-0.000728827
161	AP2A2	11	0.0485193	-0.209694	0.0773234	-0.181469	-0.0768559	0.387102	-0.0228726	0.00675969	0.120501	-0.0249148	-0.0336491	0.225407	-0.121986	0.296159	0.310206	0.329331	0.0810254	0.274102	0.160063	-0.111439	-0.182267	-0.0397722
162	AP1B1	22	0.0589883	-0.095171	-0.0902521	-0.00727092	0.0178711	0.156034	-0.0670181	0.159024	0.0703189	-0.053707	-0.00913711	0.21141	-0.0424165	0.166978	0.263956	0.246111	-0.0477878	0.106845	0.180627	-0.135621	-0.139751	-0.0140096
163	AP2B1	17	-0.0350855	-0.121524	-0.0443446	-0.137	-0.0502236	0.310729	-0.0231165	0.0417211	0.0839351	0.0403344	-0.0122882	0.177712	-0.0542618	0.217189	0.300237	0.256234	0.0614344	0.183858	0.203848	-0.0921979	-0.0584728	0.0233984
164	AP1G1	16	0.0253168	-0.102715	-0.0579202	-0.0735417	-0.0257488	0.259291	0.00428929	0.0549812	0.0959445	-0.0386171	0.0641339	0.111523	-0.120491	0.213561	0.25139	0.210165	-0.0163687	0.16641	0.0721483	-0.0271297	-0.0706975	0.0267217
165	AEBP1	7	0.0211944	-0.176984	-0.0137733	-0.237965	-0.00847791	0.307548	-0.0312094	0.01651	0.0895206	0.0251593	-0.0879908	0.253396	-0.105203	0.292439	0.307437	0.269953	0.0559073	0.20724	0.150332	-0.115739	-0.136077	-0.0658212
166	AES	19	0.0185949	-0.0596193	0.0842005	-0.0503829	-0.018323	0.191558	-0.0172906	-0.0054372	0.118155	-0.119467	0.098668	0.0267934	-0.0952147	0.172518	0.101622	0.101133	-0.11894	0.0720681	0.0418993	0.0147087	-0.0529205	-0.0215794
172	AFG3L1P	16	0.00333978	-0.0497597	-0.0649155	-0.040078	-0.0184835	0.216421	0.0173867	0.0828758	0.0609453	-0.0243642	0.0945026	0.0797379	-0.104142	0.21442	0.232738	0.158344	-0.0545731	0.154643	0.074547	-0.00201075	-0.0155221	0.0459721
173	AFM	4	-0.00525785	-0.0321258	-0.0075423	-0.122798	-0.044203	0.281251	-0.0268037	0.102259	0.0356851	0.149571	-0.0963202	0.229646	-0.0199889	0.156882	0.298041	0.269328	0.0468727	0.190498	0.260336	-0.155826	-0.0401491	-0.00817494
174	AFP	4	-0.00525785	-0.0321258	-0.0075423	-0.122798	-0.044203	0.281251	-0.0268037	0.102259	0.0356851	0.149571	-0.0963202	0.229646	-0.0199889	0.156882	0.298041	0.269328	0.0468727	0.190498	0.260336	-0.155826	-0.0401491	-0.00817494
175	AGA	4	0.0116548	-0.157517	0.0611873	-0.261013	-0.0310256	0.347966	-0.0580856	-0.0083896	0.0158639	0.121651	-0.163717	0.270186	-0.082796	0.218988	0.288829	0.295547	0.0820342	0.221305	0.194258	-0.201864	-0.170669	-0.0869132
176	ACAN	15	-0.00075658	-0.132243	0.082255	-0.155227	0.0103079	0.263331	-0.0471096	0.0715724	0.0555235	0.0591933	-0.0627232	0.246572	-0.0637275	0.262403	0.314178	0.30405	0.0106509	0.244982	0.211248	-0.179237	-0.168183	-0.0369029
177	AGER	6	0.0856338	-0.14554	0.0370655	-0.0750246	0.00562317	0.203858	-0.0187921	0.120887	0.0785677	-0.0249338	-0.0409065	0.223666	-0.106618	0.249571	0.302909	0.263481	-0.0132437	0.155922	0.129955	-0.167133	-0.207141	-0.0678221
178	AGL	1	0.0393319	-0.135317	-0.040803	-0.15365	-0.0646915	0.346627	-0.0348563	0.100744	0.0715315	0.0997166	-0.08627	0.259222	-0.0592403	0.214111	0.360299	0.322467	0.0794419	0.22127	0.241903	-0.157228	-0.0924634	-0.0327702
181	AGRP	16	0.0352827	-0.120939	-0.0563218	-0.0829599	-0.0297917	0.268366	-0.00235533	0.0409863	0.106999	-0.0440226	0.0519612	0.117871	-0.120588	0.202132	0.247654	0.222597	-0.00126853	0.162343	0.0674865	-0.0339839	-0.0859924	0.0203037
182	JAG1	20	-0.0221821	-0.212437	0.00153379	-0.190057	-0.0382131	0.317197	-0.0585335	-0.00672055	0.132189	-0.0433178	-0.0145893	0.214929	-0.087098	0.275978	0.282102	0.269696	0.0397003	0.202488	0.155461	-0.0835816	-0.119092	-0.0216752
183	AGT	1	0.0231903	-0.211648	0.0433075	-0.212979	0.0333736	0.291919	-0.0700369	0.0960153	0.100917	0.0431569	-0.149293	0.368374	-0.0628166	0.351661	0.362742	0.354564	0.117475	0.268868	0.254312	-0.243394	-0.24308	-0.107248
185	AGTR1	3	-0.0602162	-0.0475737	0.0930521	-0.124707	-0.0948027	0.324344	0.0170483	0.118458	0.0247675	0.196007	-0.119508	0.272316	-0.0559873	0.252423	0.383835	0.355454	0.0689249	0.268963	0.277651	-0.195562	-0.0942275	0.0513933
187	APLNR	11	0.00712614	0.0902146	-0.111001	0.0426276	0.0956454	-0.272099	-0.0358671	-0.0815509	-0.115254	0.0140307	0.00219458	-0.181807	0.150331	-0.28359	-0.316383	-0.289726	-0.0118717	-0.236438	-0.160491	0.108021	0.156524	-0.0161111
189	AGXT	2	0.07264	-0.177825	0.019025	-0.14825	-0.0203013	0.31936	-0.00961944	0.0713553	0.0942171	0.000435785	-0.0352716	0.238408	-0.105389	0.316666	0.346095	0.316428	0.0623886	0.246928	0.163469	-0.137492	-0.198388	-0.0551507
191	AHCY	20	0.0505463	-0.276354	0.087433	-0.185744	-0.0337052	0.357031	0.00885762	-0.0257556	0.204624	-0.147581	0.0575572	0.158782	-0.159468	0.324085	0.261495	0.247691	0.0818288	0.20242	0.0749416	-0.0138221	-0.145406	-0.0722161
196	AHR	7	0.0187247	-0.178014	-0.00422831	-0.208396	-0.0205832	0.326839	-0.0190843	0.02976	0.105772	-0.00317066	-0.0660635	0.25532	-0.123927	0.311572	0.328221	0.305748	0.0591299	0.232456	0.153943	-0.113877	-0.158586	-0.0488045
197	AHSG	3	-0.000406052	-0.137502	0.0607983	-0.199969	-0.00862779	0.281504	-0.0141817	0.0902772	0.0613847	0.0702869	-0.110506	0.303878	-0.110047	0.321687	0.384489	0.3212	0.0679466	0.281851	0.201978	-0.193128	-0.190462	-0.0537659
199	AIF1	6	0.0856338	-0.14554	0.0370655	-0.0750246	0.00562317	0.203858	-0.0187921	0.120887	0.0785677	-0.0249338	-0.0409065	0.223666	-0.106618	0.249571	0.302909	0.263481	-0.0132437	0.155922	0.129955	-0.167133	-0.207141	-0.0678221
202	CRYBG1	6	0.0730696	-0.106572	-0.00493341	-0.168209	-0.0311868	0.311532	-0.0423096	0.0408028	0.0301867	0.0916387	-0.0706945	0.193239	-0.027829	0.156302	0.240008	0.223742	0.0299343	0.146434	0.18024	-0.120725	-0.04213	-0.0362049
203	AK1	9	0.0261379	-0.10105	0.0406601	-0.0863468	-0.00604178	0.202985	-0.0169058	0.0490247	0.101593	-0.0522971	0.0131068	0.161738	-0.0974811	0.233928	0.240853	0.205371	-0.0729934	0.136995	0.12005	-0.0928684	-0.116496	-0.0587018
204	AK2	1	0.0179501	-0.044563	-0.0706604	0.0145688	-0.0166213	0.185607	-0.0238703	0.211535	0.0471773	0.0551325	-0.0127825	0.228025	-0.0371928	0.191108	0.321805	0.313362	0.01579	0.199279	0.267529	-0.152499	-0.0757473	0.0339838
205	AK4	1	0.0314626	-0.154642	-0.0116907	-0.161035	-0.0705181	0.354112	-0.0529135	0.095172	0.0891425	0.0738929	-0.0896205	0.27778	-0.0673068	0.230708	0.364254	0.332009	0.0765012	0.229448	0.238274	-0.171682	-0.120088	-0.041402
207	AKT1	14	0.0259666	-0.147477	-0.0328236	-0.139146	-0.000843117	0.294868	-0.101165	0.0627792	0.055528	0.0031674	-0.0312007	0.239826	-0.053169	0.209477	0.279115	0.299462	0.0256	0.201504	0.199057	-0.10355	-0.0759349	-0.0113253
208	AKT2	19	0.0524172	-0.0946936	0.0189375	-0.0612391	0.0120338	0.190269	-0.0234278	0.150714	0.0731152	-0.0267045	-0.0169823	0.21316	-0.0842363	0.244922	0.290103	0.273381	-0.0393176	0.17393	0.163259	-0.163131	-0.202271	-0.0653736
210	ALAD	9	0.0188879	-0.157735	0.0373331	-0.210678	-0.0175473	0.298798	-0.0570517	0.0122337	0.0722048	0.0219135	-0.0717995	0.237203	-0.0785953	0.241379	0.286675	0.258491	-0.00701486	0.185014	0.168967	-0.147233	-0.135179	-0.0875366
211	ALAS1	3	0.0413182	-0.088738	-0.0372207	-0.145994	-0.04618	0.274869	-0.0734585	0.0264171	0.0603176	0.0125965	-0.0295808	0.123494	-0.0386313	0.137063	0.179753	0.197264	-0.0637812	0.0752252	0.171574	-0.0973173	-0.0559236	-0.0756468
213	ALB	4	-0.00525785	-0.0321258	-0.0075423	-0.122798	-0.044203	0.281251	-0.0268037	0.102259	0.0356851	0.149571	-0.0963202	0.229646	-0.0199889	0.156882	0.298041	0.269328	0.0468727	0.190498	0.260336	-0.155826	-0.0401491	-0.00817494
214	ALCAM	3	0.0459355	-0.226619	0.0900948	-0.224241	-0.0286396	0.347013	-0.0543143	0.0453983	0.112061	0.0357595	-0.132297	0.321455	-0.0951942	0.308348	0.356181	0.353917	0.132954	0.281305	0.213164	-0.204912	-0.228127	-0.0939149
216	ALDH1A1	9	0.0165113	-0.174606	0.0267222	-0.260741	-0.0267603	0.325098	-0.0714623	-0.0150985	0.0485313	0.0660168	-0.11166	0.250724	-0.0623745	0.221766	0.281878	0.257208	0.0329978	0.192693	0.1772	-0.160519	-0.127392	-0.0928637
217	ALDH2	12	0.054106	-0.112196	-0.0648594	-0.127258	-0.019807	0.287854	-0.00805046	0.0945603	0.0657516	0.0671194	-0.0615789	0.233119	-0.0904847	0.226767	0.33792	0.280491	0.011317	0.190225	0.2085	-0.152335	-0.110286	-0.0547188
218	ALDH3A1	17	-0.00291798	-0.0381429	-0.157916	-0.0435414	0.0334882	0.0904757	-0.181946	0.0920274	-0.0104864	-0.00276827	-0.0390415	0.171667	0.106786	-0.0142036	0.118267	0.203279	-0.0920616	0.0216778	0.202336	-0.131378	-0.0354444	0.0221004
219	ALDH1B1	9	9.93446e-05	-0.0946967	0.104027	-0.216839	-0.0236313	0.249388	-0.0237298	0.0166334	0.0333073	0.0453466	-0.101975	0.204503	-0.116593	0.240032	0.244498	0.189982	-0.0490012	0.167198	0.11968	-0.16427	-0.163309	-0.118574
220	ALDH1A3	15	-0.00075658	-0.132243	0.082255	-0.155227	0.0103079	0.263331	-0.0471096	0.0715724	0.0555235	0.0591933	-0.0627232	0.246572	-0.0637275	0.262403	0.314178	0.30405	0.0106509	0.244982	0.211248	-0.179237	-0.168183	-0.0369029
221	ALDH3B1	11	0.0292167	-0.036209	0.171691	0.0243574	-0.0340054	0.192938	0.0113606	0.164524	0.093274	-0.022984	0.0167647	0.176371	-0.0649053	0.242291	0.267969	0.273899	-0.00871434	0.216111	0.17562	-0.151057	-0.175758	0.00493337
222	ALDH3B2	11	0.0292167	-0.036209	0.171691	0.0243574	-0.0340054	0.192938	0.0113606	0.164524	0.093274	-0.022984	0.0167647	0.176371	-0.0649053	0.242291	0.267969	0.273899	-0.00871434	0.216111	0.17562	-0.151057	-0.175758	0.00493337
223	ALDH9A1	1	0.0123686	-0.207628	0.0961964	-0.218695	-0.0161917	0.314205	-0.064981	0.0908092	0.101922	0.0790427	-0.184578	0.381266	-0.0736211	0.350742	0.387553	0.418946	0.129094	0.293264	0.290761	-0.289782	-0.288565	-0.0901962
224	ALDH3A2	17	-0.00291798	-0.0381429	-0.157916	-0.0435414	0.0334882	0.0904757	-0.181946	0.0920274	-0.0104864	-0.00276827	-0.0390415	0.171667	0.106786	-0.0142036	0.118267	0.203279	-0.0920616	0.0216778	0.202336	-0.131378	-0.0354444	0.0221004
225	ABCD2	12	0.0629386	-0.173205	-0.00334488	-0.123155	-0.0269068	0.302951	-0.0484695	0.0888368	0.129789	-0.0183618	-0.0472096	0.246206	-0.0718662	0.250184	0.322528	0.332153	0.0451319	0.193702	0.206128	-0.162942	-0.190436	-0.061341
226	ALDOA	16	0.0742009	-0.140573	-0.0184397	-0.0252387	0.0449031	0.198186	-0.0935695	0.11111	0.169129	-0.119376	0.0470494	0.186433	0.00420739	0.187148	0.196329	0.267616	0.00849729	0.108245	0.206289	-0.0959684	-0.0974347	-0.0480839
229	ALDOB	9	0.0165113	-0.174606	0.0267222	-0.260741	-0.0267603	0.325098	-0.0714623	-0.0150985	0.0485313	0.0660168	-0.11166	0.250724	-0.0623745	0.221766	0.281878	0.257208	0.0329978	0.192693	0.1772	-0.160519	-0.127392	-0.0928637
230	ALDOC	17	0.093369	-0.177899	-0.0422686	-0.0818273	0.00773183	0.224903	-0.0753881	0.0890264	0.128577	-0.0957318	-0.033033	0.231658	-0.0533692	0.20993	0.259851	0.278227	0.0477826	0.148034	0.170578	-0.12498	-0.175808	-0.0524083
231	AKR1B1	7	0.0213926	-0.192805	-0.0210693	-0.238795	0.014418	0.280074	-0.0634108	0.025143	0.100619	0.000332434	-0.103263	0.28617	-0.0794738	0.272437	0.289975	0.268282	0.0468304	0.179434	0.167734	-0.159629	-0.167205	-0.106457
238	ALK	2	0.0193982	-0.167423	0.0123507	-0.191516	-0.0537886	0.355901	-0.0127544	0.056396	0.0968378	0.0520572	-0.0850356	0.265951	-0.120824	0.295118	0.365065	0.330853	0.0845637	0.258828	0.192118	-0.164707	-0.167002	-0.0328289
239	ALOX12	17	0.0640931	-0.0590438	-0.0633098	-0.0221098	-0.0234062	0.162466	-0.0793932	0.11614	0.0194648	0.0376498	-0.0422364	0.184829	-0.00459304	0.0969145	0.221686	0.270861	-0.0382366	0.125776	0.176188	-0.149087	-0.106046	0.0232952
240	ALOX5	10	0.0905525	-0.101859	-0.0177982	-0.0695518	-0.00128581	0.197812	-0.0463925	0.144432	0.123957	0.0174494	-0.0497529	0.194618	-0.0119672	0.154015	0.259426	0.193704	0.108661	0.138104	0.204986	-0.160421	-0.145596	-0.151887
241	ALOX5AP	13	0.0713395	-0.102808	-0.131883	-0.116834	-0.0365726	0.302842	-0.0187173	0.0379734	0.0940631	-0.0135231	0.0491992	0.0619175	-0.0608307	0.154037	0.195893	0.146158	0.0204709	0.0764173	0.135529	0.0223165	0.0521676	-0.0235353
242	ALOX12B	17	0.0640931	-0.0590438	-0.0633098	-0.0221098	-0.0234062	0.162466	-0.0793932	0.11614	0.0194648	0.0376498	-0.0422364	0.184829	-0.00459304	0.0969145	0.221686	0.270861	-0.0382366	0.125776	0.176188	-0.149087	-0.106046	0.0232952
245	ALOX12P2	17	0.0640931	-0.0590438	-0.0633098	-0.0221098	-0.0234062	0.162466	-0.0793932	0.11614	0.0194648	0.0376498	-0.0422364	0.184829	-0.00459304	0.0969145	0.221686	0.270861	-0.0382366	0.125776	0.176188	-0.149087	-0.106046	0.0232952
246	ALOX15	17	0.0640931	-0.0590438	-0.0633098	-0.0221098	-0.0234062	0.162466	-0.0793932	0.11614	0.0194648	0.0376498	-0.0422364	0.184829	-0.00459304	0.0969145	0.221686	0.270861	-0.0382366	0.125776	0.176188	-0.149087	-0.106046	0.0232952
247	ALOX15B	17	0.0640931	-0.0590438	-0.0633098	-0.0221098	-0.0234062	0.162466	-0.0793932	0.11614	0.0194648	0.0376498	-0.0422364	0.184829	-0.00459304	0.0969145	0.221686	0.270861	-0.0382366	0.125776	0.176188	-0.149087	-0.106046	0.0232952
248	ALPI	2	0.07264	-0.177825	0.019025	-0.14825	-0.0203013	0.31936	-0.00961944	0.0713553	0.0942171	0.000435785	-0.0352716	0.238408	-0.105389	0.316666	0.346095	0.316428	0.0623886	0.246928	0.163469	-0.137492	-0.198388	-0.0551507
249	ALPL	1	0.0368735	-0.129357	-0.0554653	-0.0542235	-0.025664	0.254137	-0.0790451	0.0947139	0.0883756	-0.0324338	0.018539	0.206846	-0.0202394	0.176091	0.265188	0.30498	0.0289815	0.197564	0.214601	-0.109206	-0.0777666	0.0189113
250	ALPP	2	0.07264	-0.177825	0.019025	-0.14825	-0.0203013	0.31936	-0.00961944	0.0713553	0.0942171	0.000435785	-0.0352716	0.238408	-0.105389	0.316666	0.346095	0.316428	0.0623886	0.246928	0.163469	-0.137492	-0.198388	-0.0551507
251	ALPPL2	2	0.07264	-0.177825	0.019025	-0.14825	-0.0203013	0.31936	-0.00961944	0.0713553	0.0942171	0.000435785	-0.0352716	0.238408	-0.105389	0.316666	0.346095	0.316428	0.0623886	0.246928	0.163469	-0.137492	-0.198388	-0.0551507
257	ALX3	1	0.0702991	-0.196302	-0.0155188	-0.18635	-0.0580422	0.37122	-0.039772	0.06876	0.113898	0.0501982	-0.072905	0.262324	-0.068048	0.246817	0.349526	0.330366	0.109061	0.238959	0.21509	-0.144937	-0.131138	-0.0649523
258	AMBN	4	-0.00525785	-0.0321258	-0.0075423	-0.122798	-0.044203	0.281251	-0.0268037	0.102259	0.0356851	0.149571	-0.0963202	0.229646	-0.0199889	0.156882	0.298041	0.269328	0.0468727	0.190498	0.260336	-0.155826	-0.0401491	-0.00817494
259	AMBP	9	0.0212633	-0.139022	0.0419731	-0.163954	-0.0120409	0.266231	-0.04209	0.0283801	0.0869904	-0.00981323	-0.0382271	0.213207	-0.0876637	0.244839	0.275553	0.244879	-0.0342921	0.17086	0.153614	-0.129301	-0.132613	-0.0784271
262	AMD1	6	0.0730696	-0.106572	-0.00493341	-0.168209	-0.0311868	0.311532	-0.0423096	0.0408028	0.0301867	0.0916387	-0.0706945	0.193239	-0.027829	0.156302	0.240008	0.223742	0.0299343	0.146434	0.18024	-0.120725	-0.04213	-0.0362049
267	AMFR	16	0.0435977	-0.154604	-0.0302517	-0.15042	-0.0334779	0.335828	-0.021658	0.0297056	0.0988372	0.00422687	-0.0067919	0.186222	-0.115272	0.232871	0.289236	0.269867	0.0500829	0.205436	0.13232	-0.0860663	-0.0948533	-0.0143551
269	AMHR2	12	0.0629386	-0.173205	-0.00334488	-0.123155	-0.0269068	0.302951	-0.0484695	0.0888368	0.129789	-0.0183618	-0.0472096	0.246206	-0.0718662	0.250184	0.322528	0.332153	0.0451319	0.193702	0.206128	-0.162942	-0.190436	-0.061341
270	AMPD1	1	0.0702991	-0.196302	-0.0155188	-0.18635	-0.0580422	0.37122	-0.039772	0.06876	0.113898	0.0501982	-0.072905	0.262324	-0.068048	0.246817	0.349526	0.330366	0.109061	0.238959	0.21509	-0.144937	-0.131138	-0.0649523
271	AMPD2	1	0.0702991	-0.196302	-0.0155188	-0.18635	-0.0580422	0.37122	-0.039772	0.06876	0.113898	0.0501982	-0.072905	0.262324	-0.068048	0.246817	0.349526	0.330366	0.109061	0.238959	0.21509	-0.144937	-0.131138	-0.0649523
272	AMPD3	11	0.0485193	-0.209694	0.0773234	-0.181469	-0.0768559	0.387102	-0.0228726	0.00675969	0.120501	-0.0249148	-0.0336491	0.225407	-0.121986	0.296159	0.310206	0.329331	0.0810254	0.274102	0.160063	-0.111439	-0.182267	-0.0397722
273	AMPH	7	0.0211944	-0.176984	-0.0137733	-0.237965	-0.00847791	0.307548	-0.0312094	0.01651	0.0895206	0.0251593	-0.0879908	0.253396	-0.105203	0.292439	0.307437	0.269953	0.0559073	0.20724	0.150332	-0.115739	-0.136077	-0.0658212
274	BIN1	2	0.0483112	-0.164364	0.0146927	-0.209131	-0.0341762	0.374047	-0.0249372	0.0546002	0.0905239	0.0671894	-0.0778119	0.261628	-0.107437	0.291908	0.348614	0.301785	0.0816191	0.248379	0.21198	-0.158864	-0.139956	-0.0579934
275	AMT	3	0.0413182	-0.088738	-0.0372207	-0.145994	-0.04618	0.274869	-0.0734585	0.0264171	0.0603176	0.0125965	-0.0295808	0.123494	-0.0386313	0.137063	0.179753	0.197264	-0.0637812	0.0752252	0.171574	-0.0973173	-0.0559236	-0.0756468
283	ANG	14	0.0560415	-0.0931533	0.0150796	-0.0566415	-0.0452751	0.22266	-0.0609619	0.100951	0.0570326	0.0609296	-0.079113	0.236035	-0.0536579	0.162117	0.284402	0.307338	0.0390115	0.168046	0.224577	-0.194729	-0.140428	-0.0339861
284	ANGPT1	8	0.035228	-0.234635	0.0424965	-0.189328	-0.0321688	0.326083	-0.00823514	0.0778083	0.128229	0.0365077	-0.125007	0.341467	-0.106089	0.360067	0.41626	0.379371	0.170721	0.291234	0.237474	-0.193935	-0.211869	-0.0708778
285	ANGPT2	8	0.0846761	-0.133101	-0.131253	-0.0921581	0.0341812	0.204029	-0.135014	0.0968877	0.0604066	-0.021958	-0.0278047	0.22188	0.0569608	0.0750436	0.178132	0.243514	0.0112422	0.116722	0.169537	-0.110788	-0.0948298	-0.00821816
287	ANK2	4	0.0555669	-0.17559	-0.00497535	-0.228282	-0.0144723	0.349759	-0.0946395	0.0443672	0.0611077	0.0912349	-0.138547	0.297625	-0.0338584	0.18856	0.299376	0.315389	0.0841755	0.208042	0.257728	-0.185458	-0.123063	-0.0901467
288	ANK3	10	0.0483889	-0.179877	0.0188682	-0.160615	-0.0434106	0.352292	-0.0438078	0.0904592	0.103412	0.0291088	-0.0761204	0.297054	-0.060676	0.270132	0.35921	0.357551	0.0967695	0.271423	0.229512	-0.162739	-0.157692	-0.0457437
290	ANPEP	15	-0.00075658	-0.132243	0.082255	-0.155227	0.0103079	0.263331	-0.0471096	0.0715724	0.0555235	0.0591933	-0.0627232	0.246572	-0.0637275	0.262403	0.314178	0.30405	0.0106509	0.244982	0.211248	-0.179237	-0.168183	-0.0369029
291	SLC25A4	4	0.0116548	-0.157517	0.0611873	-0.261013	-0.0310256	0.347966	-0.0580856	-0.0083896	0.0158639	0.121651	-0.163717	0.270186	-0.082796	0.218988	0.288829	0.295547	0.0820342	0.221305	0.194258	-0.201864	-0.170669	-0.0869132
301	ANXA1	9	0.0165113	-0.174606	0.0267222	-0.260741	-0.0267603	0.325098	-0.0714623	-0.0150985	0.0485313	0.0660168	-0.11166	0.250724	-0.0623745	0.221766	0.281878	0.257208	0.0329978	0.192693	0.1772	-0.160519	-0.127392	-0.0928637
302	ANXA2	15	0.00407294	-0.0689222	-0.000765899	-0.168807	0.00930059	0.228158	-0.0981742	0.0782722	0.00318128	0.117285	-0.139367	0.26043	-0.000966609	0.151713	0.284797	0.301311	-0.00701237	0.16144	0.270971	-0.244419	-0.155047	-0.0705308
303	ANXA2P1	4	0.0349269	0.10061	-0.118866	0.236609	0.0365762	-0.264517	0.00716161	0.0598032	0.0320789	-0.128233	0.154684	-0.186116	0.118693	-0.200829	-0.213761	-0.208077	-0.0591097	-0.191328	-0.0895332	0.172186	0.176348	0.0655196
306	ANXA3	4	-0.00525785	-0.0321258	-0.0075423	-0.122798	-0.044203	0.281251	-0.0268037	0.102259	0.0356851	0.149571	-0.0963202	0.229646	-0.0199889	0.156882	0.298041	0.269328	0.0468727	0.190498	0.260336	-0.155826	-0.0401491	-0.00817494
307	ANXA4	2	0.0386972	-0.135752	0.0156247	-0.16373	-0.00310297	0.316371	-0.0387631	0.10693	0.0748932	0.0794422	-0.102968	0.290598	-0.0805728	0.283207	0.362554	0.338932	0.0720621	0.250255	0.264469	-0.218954	-0.17073	-0.0585532
308	ANXA5	4	0.0555669	-0.17559	-0.00497535	-0.228282	-0.0144723	0.349759	-0.0946395	0.0443672	0.0611077	0.0912349	-0.138547	0.297625	-0.0338584	0.18856	0.299376	0.315389	0.0841755	0.208042	0.257728	-0.185458	-0.123063	-0.0901467
309	ANXA6	5	0.0204608	-0.08509	-0.0287326	-0.154964	-0.070108	0.295605	-0.0648434	0.0402672	0.0312502	0.109784	-0.122936	0.226202	-0.0157496	0.124639	0.26775	0.289891	-0.00957718	0.137193	0.219116	-0.180379	-0.110959	-0.0574831
310	ANXA7	10	0.0483889	-0.179877	0.0188682	-0.160615	-0.0434106	0.352292	-0.0438078	0.0904592	0.103412	0.0291088	-0.0761204	0.297054	-0.060676	0.270132	0.35921	0.357551	0.0967695	0.271423	0.229512	-0.162739	-0.157692	-0.0457437
311	ANXA11	10	0.0483889	-0.179877	0.0188682	-0.160615	-0.0434106	0.352292	-0.0438078	0.0904592	0.103412	0.0291088	-0.0761204	0.297054	-0.060676	0.270132	0.35921	0.357551	0.0967695	0.271423	0.229512	-0.162739	-0.157692	-0.0457437
312	ANXA13	8	0.0435193	-0.31048	0.0583849	-0.188353	0.022601	0.301628	-0.0371229	0.0473502	0.173297	-0.0973651	-0.0641407	0.338783	-0.124901	0.408617	0.386291	0.378749	0.144814	0.301698	0.174873	-0.16061	-0.273584	-0.0895046
313	AOAH	7	0.0211944	-0.176984	-0.0137733	-0.237965	-0.00847791	0.307548	-0.0312094	0.01651	0.0895206	0.0251593	-0.0879908	0.253396	-0.105203	0.292439	0.307437	0.269953	0.0559073	0.20724	0.150332	-0.115739	-0.136077	-0.0658212
314	AOC2	17	0.0321198	-0.128	-0.0529402	-0.0953062	0.00171646	0.211284	-0.0666346	0.0428512	0.0838264	-0.0458262	-0.0219142	0.189648	-0.0355723	0.183589	0.245901	0.283335	-0.00600951	0.137542	0.147527	-0.129609	-0.15772	0.00906906
316	AOX1	2	0.0267438	-0.142752	-0.00927966	-0.194005	-0.0415591	0.354969	-0.0401116	0.0810117	0.0779874	0.072893	-0.0892986	0.261208	-0.0872583	0.259069	0.350758	0.305999	0.0709098	0.227227	0.211898	-0.180838	-0.14905	-0.0572969
317	APAF1	12	0.0627291	-0.150959	-0.049714	-0.161933	-0.0372586	0.340137	-0.0088604	0.0755367	0.0687836	0.0782952	-0.0854172	0.259108	-0.0961996	0.241121	0.356128	0.314803	0.0445682	0.22016	0.211874	-0.155086	-0.126506	-0.0547864
318	NUDT2	9	9.93446e-05	-0.0946967	0.104027	-0.216839	-0.0236313	0.249388	-0.0237298	0.0166334	0.0333073	0.0453466	-0.101975	0.204503	-0.116593	0.240032	0.244498	0.189982	-0.0490012	0.167198	0.11968	-0.16427	-0.163309	-0.118574
319	APOF	12	0.0629386	-0.173205	-0.00334488	-0.123155	-0.0269068	0.302951	-0.0484695	0.0888368	0.129789	-0.0183618	-0.0472096	0.246206	-0.0718662	0.250184	0.322528	0.332153	0.0451319	0.193702	0.206128	-0.162942	-0.190436	-0.061341
321	APBA2	15	0.0170975	-0.0287396	-0.0402195	-0.162197	0.0189192	0.202931	-0.105982	0.0528484	-0.0274494	0.11288	-0.103789	0.1928	0.00799127	0.0867661	0.205033	0.21196	-0.0642169	0.104138	0.225779	-0.181604	-0.0656023	-0.0645498
322	APBB1	11	0.0485193	-0.209694	0.0773234	-0.181469	-0.0768559	0.387102	-0.0228726	0.00675969	0.120501	-0.0249148	-0.0336491	0.225407	-0.121986	0.296159	0.310206	0.329331	0.0810254	0.274102	0.160063	-0.111439	-0.182267	-0.0397722
323	APBB2	4	0.0464511	-0.251118	0.0252532	-0.288995	-0.0537706	0.406593	-0.0670306	-0.0561185	0.0907977	0.0336491	-0.108684	0.265299	-0.116564	0.273983	0.297707	0.286977	0.108072	0.247636	0.147357	-0.120812	-0.147373	-0.085117
324	APC	5	0.0285514	-0.119571	0.00726889	-0.241568	-0.0269105	0.3118	-0.0810477	0.0111489	0.0218942	0.135457	-0.191637	0.290844	-0.0320038	0.165159	0.288822	0.296178	0.0196671	0.153032	0.231232	-0.234888	-0.160236	-0.121189
326	AIRE	21	-0.000139621	-0.0753376	-0.0403326	-0.122697	0.0681582	0.190038	-0.0748559	0.133549	0.0637657	0.0404373	-0.0895022	0.284042	-0.0263055	0.25333	0.306788	0.285013	-0.00780444	0.178712	0.220546	-0.19617	-0.156791	-0.0741751
327	APEH	3	0.0413182	-0.088738	-0.0372207	-0.145994	-0.04618	0.274869	-0.0734585	0.0264171	0.0603176	0.0125965	-0.0295808	0.123494	-0.0386313	0.137063	0.179753	0.197264	-0.0637812	0.0752252	0.171574	-0.0973173	-0.0559236	-0.0756468
328	APEX1	14	0.0560415	-0.0931533	0.0150796	-0.0566415	-0.0452751	0.22266	-0.0609619	0.100951	0.0570326	0.0609296	-0.079113	0.236035	-0.0536579	0.162117	0.284402	0.307338	0.0390115	0.168046	0.224577	-0.194729	-0.140428	-0.0339861
329	BIRC2	11	0.030399	-0.052465	-0.0418504	-0.135463	-0.0746437	0.325731	0.00955461	0.0992918	0.0146887	0.158803	-0.0905672	0.203434	-0.098422	0.174008	0.336661	0.282506	0.0669693	0.224385	0.186541	-0.150637	-0.0850697	0.00589218
330	BIRC3	11	0.030399	-0.052465	-0.0418504	-0.135463	-0.0746437	0.325731	0.00955461	0.0992918	0.0146887	0.158803	-0.0905672	0.203434	-0.098422	0.174008	0.336661	0.282506	0.0669693	0.224385	0.186541	-0.150637	-0.0850697	0.00589218
332	BIRC5	17	-0.01558	-0.117979	0.0164044	-0.0322489	0.0110249	0.19612	-0.0282628	0.123628	0.0929528	-0.0705353	0.0182354	0.220171	-0.0693589	0.265968	0.284783	0.279849	-0.0107663	0.186609	0.161032	-0.105921	-0.140718	0.0186127
333	APLP1	19	0.109823	-0.160262	-0.0220872	-0.102049	0.0260946	0.206434	-0.0367266	0.160665	0.082079	0.00679293	-0.107743	0.321458	-0.10513	0.258365	0.334436	0.318892	0.0235159	0.167884	0.225279	-0.253612	-0.255299	-0.125153
334	APLP2	11	0.00439128	-0.0919482	0.0742654	-0.194292	-0.0736025	0.311807	-0.0457977	0.0194203	0.0159231	0.0995567	-0.10856	0.201085	-0.0911381	0.20555	0.248283	0.254446	0.0275697	0.206705	0.165942	-0.163094	-0.144826	-0.0388828
335	APOA1	11	0.0110774	-0.0849816	0.044857	-0.187	-0.0773628	0.328284	-0.033712	0.0434149	0.0164222	0.11896	-0.109463	0.21144	-0.0959489	0.206679	0.284032	0.273467	0.0387968	0.219369	0.17904	-0.167039	-0.13671	-0.0290953
336	APOA2	1	0.0125101	-0.20799	0.0969921	-0.217367	-0.0156884	0.312996	-0.0645229	0.0920603	0.10272	0.0776345	-0.184187	0.382147	-0.0738261	0.351858	0.38828	0.419449	0.129286	0.293784	0.290259	-0.290327	-0.290408	-0.0906588
337	APOA4	11	-0.0390296	0.0320844	0.0812251	0.0931563	0.0646754	-0.29294	-0.0294377	-0.117713	-0.0130979	-0.163726	0.0674014	-0.179331	0.0914909	-0.139835	-0.328494	-0.261226	-0.0770102	-0.207077	-0.173216	0.12617	0.0469419	-0.0260807
338	APOB	2	-0.0193982	0.167423	-0.0123507	0.191516	0.0537886	-0.355901	0.0127544	-0.056396	-0.0968378	-0.0520572	0.0850356	-0.265951	0.120824	-0.295118	-0.365065	-0.330853	-0.0845637	-0.258828	-0.192118	0.164707	0.167002	0.0328289
339	APOBEC1	12	0.0508212	-0.210176	0.00235396	-0.106156	-0.0639131	0.307617	-0.0107838	0.0963615	0.165205	-0.0436227	-0.0277087	0.262779	-0.0902851	0.276781	0.347442	0.353321	0.116852	0.232518	0.174997	-0.12729	-0.194364	-0.0186936
341	APOC1	19	0.0248525	-0.145064	0.095446	-0.0821134	-0.0537305	0.242887	-0.00601204	0.0388689	0.132448	-0.0614739	-0.00716932	0.172468	-0.136546	0.270695	0.25722	0.245737	-0.0391358	0.156758	0.114178	-0.0978504	-0.188497	-0.0476845
343	AQP8	16	0.037738	-0.084175	-0.0286906	0.0526257	0.0395106	0.092553	-0.111309	0.0859331	0.142583	-0.160245	0.10304	0.0837418	0.0612649	0.0769658	0.0563523	0.156988	-0.0650412	-0.0167913	0.137215	-0.0238497	-0.011517	0.00944925
345	APOC3	11	-0.0463678	-0.0506339	0.195777	-0.0932448	0.00454751	-0.049501	-0.0683295	-0.13678	-0.0111472	-0.0901744	-0.0445488	-0.0261863	0.0127286	0.0307067	-0.157199	-0.0825222	-0.0754792	-0.0535987	-0.0535954	-0.0210632	-0.0991928	-0.0888109
347	APOD	3	0.039065	-0.124288	0.00265493	-0.168261	0.047621	0.233369	-0.0181474	0.117565	0.0758245	0.0319539	-0.0617035	0.274364	-0.077536	0.301448	0.37078	0.300301	0.0319514	0.239521	0.173027	-0.159246	-0.164988	-0.0573108
348	APOE	19	0.0386772	-0.160051	0.0624588	-0.130794	0.00201972	0.249156	-0.0597029	0.0686132	0.106909	-0.0276896	-0.0719377	0.25897	-0.0909974	0.240393	0.263774	0.290352	-0.024354	0.156205	0.195858	-0.175416	-0.207167	-0.0909185
350	APOH	17	0.019071	-0.175606	-0.0551486	-0.143464	0.0428288	0.239143	-0.063726	0.117168	0.0704138	0.0382828	-0.126698	0.355063	-0.0298726	0.253078	0.36192	0.375915	0.0717822	0.210904	0.269156	-0.239191	-0.202514	-0.0592307
351	APP	21	0.0414809	-0.0805591	-0.0148218	-0.156269	0.0181789	0.238623	-0.0883396	0.116719	0.0205021	0.123689	-0.164364	0.296976	-0.0429114	0.208058	0.31152	0.312894	0.0390745	0.198106	0.252312	-0.239028	-0.165891	-0.077165
353	APRT	16	0.00333978	-0.0497597	-0.0649155	-0.040078	-0.0184835	0.216421	0.0173867	0.0828758	0.0609453	-0.0243642	0.0945026	0.0797379	-0.104142	0.21442	0.232738	0.158344	-0.0545731	0.154643	0.074547	-0.00201075	-0.0155221	0.0459721
354	KLK3	19	-0.00365655	-0.0884615	0.125378	0.00446962	-0.126405	0.187756	0.0735872	-0.00732935	0.142427	-0.0913264	0.0888418	0.0132172	-0.179322	0.264195	0.198918	0.134478	-0.0519118	0.126125	-0.0244654	0.0325268	-0.115613	0.0298856
355	FAS	10	0.0223331	-0.0642231	-0.0406164	-0.0641028	-0.0743825	0.303466	-0.00294053	0.0878599	0.0563611	0.0675659	0.00401981	0.148857	-0.04174	0.186135	0.294801	0.260675	0.0008582	0.191103	0.215388	-0.103192	-0.0454449	0.0200136
356	FASLG	1	-0.0123686	0.207628	-0.0961964	0.218695	0.0161917	-0.314205	0.064981	-0.0908092	-0.101922	-0.0790427	0.184578	-0.381266	0.0736211	-0.350742	-0.387553	-0.418946	-0.129094	-0.293264	-0.290761	0.289782	0.288565	0.0901962
358	AQP1	7	0.0211944	-0.176984	-0.0137733	-0.237965	-0.00847791	0.307548	-0.0312094	0.01651	0.0895206	0.0251593	-0.0879908	0.253396	-0.105203	0.292439	0.307437	0.269953	0.0559073	0.20724	0.150332	-0.115739	-0.136077	-0.0658212
359	AQP2	12	0.0629386	-0.173205	-0.00334488	-0.123155	-0.0269068	0.302951	-0.0484695	0.0888368	0.129789	-0.0183618	-0.0472096	0.246206	-0.0718662	0.250184	0.322528	0.332153	0.0451319	0.193702	0.206128	-0.162942	-0.190436	-0.061341
360	AQP3	9	9.93446e-05	-0.0946967	0.104027	-0.216839	-0.0236313	0.249388	-0.0237298	0.0166334	0.0333073	0.0453466	-0.101975	0.204503	-0.116593	0.240032	0.244498	0.189982	-0.0490012	0.167198	0.11968	-0.16427	-0.163309	-0.118574
361	AQP4	18	0.045674	-0.135331	-0.0220044	-0.144036	0.0174246	0.192434	-0.149439	0.123494	0.0571726	0.0622395	-0.176927	0.351437	-0.0111306	0.159337	0.300656	0.309442	0.065493	0.160002	0.286285	-0.254933	-0.183353	-0.0803302
362	AQP5	12	0.0629386	-0.173205	-0.00334488	-0.123155	-0.0269068	0.302951	-0.0484695	0.0888368	0.129789	-0.0183618	-0.0472096	0.246206	-0.0718662	0.250184	0.322528	0.332153	0.0451319	0.193702	0.206128	-0.162942	-0.190436	-0.061341
363	AQP6	12	0.0629386	-0.173205	-0.00334488	-0.123155	-0.0269068	0.302951	-0.0484695	0.0888368	0.129789	-0.0183618	-0.0472096	0.246206	-0.0718662	0.250184	0.322528	0.332153	0.0451319	0.193702	0.206128	-0.162942	-0.190436	-0.061341
366	AQP9	15	0.00745955	-0.0583361	-0.0116567	-0.169733	0.0127296	0.224051	-0.101795	0.0718364	-0.00579167	0.117871	-0.131415	0.244856	0.00172976	0.135096	0.265755	0.27993	-0.0236919	0.147007	0.261758	-0.229853	-0.131673	-0.069798
372	ARCN1	11	0.00439128	-0.0919482	0.0742654	-0.194292	-0.0736025	0.311807	-0.0457977	0.0194203	0.0159231	0.0995567	-0.10856	0.201085	-0.0911381	0.20555	0.248283	0.254446	0.0275697	0.206705	0.165942	-0.163094	-0.144826	-0.0388828
373	TRIM23	5	0.036851	-0.110863	-0.0339762	-0.218344	-0.0385296	0.311955	-0.0747612	0.00942024	0.0209382	0.150522	-0.180252	0.256987	-0.0264974	0.133897	0.271853	0.281249	0.0247091	0.131469	0.246252	-0.220159	-0.118763	-0.0949262
374	AREG	4	-0.00525785	-0.0321258	-0.0075423	-0.122798	-0.044203	0.281251	-0.0268037	0.102259	0.0356851	0.149571	-0.0963202	0.229646	-0.0199889	0.156882	0.298041	0.269328	0.0468727	0.190498	0.260336	-0.155826	-0.0401491	-0.00817494
377	ARF3	12	0.0629386	-0.173205	-0.00334488	-0.123155	-0.0269068	0.302951	-0.0484695	0.0888368	0.129789	-0.0183618	-0.0472096	0.246206	-0.0718662	0.250184	0.322528	0.332153	0.0451319	0.193702	0.206128	-0.162942	-0.190436	-0.061341
378	ARF4	3	0.0419367	-0.0741074	-0.0492481	-0.147802	-0.0348366	0.277127	-0.0893067	0.0324922	0.0523726	0.0335694	-0.0374958	0.130101	-0.00707142	0.117052	0.171793	0.193351	-0.0654476	0.0699058	0.207165	-0.110516	-0.0288392	-0.0785112
379	ARL4D	17	0.0321198	-0.128	-0.0529402	-0.0953062	0.00171646	0.211284	-0.0666346	0.0428512	0.0838264	-0.0458262	-0.0219142	0.189648	-0.0355723	0.183589	0.245901	0.283335	-0.00600951	0.137542	0.147527	-0.129609	-0.15772	0.00906906
381	ARF5	7	0.0148616	-0.184268	-0.0202376	-0.239873	0.00789862	0.278602	-0.0570365	0.0241245	0.0933233	0.0151406	-0.111524	0.286117	-0.0817455	0.272439	0.296132	0.269881	0.0458062	0.184975	0.168911	-0.164151	-0.16504	-0.101144
382	ARF6	14	0.0597182	-0.0733162	-0.0473877	-0.121502	-0.0379084	0.305483	-0.0521809	0.11366	0.0132785	0.141236	-0.096877	0.251465	-0.0573667	0.174434	0.331209	0.312473	0.0490466	0.192028	0.266851	-0.185729	-0.076508	-0.0224313
383	ARG1	6	0.0163534	-0.19853	0.0258056	-0.222178	-0.0830861	0.410442	-0.0316908	0.0338458	0.0898034	0.0554739	-0.0659457	0.246434	-0.0745116	0.255797	0.337554	0.311891	0.102226	0.2329	0.182452	-0.0950686	-0.102393	-0.032744
384	ARG2	14	0.0697154	-0.178627	-0.0463057	-0.159671	-0.00190246	0.304567	-0.120618	0.075382	0.0776504	0.0462146	-0.0997989	0.299018	-0.0309746	0.185654	0.308193	0.346644	0.0792728	0.193505	0.264872	-0.19015	-0.13819	-0.0570229
387	RHOA	3	0.0413182	-0.088738	-0.0372207	-0.145994	-0.04618	0.274869	-0.0734585	0.0264171	0.0603176	0.0125965	-0.0295808	0.123494	-0.0386313	0.137063	0.179753	0.197264	-0.0637812	0.0752252	0.171574	-0.0973173	-0.0559236	-0.0756468
388	RHOB	2	0.0193982	-0.167423	0.0123507	-0.191516	-0.0537886	0.355901	-0.0127544	0.056396	0.0968378	0.0520572	-0.0850356	0.265951	-0.120824	0.295118	0.365065	0.330853	0.0845637	0.258828	0.192118	-0.164707	-0.167002	-0.0328289
390	RND3	2	0.0390305	-0.186175	0.0316262	-0.241764	-0.0319416	0.392931	-0.0402371	0.0490869	0.0954784	0.070533	-0.105156	0.291789	-0.104685	0.29468	0.357741	0.326467	0.107774	0.260271	0.23629	-0.176086	-0.153362	-0.068781
391	RHOG	11	0.0485193	-0.209694	0.0773234	-0.181469	-0.0768559	0.387102	-0.0228726	0.00675969	0.120501	-0.0249148	-0.0336491	0.225407	-0.121986	0.296159	0.310206	0.329331	0.0810254	0.274102	0.160063	-0.111439	-0.182267	-0.0397722
392	ARHGAP1	11	-0.00661078	-0.121537	0.0383279	-0.18272	-0.0773955	0.321529	-0.0387881	0.0314909	0.100721	0.0596636	-0.0961098	0.250927	-0.0814649	0.247084	0.325704	0.303586	0.0533692	0.226061	0.218131	-0.141721	-0.106098	-0.0344437
394	ARHGAP5	14	0.070911	-0.164804	0.00589178	-0.153868	-0.0416499	0.33653	-0.0867132	0.0997352	0.0628132	0.0696803	-0.113458	0.320818	-0.0629974	0.226411	0.354575	0.380818	0.105948	0.24439	0.271384	-0.198574	-0.15367	-0.0321111
396	ARHGDIA	17	-0.0495858	-0.121865	0.0335932	-0.0570083	0.0204546	0.165021	-0.0368234	0.0607311	0.0742974	-0.0820975	0.0191846	0.189388	-0.072242	0.268389	0.223266	0.214009	-0.0251802	0.163654	0.139751	-0.0841904	-0.107912	0.00754983
397	ARHGDIB	12	0.0335215	-0.187868	-0.00667799	-0.1073	-0.07023	0.310009	-0.0145802	0.0787643	0.134307	-0.0334815	-0.0223997	0.233831	-0.0792201	0.22796	0.286232	0.294356	0.0951872	0.185898	0.15615	-0.0823953	-0.116954	0.000802455
398	ARHGDIG	16	0.0480259	-0.207168	0.00384773	-0.115773	0.0222234	0.244255	-0.10576	0.044042	0.155159	-0.138174	-0.00705148	0.241235	-0.0394868	0.256552	0.209696	0.271898	0.0145172	0.147725	0.1937	-0.115864	-0.17155	-0.0837149
399	RHOH	4	0.048451	-0.246801	0.0176546	-0.283873	-0.0476803	0.400989	-0.0707752	-0.0491923	0.0888265	0.0335429	-0.107027	0.26657	-0.109295	0.269092	0.297162	0.288122	0.102008	0.243419	0.152863	-0.124408	-0.145654	-0.0855106
400	ARL1	12	0.0618762	-0.146925	-0.0513678	-0.158442	-0.0353521	0.33489	-0.00880039	0.0776957	0.068454	0.0772375	-0.0830607	0.256664	-0.0957091	0.239797	0.354559	0.311423	0.0410272	0.217188	0.211746	-0.155029	-0.124935	-0.0549349
401	PHOX2A	11	0.0759678	-0.275048	0.0569029	-0.181368	-0.0317174	0.327198	-0.0793401	0.0556128	0.133555	-0.0528125	-0.105608	0.352622	-0.0504909	0.289268	0.305906	0.395513	0.131773	0.289185	0.218313	-0.17715	-0.24892	-0.0679711
402	ARL2	11	0.00229652	-0.0852824	0.129717	-0.0305725	-0.0835913	0.26516	0.031631	0.103506	0.117445	-0.0192568	0.00176727	0.190269	-0.137122	0.287487	0.320249	0.299912	0.00941395	0.242184	0.170082	-0.121746	-0.170501	0.0122097
403	ARL3	10	0.0313422	-0.0868776	-0.0364014	-0.0900933	-0.0623647	0.317463	-0.0156857	0.0818897	0.0579593	0.0667389	-0.0119178	0.176964	-0.04565	0.199574	0.301643	0.270385	0.0134963	0.205938	0.22908	-0.117779	-0.0588436	0.000850244
405	ARNT	1	0.0266089	-0.199101	0.108869	-0.136658	0.00751128	0.234661	-0.0404935	0.131842	0.124552	0.0118588	-0.144916	0.367058	-0.0722472	0.352299	0.372025	0.389604	0.116556	0.277397	0.235536	-0.275711	-0.326415	-0.0992232
406	ARNTL	11	0.0485193	-0.209694	0.0773234	-0.181469	-0.0768559	0.387102	-0.0228726	0.00675969	0.120501	-0.0249148	-0.0336491	0.225407	-0.121986	0.296159	0.310206	0.329331	0.0810254	0.274102	0.160063	-0.111439	-0.182267	-0.0397722
408	ARRB1	11	0.0539347	-0.231469	0.0227195	-0.20789	0.00794445	0.307686	-0.0935755	0.0443628	0.0935394	0.00984864	-0.134757	0.339433	-0.0518993	0.253196	0.300702	0.348493	0.0773948	0.23238	0.230255	-0.205221	-0.206807	-0.093797
409	ARRB2	17	0.0640931	-0.0590438	-0.0633098	-0.0221098	-0.0234062	0.162466	-0.0793932	0.11614	0.0194648	0.0376498	-0.0422364	0.184829	-0.00459304	0.0969145	0.221686	0.270861	-0.0382366	0.125776	0.176188	-0.149087	-0.106046	0.0232952
410	ARSA	22	0.00538844	-0.0493197	-0.0067868	0.00425344	-0.0548141	0.184148	-0.00991114	0.112917	0.0595361	0.00342658	0.0147513	0.135271	-0.0806625	0.202791	0.260937	0.22446	-0.0298367	0.147026	0.151542	-0.121841	-0.10979	0.0212878
411	ARSB	5	0.0367213	-0.111153	-0.0332615	-0.219118	-0.0383018	0.312386	-0.0749721	0.00948124	0.020968	0.150486	-0.180773	0.258024	-0.0266399	0.134668	0.272581	0.281965	0.0246938	0.13199	0.246345	-0.220786	-0.119756	-0.0955891
417	ART1	11	-0.0485193	0.209694	-0.0773234	0.181469	0.0768559	-0.387102	0.0228726	-0.00675969	-0.120501	0.0249148	0.0336491	-0.225407	0.121986	-0.296159	-0.310206	-0.329331	-0.0810254	-0.274102	-0.160063	0.111439	0.182267	0.0397722
419	ART3	4	-0.00525785	-0.0321258	-0.0075423	-0.122798	-0.044203	0.281251	-0.0268037	0.102259	0.0356851	0.149571	-0.0963202	0.229646	-0.0199889	0.156882	0.298041	0.269328	0.0468727	0.190498	0.260336	-0.155826	-0.0401491	-0.00817494
420	ART4	12	0.0104479	-0.131985	-0.00550227	-0.143971	-0.0630272	0.308413	-0.0143271	0.0721403	0.0768287	0.0503781	-0.0697724	0.22393	-0.0832641	0.199868	0.268687	0.250135	0.0663044	0.172653	0.164588	-0.0853429	-0.0658749	-0.00998391
421	ARVCF	22	0.00531016	-0.0471656	-0.0899898	0.0292763	-0.0110044	0.127854	-0.0676872	0.125279	0.049317	-0.0319346	0.0236136	0.146749	-0.00771155	0.138225	0.220577	0.221478	-0.0797689	0.0793215	0.16979	-0.126976	-0.0845284	0.0515487
427	ASAH1	8	0.0590967	-0.0800714	-0.110463	-0.0675252	-0.0245981	0.228232	-0.0833264	0.0977747	0.0225628	0.0450003	-0.029015	0.1894	0.0175096	0.0899689	0.204273	0.247004	-0.00628479	0.136056	0.182494	-0.113351	-0.0647199	0.0327434
429	ASCL1	12	0.0689195	-0.181269	-0.0367973	-0.1872	-0.0520648	0.3776	-0.00938817	0.0579404	0.0713288	0.0848828	-0.102173	0.275404	-0.0994065	0.249354	0.364736	0.337775	0.0717719	0.241631	0.210497	-0.153502	-0.137125	-0.0527785
430	ASCL2	11	0.0485193	-0.209694	0.0773234	-0.181469	-0.0768559	0.387102	-0.0228726	0.00675969	0.120501	-0.0249148	-0.0336491	0.225407	-0.121986	0.296159	0.310206	0.329331	0.0810254	0.274102	0.160063	-0.111439	-0.182267	-0.0397722
432	ASGR1	17	0.0640931	-0.0590438	-0.0633098	-0.0221098	-0.0234062	0.162466	-0.0793932	0.11614	0.0194648	0.0376498	-0.0422364	0.184829	-0.00459304	0.0969145	0.221686	0.270861	-0.0382366	0.125776	0.176188	-0.149087	-0.106046	0.0232952
433	ASGR2	17	0.0640931	-0.0590438	-0.0633098	-0.0221098	-0.0234062	0.162466	-0.0793932	0.11614	0.0194648	0.0376498	-0.0422364	0.184829	-0.00459304	0.0969145	0.221686	0.270861	-0.0382366	0.125776	0.176188	-0.149087	-0.106046	0.0232952
434	ASIP	20	-0.0505463	0.276354	-0.087433	0.185744	0.0337052	-0.357031	-0.00885762	0.0257556	-0.204624	0.147581	-0.0575572	-0.158782	0.159468	-0.324085	-0.261495	-0.247691	-0.0818288	-0.20242	-0.0749416	0.0138221	0.145406	0.0722161
435	ASL	7	0.056606	-0.174219	0.0121909	-0.199548	0.0107486	0.292456	-0.042311	0.0798171	0.123599	-0.0180061	-0.0908906	0.297515	-0.108691	0.319344	0.339366	0.314493	0.0842786	0.214194	0.181972	-0.168285	-0.218565	-0.103457
439	ASNA1	19	0.0246211	-0.0828865	0.0150178	-0.0853069	0.029263	0.142824	-0.0992385	0.0867325	0.0803333	-0.0794576	-0.033923	0.177832	-0.0377533	0.140852	0.161777	0.177094	-0.126658	0.0482537	0.122985	-0.112061	-0.124662	-0.071746
440	ASNS	7	0.0379736	-0.179363	0.000322403	-0.23315	-0.000692958	0.296652	-0.0577622	0.0300055	0.0974297	-0.0082412	-0.0872567	0.250291	-0.133218	0.278856	0.295172	0.250778	0.035485	0.172332	0.136748	-0.154054	-0.198712	-0.107674
443	ASPA	17	0.0640931	-0.0590438	-0.0633098	-0.0221098	-0.0234062	0.162466	-0.0793932	0.11614	0.0194648	0.0376498	-0.0422364	0.184829	-0.00459304	0.0969145	0.221686	0.270861	-0.0382366	0.125776	0.176188	-0.149087	-0.106046	0.0232952
444	ASPH	8	-0.00120455	-0.185112	0.0363452	-0.201125	-0.054991	0.352232	-0.0209938	0.0329709	0.0918434	0.0538237	-0.0884647	0.265708	-0.103457	0.305188	0.343977	0.306518	0.106316	0.233494	0.220904	-0.143671	-0.126097	-0.0277384
445	ASS1	9	0.0261379	-0.10105	0.0406601	-0.0863468	-0.00604178	0.202985	-0.0169058	0.0490247	0.101593	-0.0522971	0.0131068	0.161738	-0.0974811	0.233928	0.240853	0.205371	-0.0729934	0.136995	0.12005	-0.0928684	-0.116496	-0.0587018
460	ASTN1	1	0.0123686	-0.207628	0.0961964	-0.218695	-0.0161917	0.314205	-0.064981	0.0908092	0.101922	0.0790427	-0.184578	0.381266	-0.0736211	0.350742	0.387553	0.418946	0.129094	0.293264	0.290761	-0.289782	-0.288565	-0.0901962
462	SERPINC1	1	0.0333091	-0.233828	0.102416	-0.195842	-0.042602	0.344489	-0.0468711	0.0799672	0.122805	0.0283414	-0.123188	0.343001	-0.111819	0.367	0.372981	0.382751	0.152465	0.312835	0.230661	-0.201927	-0.240781	-0.0418901
463	ZFHX3	16	0.0226465	-0.0969851	-0.0585328	-0.070181	-0.0247489	0.255658	0.0062338	0.0589709	0.0923548	-0.0369825	0.0678047	0.108991	-0.119709	0.215837	0.251353	0.205561	-0.0208357	0.166691	0.0731809	-0.0247163	-0.0653958	0.028821
466	ATF1	12	0.0629386	-0.173205	-0.00334488	-0.123155	-0.0269068	0.302951	-0.0484695	0.0888368	0.129789	-0.0183618	-0.0472096	0.246206	-0.0718662	0.250184	0.322528	0.332153	0.0451319	0.193702	0.206128	-0.162942	-0.190436	-0.061341
467	ATF3	1	0.0313422	-0.231524	0.0831351	-0.201929	-0.0157058	0.331926	-0.0535529	0.0866005	0.118521	0.0268815	-0.126002	0.352148	-0.100517	0.368946	0.372589	0.371004	0.143984	0.302221	0.234252	-0.208992	-0.238518	-0.0618537
468	ATF4	22	0.00538844	-0.0493197	-0.0067868	0.00425344	-0.0548141	0.184148	-0.00991114	0.112917	0.0595361	0.00342658	0.0147513	0.135271	-0.0806625	0.202791	0.260937	0.22446	-0.0298367	0.147026	0.151542	-0.121841	-0.10979	0.0212878
471	ATIC	2	0.04133	-0.1531	-0.00337441	-0.18075	-0.035459	0.350101	-0.0309752	0.0838476	0.0820888	0.0546044	-0.0736852	0.258937	-0.094561	0.282431	0.359785	0.314798	0.0661578	0.237427	0.199252	-0.173432	-0.168588	-0.0582458
472	ATM	11	0.0164463	-0.0776981	0.0206493	-0.177731	-0.0790566	0.335718	-0.0226934	0.0612179	0.0162047	0.132983	-0.108263	0.215359	-0.0986883	0.20311	0.307283	0.283243	0.0471965	0.225749	0.186001	-0.167117	-0.126769	-0.0206922
473	RERE	1	-0.000842495	-0.146461	-0.00404253	-0.0925043	-0.0131063	0.266801	-0.0705261	0.0759636	0.0999752	-0.0578199	0.0229979	0.216866	-0.0541182	0.231197	0.279324	0.299097	0.00783976	0.220904	0.176269	-0.103608	-0.123153	0.00763778
474	ATOH1	4	0.0555669	-0.17559	-0.00497535	-0.228282	-0.0144723	0.349759	-0.0946395	0.0443672	0.0611077	0.0912349	-0.138547	0.297625	-0.0338584	0.18856	0.299376	0.315389	0.0841755	0.208042	0.257728	-0.185458	-0.123063	-0.0901467
475	ATOX1	5	0.0204608	-0.08509	-0.0287326	-0.154964	-0.070108	0.295605	-0.0648434	0.0402672	0.0312502	0.109784	-0.122936	0.226202	-0.0157496	0.124639	0.26775	0.289891	-0.00957718	0.137193	0.219116	-0.180379	-0.110959	-0.0574831
476	ATP1A1	1	0.0702991	-0.196302	-0.0155188	-0.18635	-0.0580422	0.37122	-0.039772	0.06876	0.113898	0.0501982	-0.072905	0.262324	-0.068048	0.246817	0.349526	0.330366	0.109061	0.238959	0.21509	-0.144937	-0.131138	-0.0649523
477	ATP1A2	1	0.0210823	-0.20676	0.110662	-0.16184	0.00140972	0.259723	-0.0473405	0.123847	0.122038	0.029228	-0.158702	0.380648	-0.0753356	0.361482	0.385329	0.40694	0.123836	0.289403	0.255235	-0.286352	-0.32586	-0.0991685
478	ATP1A3	19	0.0448541	-0.160052	0.0455701	-0.146304	0.0247772	0.244668	-0.0798868	0.0795712	0.0916549	-0.00938105	-0.0979835	0.287096	-0.0687071	0.218737	0.258492	0.300709	-0.0172124	0.151634	0.225654	-0.203357	-0.20608	-0.105616
479	ATP12A	13	0.0713395	-0.102808	-0.131883	-0.116834	-0.0365726	0.302842	-0.0187173	0.0379734	0.0940631	-0.0135231	0.0491992	0.0619175	-0.0608307	0.154037	0.195893	0.146158	0.0204709	0.0764173	0.135529	0.0223165	0.0521676	-0.0235353
480	ATP1A4	1	0.0337722	-0.185294	0.102786	-0.103807	0.0146743	0.200696	-0.0321573	0.140437	0.123977	-0.00907562	-0.126233	0.344255	-0.0654155	0.333959	0.348861	0.361579	0.10531	0.256641	0.208603	-0.257886	-0.319517	-0.09729
481	ATP1B1	1	0.0123686	-0.207628	0.0961964	-0.218695	-0.0161917	0.314205	-0.064981	0.0908092	0.101922	0.0790427	-0.184578	0.381266	-0.0736211	0.350742	0.387553	0.418946	0.129094	0.293264	0.290761	-0.289782	-0.288565	-0.0901962
482	ATP1B2	17	0.0640931	-0.0590438	-0.0633098	-0.0221098	-0.0234062	0.162466	-0.0793932	0.11614	0.0194648	0.0376498	-0.0422364	0.184829	-0.00459304	0.0969145	0.221686	0.270861	-0.0382366	0.125776	0.176188	-0.149087	-0.106046	0.0232952
483	ATP1B3	3	-0.0393214	-0.0854519	0.084525	-0.162299	-0.0727493	0.330489	0.00222373	0.102439	0.0414454	0.164567	-0.127635	0.289346	-0.0711672	0.273893	0.38839	0.352705	0.0714394	0.274385	0.262717	-0.205223	-0.129848	0.00647475
486	FXYD2	11	0.00439128	-0.0919482	0.0742654	-0.194292	-0.0736025	0.311807	-0.0457977	0.0194203	0.0159231	0.0995567	-0.10856	0.201085	-0.0911381	0.20555	0.248283	0.254446	0.0275697	0.206705	0.165942	-0.163094	-0.144826	-0.0388828
487	ATP2A1	16	0.0742009	-0.140573	-0.0184397	-0.0252387	0.0449031	0.198186	-0.0935695	0.11111	0.169129	-0.119376	0.0470494	0.186433	0.00420739	0.187148	0.196329	0.267616	0.00849729	0.108245	0.206289	-0.0959684	-0.0974347	-0.0480839
488	ATP2A2	12	0.0531117	-0.107789	-0.0664551	-0.123183	-0.0179877	0.281766	-0.00794753	0.0965185	0.0654228	0.0656986	-0.0587395	0.229862	-0.089762	0.22492	0.33543	0.276383	0.00764883	0.186741	0.207848	-0.151719	-0.108268	-0.05448
489	ATP2A3	17	0.0640931	-0.0590438	-0.0633098	-0.0221098	-0.0234062	0.162466	-0.0793932	0.11614	0.0194648	0.0376498	-0.0422364	0.184829	-0.00459304	0.0969145	0.221686	0.270861	-0.0382366	0.125776	0.176188	-0.149087	-0.106046	0.0232952
490	ATP2B1	12	0.0689195	-0.181269	-0.0367973	-0.1872	-0.0520648	0.3776	-0.00938817	0.0579404	0.0713288	0.0848828	-0.102173	0.275404	-0.0994065	0.249354	0.364736	0.337775	0.0717719	0.241631	0.210497	-0.153502	-0.137125	-0.0527785
491	ATP2B2	3	0.0407509	-0.0541519	-0.0787485	-0.122706	-0.0213186	0.22706	-0.0700552	0.113686	0.0445188	0.091221	-0.106496	0.213515	0.0308552	0.14039	0.258205	0.259913	-0.0370767	0.0826011	0.261088	-0.193429	-0.0893871	-0.0819653
493	ATP2B4	1	0.0388771	-0.235838	0.100475	-0.185632	-0.0475986	0.344925	-0.0416609	0.0753628	0.124878	0.0147249	-0.104068	0.324972	-0.118817	0.362262	0.359831	0.364141	0.154574	0.310808	0.210294	-0.175257	-0.221415	-0.028451
495	ATP4A	19	0.123146	-0.156551	-0.0506639	-0.109889	0.0494734	0.19257	-0.0531073	0.177869	0.0631866	0.0291306	-0.134149	0.347567	-0.080753	0.232082	0.329392	0.324525	0.0347127	0.159604	0.25532	-0.28415	-0.252432	-0.140741
496	ATP4B	13	0.06949	-0.165273	-0.0776605	-0.172903	-0.0412697	0.32714	-0.0318094	0.0226075	0.125705	-0.0488786	0.0224232	0.141728	-0.0778708	0.234331	0.259545	0.208605	0.0462579	0.152945	0.107743	-0.0143971	-0.0624408	-0.0340254
498	ATP5F1A	18	0.0647392	-0.0817056	-0.0848754	-0.106975	0.0127441	0.176379	-0.114931	0.138401	0.0142787	0.118346	-0.16542	0.316722	0.00936154	0.126172	0.308766	0.302731	0.0264225	0.134974	0.296663	-0.274319	-0.154423	-0.0830746
501	ALDH7A1	5	0.0244112	-0.110168	-0.000995709	-0.217203	-0.0413069	0.311086	-0.0781087	0.0231472	0.0255161	0.1265	-0.171858	0.277807	-0.0259787	0.156668	0.289473	0.301578	0.00783518	0.152212	0.229315	-0.222218	-0.15185	-0.1039
506	ATP5F1B	12	0.0629386	-0.173205	-0.00334488	-0.123155	-0.0269068	0.302951	-0.0484695	0.0888368	0.129789	-0.0183618	-0.0472096	0.246206	-0.0718662	0.250184	0.322528	0.332153	0.0451319	0.193702	0.206128	-0.162942	-0.190436	-0.061341
509	ATP5F1C	10	0.068479	-0.123202	-0.0406699	-0.0992026	-0.0371881	0.283738	-0.0166563	0.134435	0.0847944	0.0730159	-0.0808566	0.271406	-0.0621735	0.25636	0.365142	0.302577	0.0611546	0.212326	0.238678	-0.180565	-0.116614	-0.0552595
513	ATP5F1D	19	0.00949438	-0.0583401	0.105483	-0.058063	-0.0133446	0.201855	-0.0136411	-0.015036	0.12703	-0.118625	0.105307	0.0183425	-0.0992357	0.180489	0.094698	0.0969126	-0.097037	0.0838029	0.0534662	0.0232905	-0.0457909	-0.0266897
515	ATP5PB	1	0.0702991	-0.196302	-0.0155188	-0.18635	-0.0580422	0.37122	-0.039772	0.06876	0.113898	0.0501982	-0.072905	0.262324	-0.068048	0.246817	0.349526	0.330366	0.109061	0.238959	0.21509	-0.144937	-0.131138	-0.0649523
516	ATP5MC1	17	0.0606934	-0.32432	0.062495	-0.23818	-0.00771291	0.366762	-0.111185	-0.0216888	0.152651	-0.0568077	-0.129846	0.347342	-0.0729057	0.265903	0.311302	0.40508	0.163875	0.220306	0.20803	-0.197242	-0.267001	-0.119197
517	ATP5MC2	12	0.0629386	-0.173205	-0.00334488	-0.123155	-0.0269068	0.302951	-0.0484695	0.0888368	0.129789	-0.0183618	-0.0472096	0.246206	-0.0718662	0.250184	0.322528	0.332153	0.0451319	0.193702	0.206128	-0.162942	-0.190436	-0.061341
518	ATP5MC3	2	0.0231312	-0.198491	0.0448349	-0.258261	-0.0249005	0.387222	-0.0539559	0.044901	0.0982126	0.064326	-0.124649	0.308157	-0.0959339	0.284941	0.349265	0.338164	0.123406	0.25632	0.249561	-0.186874	-0.166408	-0.0781724
521	ATP5ME	4	0.0813828	-0.0782975	-0.159803	-0.0833424	0.0870776	0.168559	-0.122423	0.119366	0.0206215	0.0209916	-0.0259037	0.206973	0.0772265	0.0855979	0.199202	0.226734	-0.0514457	0.0911381	0.228969	-0.152695	-0.0486767	-0.0562811
522	ATP5PF	21	0.0405122	-0.0806364	-0.015502	-0.155821	0.0195287	0.237951	-0.0882522	0.117497	0.0216651	0.121892	-0.162973	0.297499	-0.0425802	0.209716	0.312228	0.313042	0.0380553	0.1981	0.252203	-0.238663	-0.166173	-0.0773735
523	ATP6V1A	3	0.015297	-0.166758	0.0505724	-0.233441	-0.0151747	0.314609	-0.0362478	0.0504293	0.0770273	0.0758915	-0.130206	0.296452	-0.0944135	0.292239	0.355353	0.309941	0.0665087	0.257013	0.202366	-0.203523	-0.19254	-0.0961316
525	ATP6V1B1	2	0.0386972	-0.135752	0.0156247	-0.16373	-0.00310297	0.316371	-0.0387631	0.10693	0.0748932	0.0794422	-0.102968	0.290598	-0.0805728	0.283207	0.362554	0.338932	0.0720621	0.250255	0.264469	-0.218954	-0.17073	-0.0585532
526	ATP6V1B2	8	0.0590967	-0.0800714	-0.110463	-0.0675252	-0.0245981	0.228232	-0.0833264	0.0977747	0.0225628	0.0450003	-0.029015	0.1894	0.0175096	0.0899689	0.204273	0.247004	-0.00628479	0.136056	0.182494	-0.113351	-0.0647199	0.0327434
527	ATP6V0C	16	0.0480259	-0.207168	0.00384773	-0.115773	0.0222234	0.244255	-0.10576	0.044042	0.155159	-0.138174	-0.00705148	0.241235	-0.0394868	0.256552	0.209696	0.271898	0.0145172	0.147725	0.1937	-0.115864	-0.17155	-0.0837149
528	ATP6V1C1	8	0.0207806	-0.194183	0.0503765	-0.178048	-0.0566318	0.326478	0.0082631	0.0674996	0.113822	0.0591913	-0.112738	0.299151	-0.118556	0.335538	0.390767	0.337386	0.149493	0.265591	0.228102	-0.171979	-0.166369	-0.0582099
529	ATP6V1E1	22	0.00531016	-0.0471656	-0.0899898	0.0292763	-0.0110044	0.127854	-0.0676872	0.125279	0.049317	-0.0319346	0.0236136	0.146749	-0.00771155	0.138225	0.220577	0.221478	-0.0797689	0.0793215	0.16979	-0.126976	-0.0845284	0.0515487
533	ATP6V0B	1	0.00142284	-0.140423	0.00304667	-0.134107	-0.0476599	0.308551	-0.077653	0.112805	0.0814891	0.054421	-0.0909575	0.295808	-0.0491862	0.246189	0.349125	0.356873	0.062925	0.238469	0.263147	-0.195921	-0.146268	-0.0256852
534	ATP6V1G2	6	0.0856338	-0.14554	0.0370655	-0.0750246	0.00562317	0.203858	-0.0187921	0.120887	0.0785677	-0.0249338	-0.0409065	0.223666	-0.106618	0.249571	0.302909	0.263481	-0.0132437	0.155922	0.129955	-0.167133	-0.207141	-0.0678221
535	ATP6V0A1	17	0.0321198	-0.128	-0.0529402	-0.0953062	0.00171646	0.211284	-0.0666346	0.0428512	0.0838264	-0.0458262	-0.0219142	0.189648	-0.0355723	0.183589	0.245901	0.283335	-0.00600951	0.137542	0.147527	-0.129609	-0.15772	0.00906906
539	ATP5PO	21	0.0440887	-0.0803166	-0.0129351	-0.157321	0.0145273	0.240261	-0.0884886	0.11463	0.0173882	0.128435	-0.16798	0.295377	-0.0437479	0.203515	0.309471	0.31235	0.0417996	0.198002	0.252477	-0.239869	-0.164992	-0.0765894
540	ATP7B	13	0.0861135	-0.09755	-0.124904	-0.137562	-0.0638224	0.329961	-0.0325359	0.0194631	0.0699984	0.045313	0.0145669	0.0690829	-0.0383824	0.136826	0.208259	0.182721	0.0331381	0.0908713	0.158013	-0.0244924	0.0344013	-0.0158146
545	ATR	3	-0.0326491	-0.0968258	0.0812389	-0.173144	-0.0655639	0.330955	-0.0026561	0.0967375	0.0464734	0.154025	-0.129322	0.29302	-0.0752289	0.278934	0.38755	0.350074	0.0716749	0.27451	0.256794	-0.206962	-0.139737	-0.00728659
547	KIF1A	2	0.07264	-0.177825	0.019025	-0.14825	-0.0203013	0.31936	-0.00961944	0.0713553	0.0942171	0.000435785	-0.0352716	0.238408	-0.105389	0.316666	0.346095	0.316428	0.0623886	0.246928	0.163469	-0.137492	-0.198388	-0.0551507
549	AUH	9	0.0165113	-0.174606	0.0267222	-0.260741	-0.0267603	0.325098	-0.0714623	-0.0150985	0.0485313	0.0660168	-0.11166	0.250724	-0.0623745	0.221766	0.281878	0.257208	0.0329978	0.192693	0.1772	-0.160519	-0.127392	-0.0928637
550	AUP1	2	0.0386972	-0.135752	0.0156247	-0.16373	-0.00310297	0.316371	-0.0387631	0.10693	0.0748932	0.0794422	-0.102968	0.290598	-0.0805728	0.283207	0.362554	0.338932	0.0720621	0.250255	0.264469	-0.218954	-0.17073	-0.0585532
551	AVP	20	-0.0351373	-0.179895	-0.0213444	-0.157863	-0.0399426	0.286113	-0.0590711	0.00399516	0.115975	-0.0424449	0.00162553	0.188862	-0.0739297	0.248155	0.26306	0.242661	0.00943414	0.174858	0.150746	-0.0741398	-0.0936839	-0.000731033
552	AVPR1A	12	0.0690361	-0.194216	-0.023887	-0.1826	-0.059836	0.388378	-0.0115015	0.0588109	0.0881157	0.0604433	-0.0892583	0.272434	-0.104743	0.263967	0.367977	0.352024	0.0770589	0.250535	0.210365	-0.154838	-0.156761	-0.0512096
553	AVPR1B	1	0.0388771	-0.235838	0.100475	-0.185632	-0.0475986	0.344925	-0.0416609	0.0753628	0.124878	0.0147249	-0.104068	0.324972	-0.118817	0.362262	0.359831	0.364141	0.154574	0.310808	0.210294	-0.175257	-0.221415	-0.028451
558	AXL	19	0.0424473	-0.153569	0.0476031	-0.13846	0.0224787	0.242268	-0.0748475	0.0847579	0.0919157	-0.0143083	-0.0862865	0.277332	-0.071138	0.224274	0.261825	0.29922	-0.0226733	0.155852	0.21817	-0.196454	-0.20598	-0.0993875
563	AZGP1	7	0.0379736	-0.179363	0.000322403	-0.23315	-0.000692958	0.296652	-0.0577622	0.0300055	0.0974297	-0.0082412	-0.0872567	0.250291	-0.133218	0.278856	0.295172	0.250778	0.035485	0.172332	0.136748	-0.154054	-0.198712	-0.107674
566	AZU1	19	0.00949438	-0.0583401	0.105483	-0.058063	-0.0133446	0.201855	-0.0136411	-0.015036	0.12703	-0.118625	0.105307	0.0183425	-0.0992357	0.180489	0.094698	0.0969126	-0.097037	0.0838029	0.0534662	0.0232905	-0.0457909	-0.0266897
567	B2M	15	0.0170975	-0.0287396	-0.0402195	-0.162197	0.0189192	0.202931	-0.105982	0.0528484	-0.0274494	0.11288	-0.103789	0.1928	0.00799127	0.0867661	0.205033	0.21196	-0.0642169	0.104138	0.225779	-0.181604	-0.0656023	-0.0645498
570	BAAT	9	0.0165113	-0.174606	0.0267222	-0.260741	-0.0267603	0.325098	-0.0714623	-0.0150985	0.0485313	0.0660168	-0.11166	0.250724	-0.0623745	0.221766	0.281878	0.257208	0.0329978	0.192693	0.1772	-0.160519	-0.127392	-0.0928637
571	BACH1	21	0.0646512	-0.0756984	0.00444648	-0.161353	-0.0151909	0.246154	-0.0867465	0.0925554	-0.00860714	0.163094	-0.190544	0.271454	-0.0494867	0.159355	0.281593	0.296839	0.0623596	0.191388	0.244702	-0.237566	-0.151056	-0.0692395
572	BAD	11	-0.000913721	-0.0871206	0.124011	-0.0345113	-0.0878486	0.268158	0.0331975	0.0964961	0.117114	-0.017488	0.000500489	0.187835	-0.141885	0.286884	0.319773	0.297326	0.0102494	0.240941	0.167206	-0.11733	-0.166255	0.0136476
573	BAG1	9	9.93446e-05	-0.0946967	0.104027	-0.216839	-0.0236313	0.249388	-0.0237298	0.0166334	0.0333073	0.0453466	-0.101975	0.204503	-0.116593	0.240032	0.244498	0.189982	-0.0490012	0.167198	0.11968	-0.16427	-0.163309	-0.118574
575	ADGRB1	8	0.0215107	-0.257387	0.0821369	-0.143011	0.00881499	0.256498	-0.0287785	-0.00736791	0.170599	-0.162535	0.0262794	0.208594	-0.156344	0.361932	0.26707	0.247731	0.0544488	0.22484	0.0811227	-0.0669188	-0.195855	-0.0682685
576	ADGRB2	1	0.0269332	-0.0297064	-0.084275	0.0406695	-0.0127943	0.164445	-0.0105076	0.221542	0.0435385	0.0522185	0.00510771	0.207281	-0.0375766	0.175878	0.309054	0.295383	0.00893712	0.187008	0.257413	-0.135136	-0.056497	0.0435917
578	BAK1	6	0.0856338	-0.14554	0.0370655	-0.0750246	0.00562317	0.203858	-0.0187921	0.120887	0.0785677	-0.0249338	-0.0409065	0.223666	-0.106618	0.249571	0.302909	0.263481	-0.0132437	0.155922	0.129955	-0.167133	-0.207141	-0.0678221
579	NKX3-2	4	0.0672125	-0.18635	-0.060328	-0.21269	0.0156068	0.32004	-0.101386	0.0243707	0.0633409	0.0322899	-0.0805622	0.260093	-0.0293462	0.202548	0.272678	0.280767	0.0354748	0.187801	0.199812	-0.150695	-0.115311	-0.081864
580	BARD1	2	0.0373991	-0.148366	-0.00695806	-0.182287	-0.0376114	0.350051	-0.0330661	0.0841719	0.0801222	0.0600913	-0.0769248	0.257907	-0.0921187	0.274887	0.357031	0.310906	0.065581	0.233439	0.201318	-0.175331	-0.162526	-0.0574132
581	BAX	19	0.015642	-0.127937	0.109424	-0.0504281	-0.0837498	0.228513	0.0249686	0.0212505	0.140049	-0.0748571	0.029394	0.115043	-0.156546	0.275171	0.241758	0.209499	-0.0455227	0.149633	0.0634215	-0.0497371	-0.166316	-0.0197227
582	BBS1	11	0.0292167	-0.036209	0.171691	0.0243574	-0.0340054	0.192938	0.0113606	0.164524	0.093274	-0.022984	0.0167647	0.176371	-0.0649053	0.242291	0.267969	0.273899	-0.00871434	0.216111	0.17562	-0.151057	-0.175758	0.00493337
583	BBS2	16	0.0442996	-0.156331	-0.0290595	-0.154359	-0.0337756	0.338957	-0.0230939	0.0288729	0.0977999	0.00737753	-0.0107841	0.189985	-0.113942	0.233599	0.290656	0.271801	0.0535101	0.207316	0.136403	-0.0891427	-0.0946327	-0.0166879
585	BBS4	15	0.000235281	-0.0821593	0.0131657	-0.164623	0.00428825	0.230535	-0.0922164	0.0851066	0.0148631	0.114625	-0.147268	0.27611	-0.00417161	0.170388	0.304379	0.324303	0.0151946	0.177905	0.278656	-0.259051	-0.1824	-0.0701105
586	BCAT1	12	0.00979815	-0.0995705	0.0145366	-0.206514	-0.0317002	0.296978	-0.0222086	0.0955815	0.0511341	0.150021	-0.152856	0.271234	-0.100449	0.251903	0.361353	0.304127	0.062889	0.243116	0.207255	-0.184946	-0.153911	-0.0662031
587	BCAT2	19	0.0190201	-0.134477	0.105029	-0.0615133	-0.0736923	0.234341	0.0144442	0.027224	0.137972	-0.0706852	0.0169569	0.135185	-0.150238	0.274619	0.247982	0.222746	-0.0435809	0.152667	0.0809976	-0.0664132	-0.174736	-0.0294656
593	BCKDHA	19	0.0390592	-0.143678	0.0499868	-0.126678	0.0191574	0.23708	-0.0673993	0.0910991	0.0915499	-0.0209386	-0.0695871	0.261657	-0.074133	0.23028	0.264527	0.294707	-0.0297962	0.160581	0.206088	-0.185513	-0.204407	-0.0903108
594	BCKDHB	6	0.0372566	-0.0822097	0.0237932	-0.192093	-0.0661518	0.314666	-0.0048256	0.0375358	-0.00259946	0.154687	-0.119245	0.204108	-0.0785515	0.173361	0.279899	0.231594	0.0386613	0.16519	0.165799	-0.146426	-0.0630969	-0.034603
595	CCND1	11	0.0292167	-0.036209	0.171691	0.0243574	-0.0340054	0.192938	0.0113606	0.164524	0.093274	-0.022984	0.0167647	0.176371	-0.0649053	0.242291	0.267969	0.273899	-0.00871434	0.216111	0.17562	-0.151057	-0.175758	0.00493337
596	BCL2	18	0.0751356	-0.0379074	-0.127588	-0.0706343	0.00585207	0.15545	-0.0834876	0.136477	-0.0171955	0.149454	-0.140934	0.263057	0.0250313	0.0870783	0.287916	0.273519	-0.00515571	0.106795	0.280861	-0.261657	-0.11449	-0.0746209
597	BCL2A1	15	-8.30371e-05	-0.088219	0.0196039	-0.166437	0.00558035	0.235788	-0.0897447	0.0849962	0.0187839	0.110658	-0.142093	0.277897	-0.00958423	0.18118	0.30946	0.32664	0.0150057	0.185975	0.275789	-0.25563	-0.184759	-0.0687418
598	BCL2L1	20	0.0505463	-0.276354	0.087433	-0.185744	-0.0337052	0.357031	0.00885762	-0.0257556	0.204624	-0.147581	0.0575572	0.158782	-0.159468	0.324085	0.261495	0.247691	0.0818288	0.20242	0.0749416	-0.0138221	-0.145406	-0.0722161
599	BCL2L2	14	0.0560415	-0.0931533	0.0150796	-0.0566415	-0.0452751	0.22266	-0.0609619	0.100951	0.0570326	0.0609296	-0.079113	0.236035	-0.0536579	0.162117	0.284402	0.307338	0.0390115	0.168046	0.224577	-0.194729	-0.140428	-0.0339861
604	BCL6	3	0.017596	-0.133343	0.0346663	-0.188061	0.0181477	0.262741	-0.015916	0.105067	0.0694666	0.0532065	-0.0895786	0.295283	-0.0960202	0.31757	0.384313	0.316402	0.0524883	0.266323	0.191494	-0.180708	-0.182415	-0.0566535
605	BCL7A	12	0.0284975	-0.00836431	-0.100715	-0.0250728	0.0157767	0.136635	-0.00656434	0.132424	0.0579474	0.0281685	0.0084498	0.143662	-0.0665911	0.170923	0.260094	0.173613	-0.0717757	0.0999124	0.18041	-0.123894	-0.0553979	-0.0407054
607	BCL9	1	0.0266089	-0.199101	0.108869	-0.136658	0.00751128	0.234661	-0.0404935	0.131842	0.124552	0.0118588	-0.144916	0.367058	-0.0722472	0.352299	0.372025	0.389604	0.116556	0.277397	0.235536	-0.275711	-0.326415	-0.0992232
608	TNFRSF17	16	0.112797	-0.17294	-0.0225177	-0.138158	0.0214974	0.303912	-0.0306297	0.124283	0.146558	-0.00428945	-0.0634264	0.285455	-0.0719487	0.290279	0.361994	0.35203	0.14009	0.277644	0.240446	-0.16419	-0.181318	-0.113015
610	HCN2	19	0.00949438	-0.0583401	0.105483	-0.058063	-0.0133446	0.201855	-0.0136411	-0.015036	0.12703	-0.118625	0.105307	0.0183425	-0.0992357	0.180489	0.094698	0.0969126	-0.097037	0.0838029	0.0534662	0.0232905	-0.0457909	-0.0266897
611	OPN1SW	7	-0.0219608	-0.115851	-0.0121868	-0.218117	-0.0323838	0.244122	-0.0123298	0.013008	0.0406731	0.103767	-0.143195	0.251576	-0.0870249	0.242795	0.297582	0.250559	0.0342986	0.199905	0.15931	-0.171439	-0.129214	-0.0549383
613	BCR	22	0.0223766	-0.0650591	-0.0902066	0.0160018	-6.32306e-05	0.139494	-0.0697654	0.138506	0.0571097	-0.0402564	0.011487	0.172895	-0.0205302	0.151909	0.240904	0.235556	-0.0708358	0.0905568	0.177877	-0.135222	-0.107861	0.0294802
617	BCS1L	2	0.0455454	-0.157776	0.000380282	-0.178494	-0.0331336	0.349284	-0.028576	0.0832157	0.0840939	0.0483306	-0.0697418	0.259198	-0.0968985	0.289823	0.36174	0.318211	0.0664722	0.241099	0.196451	-0.170727	-0.174609	-0.058829
622	BDH1	3	0.039065	-0.124288	0.00265493	-0.168261	0.047621	0.233369	-0.0181474	0.117565	0.0758245	0.0319539	-0.0617035	0.274364	-0.077536	0.301448	0.37078	0.300301	0.0319514	0.239521	0.173027	-0.159246	-0.164988	-0.0573108
623	BDKRB1	14	0.0259666	-0.147477	-0.0328236	-0.139146	-0.000843117	0.294868	-0.101165	0.0627792	0.055528	0.0031674	-0.0312007	0.239826	-0.053169	0.209477	0.279115	0.299462	0.0256	0.201504	0.199057	-0.10355	-0.0759349	-0.0113253
624	BDKRB2	14	0.0259666	-0.147477	-0.0328236	-0.139146	-0.000843117	0.294868	-0.101165	0.0627792	0.055528	0.0031674	-0.0312007	0.239826	-0.053169	0.209477	0.279115	0.299462	0.0256	0.201504	0.199057	-0.10355	-0.0759349	-0.0113253
627	BDNF	11	0.000628463	-0.13963	0.0476188	-0.188541	-0.0783097	0.340503	-0.0374398	0.0291084	0.106924	0.0472653	-0.0905579	0.256262	-0.0902645	0.263167	0.333436	0.316702	0.0606172	0.240645	0.214823	-0.142301	-0.123999	-0.0373379
629	CFB	6	0.0856338	-0.14554	0.0370655	-0.0750246	0.00562317	0.203858	-0.0187921	0.120887	0.0785677	-0.0249338	-0.0409065	0.223666	-0.106618	0.249571	0.302909	0.263481	-0.0132437	0.155922	0.129955	-0.167133	-0.207141	-0.0678221
631	BFSP1	20	0.0168823	-0.287248	0.0587656	-0.264805	-0.0324136	0.379559	-0.0516663	-0.0398457	0.168176	-0.0469675	-0.052846	0.265057	-0.116244	0.329935	0.307022	0.317081	0.118901	0.261005	0.150741	-0.095158	-0.171959	-0.0761666
634	CEACAM1	19	0.0448541	-0.160052	0.0455701	-0.146304	0.0247772	0.244668	-0.0798868	0.0795712	0.0916549	-0.00938105	-0.0979835	0.287096	-0.0687071	0.218737	0.258492	0.300709	-0.0172124	0.151634	0.225654	-0.203357	-0.20608	-0.105616
635	BHMT	5	0.0339215	-0.116189	-0.0184627	-0.232029	-0.0339397	0.317497	-0.0784973	0.0107252	0.0214298	0.147621	-0.188998	0.276099	-0.0292594	0.149058	0.284415	0.293331	0.0236692	0.141738	0.245246	-0.2311	-0.138561	-0.107829
636	BICD1	12	0.00979815	-0.0995705	0.0145366	-0.206514	-0.0317002	0.296978	-0.0222086	0.0955815	0.0511341	0.150021	-0.152856	0.271234	-0.100449	0.251903	0.361353	0.304127	0.062889	0.243116	0.207255	-0.184946	-0.153911	-0.0662031
637	BID	22	0.00531016	-0.0471656	-0.0899898	0.0292763	-0.0110044	0.127854	-0.0676872	0.125279	0.049317	-0.0319346	0.0236136	0.146749	-0.00771155	0.138225	0.220577	0.221478	-0.0797689	0.0793215	0.16979	-0.126976	-0.0845284	0.0515487
638	BIK	22	0.00538844	-0.0493197	-0.0067868	0.00425344	-0.0548141	0.184148	-0.00991114	0.112917	0.0595361	0.00342658	0.0147513	0.135271	-0.0806625	0.202791	0.260937	0.22446	-0.0298367	0.147026	0.151542	-0.121841	-0.10979	0.0212878
639	PRDM1	6	0.0730696	-0.106572	-0.00493341	-0.168209	-0.0311868	0.311532	-0.0423096	0.0408028	0.0301867	0.0916387	-0.0706945	0.193239	-0.027829	0.156302	0.240008	0.223742	0.0299343	0.146434	0.18024	-0.120725	-0.04213	-0.0362049
640	BLK	8	0.0290038	-0.0211231	-0.0837264	-0.0328946	-0.0865255	0.239252	-0.0239043	0.0945791	-0.0151441	0.110615	-0.0269718	0.144797	-0.0221057	0.0986396	0.220474	0.238259	-0.0213516	0.149785	0.187169	-0.107939	-0.027071	0.0761943
641	BLM	15	-0.000874644	-0.125707	0.0692801	-0.162476	0.0108572	0.262001	-0.0596108	0.0767511	0.0484685	0.0724351	-0.0849058	0.262069	-0.0516021	0.249374	0.321041	0.317371	0.0128303	0.23623	0.2316	-0.202975	-0.178507	-0.0466578
642	BLMH	17	0.0403369	-0.169936	-0.0327921	-0.114038	-0.0114249	0.278588	-0.0562785	0.0741359	0.122089	-0.0381368	-0.0322812	0.232101	-0.0579706	0.237297	0.303865	0.297605	0.0612909	0.17773	0.207846	-0.128838	-0.146162	-0.027692
643	CXCR5	11	0.00439128	-0.0919482	0.0742654	-0.194292	-0.0736025	0.311807	-0.0457977	0.0194203	0.0159231	0.0995567	-0.10856	0.201085	-0.0911381	0.20555	0.248283	0.254446	0.0275697	0.206705	0.165942	-0.163094	-0.144826	-0.0388828
644	BLVRA	7	0.0211944	-0.176984	-0.0137733	-0.237965	-0.00847791	0.307548	-0.0312094	0.01651	0.0895206	0.0251593	-0.0879908	0.253396	-0.105203	0.292439	0.307437	0.269953	0.0559073	0.20724	0.150332	-0.115739	-0.136077	-0.0658212
645	BLVRB	19	0.0514229	-0.115739	0.0285701	-0.0859425	0.0170075	0.208702	-0.0395354	0.135375	0.0811157	-0.0251042	-0.03771	0.238387	-0.083978	0.247111	0.289701	0.288388	-0.0334684	0.173543	0.18273	-0.178025	-0.211009	-0.0774919
646	BNC1	15	-0.000759688	-0.118624	0.0574665	-0.166709	0.0106272	0.258341	-0.0691666	0.0798597	0.0417914	0.0828244	-0.101869	0.271261	-0.0411377	0.235552	0.322911	0.324555	0.0139291	0.226333	0.245831	-0.220124	-0.184331	-0.0539149
649	BMP1	8	0.0590967	-0.0800714	-0.110463	-0.0675252	-0.0245981	0.228232	-0.0833264	0.0977747	0.0225628	0.0450003	-0.029015	0.1894	0.0175096	0.0899689	0.204273	0.247004	-0.00628479	0.136056	0.182494	-0.113351	-0.0647199	0.0327434
650	BMP2	20	-0.0351373	-0.179895	-0.0213444	-0.157863	-0.0399426	0.286113	-0.0590711	0.00399516	0.115975	-0.0424449	0.00162553	0.188862	-0.0739297	0.248155	0.26306	0.242661	0.00943414	0.174858	0.150746	-0.0741398	-0.0936839	-0.000731033
651	BMP3	4	-0.00525785	-0.0321258	-0.0075423	-0.122798	-0.044203	0.281251	-0.0268037	0.102259	0.0356851	0.149571	-0.0963202	0.229646	-0.0199889	0.156882	0.298041	0.269328	0.0468727	0.190498	0.260336	-0.155826	-0.0401491	-0.00817494
652	BMP4	14	0.0615819	-0.0881835	-0.0474599	-0.128407	-0.0331283	0.30908	-0.0620066	0.110599	0.0220127	0.13077	-0.0996364	0.261618	-0.0544367	0.178804	0.333205	0.321558	0.054449	0.194529	0.270801	-0.189627	-0.0868835	-0.0283236
654	BMP6	6	0.00364869	-0.0942598	0.0430727	-0.12578	-0.0462765	0.296875	0.0106462	0.0932927	0.0342235	0.123911	-0.0676896	0.225356	-0.0858293	0.276914	0.352862	0.292216	0.0762697	0.230358	0.242476	-0.176302	-0.0912767	-0.0258325
655	BMP7	20	0.0457073	-0.255018	0.0212181	-0.123518	-0.0052997	0.291574	0.0240125	0.016509	0.191149	-0.161333	0.0850097	0.170811	-0.125517	0.326714	0.278059	0.24589	0.0524064	0.192142	0.086836	-0.0264962	-0.138161	-0.0406756
656	BMP8B	1	-0.0175219	-0.111658	-0.00433183	-0.105621	-0.0361334	0.266723	-0.0820172	0.125489	0.0623658	0.0569681	-0.0874032	0.286276	-0.0313588	0.233087	0.327186	0.35146	0.0473194	0.2297	0.272053	-0.198906	-0.13899	-0.00820324
657	BMPR1A	10	0.0289304	-0.101363	-0.0187541	-0.0969773	-0.0657911	0.327659	-0.0152909	0.0925764	0.0719082	0.0588684	-0.0231176	0.202818	-0.0499497	0.219088	0.326287	0.301152	0.0318633	0.222457	0.228344	-0.127446	-0.0843709	-0.000444809
658	BMPR1B	4	0.0555669	-0.17559	-0.00497535	-0.228282	-0.0144723	0.349759	-0.0946395	0.0443672	0.0611077	0.0912349	-0.138547	0.297625	-0.0338584	0.18856	0.299376	0.315389	0.0841755	0.208042	0.257728	-0.185458	-0.123063	-0.0901467
659	BMPR2	2	0.0263094	-0.14778	-0.00472824	-0.2002	-0.040555	0.359806	-0.0414482	0.0790398	0.0799057	0.0728499	-0.09291	0.266776	-0.0887133	0.262731	0.353256	0.310581	0.0754974	0.230806	0.216202	-0.182629	-0.151603	-0.0592443
661	POLR3D	8	0.0590967	-0.0800714	-0.110463	-0.0675252	-0.0245981	0.228232	-0.0833264	0.0977747	0.0225628	0.0450003	-0.029015	0.1894	0.0175096	0.0899689	0.204273	0.247004	-0.00628479	0.136056	0.182494	-0.113351	-0.0647199	0.0327434
662	BNIP1	5	0.0457264	-0.0834491	-0.0407497	-0.0814781	-0.0167059	0.236309	-0.0538332	0.089655	0.0737768	0.0534683	-0.0798579	0.245654	0.00146162	0.163752	0.286117	0.305572	-0.019398	0.145189	0.215747	-0.192185	-0.146648	-0.0563751
663	BNIP2	15	0.00551059	-0.0643643	-0.00547661	-0.169449	0.0108263	0.22665	-0.0998572	0.0756025	-0.000722953	0.11772	-0.136157	0.254065	0.000192264	0.144722	0.276949	0.292441	-0.0142778	0.155361	0.267362	-0.238453	-0.145136	-0.0703255
664	BNIP3	10	0.0509259	-0.126891	-0.0315995	-0.134803	-0.0354361	0.323013	-0.0409299	0.0621471	0.0566312	0.0577344	-0.0383985	0.214709	-0.0495582	0.211079	0.288585	0.264879	0.0372297	0.21821	0.236278	-0.134332	-0.0771767	-0.0383149
665	BNIP3L	8	0.0590967	-0.0800714	-0.110463	-0.0675252	-0.0245981	0.228232	-0.0833264	0.0977747	0.0225628	0.0450003	-0.029015	0.1894	0.0175096	0.0899689	0.204273	0.247004	-0.00628479	0.136056	0.182494	-0.113351	-0.0647199	0.0327434
666	BOK	2	0.07264	-0.177825	0.019025	-0.14825	-0.0203013	0.31936	-0.00961944	0.0713553	0.0942171	0.000435785	-0.0352716	0.238408	-0.105389	0.316666	0.346095	0.316428	0.0623886	0.246928	0.163469	-0.137492	-0.198388	-0.0551507
667	DST	6	0.0547593	-0.191236	0.0271093	-0.153382	-0.0189266	0.287574	-0.0249633	0.0898668	0.122278	-0.0271441	-0.0603796	0.267969	-0.116098	0.338369	0.370466	0.316016	0.0676406	0.222678	0.166105	-0.184328	-0.245307	-0.0880604
668	FOXL2	3	-0.034418	-0.0938368	0.082145	-0.170298	-0.0674706	0.330885	-0.00135208	0.098281	0.0451567	0.156847	-0.128907	0.292123	-0.0741935	0.277689	0.387885	0.350862	0.0716474	0.274545	0.25842	-0.206553	-0.137181	-0.0036536
669	BPGM	7	0.0115397	-0.179647	-0.0198475	-0.239855	0.00457189	0.277334	-0.0537156	0.0235199	0.0894489	0.0225683	-0.115368	0.285427	-0.0827507	0.271776	0.298572	0.270075	0.0451696	0.187377	0.169115	-0.165923	-0.163421	-0.0981371
670	BPHL	6	0.00364869	-0.0942598	0.0430727	-0.12578	-0.0462765	0.296875	0.0106462	0.0932927	0.0342235	0.123911	-0.0676896	0.225356	-0.0858293	0.276914	0.352862	0.292216	0.0762697	0.230358	0.242476	-0.176302	-0.0912767	-0.0258325
672	BRCA1	17	0.0321198	-0.128	-0.0529402	-0.0953062	0.00171646	0.211284	-0.0666346	0.0428512	0.0838264	-0.0458262	-0.0219142	0.189648	-0.0355723	0.183589	0.245901	0.283335	-0.00600951	0.137542	0.147527	-0.129609	-0.15772	0.00906906
673	BRAF	7	0.0234766	-0.1954	-0.0213809	-0.238194	0.0164732	0.280304	-0.0654217	0.0253846	0.102875	-0.00442549	-0.100401	0.285801	-0.078675	0.272104	0.28762	0.26745	0.0471545	0.177465	0.167097	-0.157899	-0.167612	-0.107968
675	BRCA2	13	0.0786923	-0.102564	-0.129451	-0.13003	-0.0492885	0.323155	-0.0243621	0.0306877	0.0852733	0.0130652	0.0337026	0.0674122	-0.0531927	0.151196	0.207104	0.166875	0.0255932	0.0851262	0.150095	0.00102531	0.0449216	-0.0211553
676	BRDT	1	0.0174322	-0.0849502	-0.0608962	-0.120376	-0.0664667	0.311132	-0.0302733	0.118072	0.0363637	0.128749	-0.0886348	0.241638	-0.0476812	0.176508	0.346018	0.298227	0.052642	0.196976	0.24972	-0.155879	-0.053946	-0.00574362
677	ZFP36L1	14	0.0707829	-0.19291	-0.0463423	-0.161851	0.00332098	0.298106	-0.129431	0.0672584	0.0869043	0.0285799	-0.0967608	0.300279	-0.0258052	0.18284	0.297494	0.344937	0.0823101	0.189898	0.258565	-0.186152	-0.144651	-0.0606714
678	ZFP36L2	2	0.0242828	-0.160539	0.0154002	-0.186898	-0.0388441	0.349461	-0.0209431	0.0737734	0.0914565	0.061669	-0.093629	0.280002	-0.11136	0.297591	0.371673	0.339747	0.0830141	0.260903	0.217557	-0.185714	-0.17295	-0.0421383
682	BSG	19	0.00949438	-0.0583401	0.105483	-0.058063	-0.0133446	0.201855	-0.0136411	-0.015036	0.12703	-0.118625	0.105307	0.0183425	-0.0992357	0.180489	0.094698	0.0969126	-0.097037	0.0838029	0.0534662	0.0232905	-0.0457909	-0.0266897
683	BST1	4	0.0765721	-0.133872	-0.111772	-0.150321	0.0541726	0.247758	-0.114125	0.0736255	0.042496	0.0286067	-0.0547591	0.237988	0.0252634	0.145773	0.239928	0.258395	-0.00963332	0.141418	0.219239	-0.155628	-0.0839315	-0.0711094
684	BST2	19	-0.0335043	0.00799918	0.0337799	0.00459351	-0.00293763	0.0933849	-0.0218665	0.118531	0.058481	-0.0261609	0.00722071	0.114153	-0.0092649	0.160785	0.191277	0.180997	-0.169095	0.0673723	0.119269	-0.106806	-0.0992149	-0.00117259
685	BTC	4	-0.00525785	-0.0321258	-0.0075423	-0.122798	-0.044203	0.281251	-0.0268037	0.102259	0.0356851	0.149571	-0.0963202	0.229646	-0.0199889	0.156882	0.298041	0.269328	0.0468727	0.190498	0.260336	-0.155826	-0.0401491	-0.00817494
686	BTD	3	0.0407509	-0.0541519	-0.0787485	-0.122706	-0.0213186	0.22706	-0.0700552	0.113686	0.0445188	0.091221	-0.106496	0.213515	0.0308552	0.14039	0.258205	0.259913	-0.0370767	0.0826011	0.261088	-0.193429	-0.0893871	-0.0819653
687	KLF9	9	0.0165113	-0.174606	0.0267222	-0.260741	-0.0267603	0.325098	-0.0714623	-0.0150985	0.0485313	0.0660168	-0.11166	0.250724	-0.0623745	0.221766	0.281878	0.257208	0.0329978	0.192693	0.1772	-0.160519	-0.127392	-0.0928637
688	KLF5	13	0.0797626	-0.13166	-0.103628	-0.162676	-0.0543304	0.340859	-0.0323089	0.0235135	0.0962287	0.00773797	0.0133005	0.110536	-0.0594704	0.189607	0.244008	0.204373	0.0397264	0.124005	0.143174	-0.026106	-0.0135272	-0.0271977
689	BTF3	5	0.036851	-0.110863	-0.0339762	-0.218344	-0.0385296	0.311955	-0.0747612	0.00942024	0.0209382	0.150522	-0.180252	0.256987	-0.0264974	0.133897	0.271853	0.281249	0.0247091	0.131469	0.246252	-0.220159	-0.118763	-0.0949262
690	BTF3P11	13	0.0851356	-0.0408256	-0.142395	-0.0894166	-0.0718663	0.275784	-0.0317904	0.0139377	0.0240983	0.0967643	0.00581891	0.0139273	-0.00198045	0.0495598	0.140446	0.136009	0.0211918	0.0362482	0.167998	-0.0301531	0.0933762	-0.00364217
696	BTN1A1	6	-0.0131928	0.0634474	0.0793083	0.0164359	0.0223851	0.0572588	-0.0272706	0.164717	-0.0311041	0.0942911	-0.0764804	0.162822	-0.0153582	0.147417	0.213488	0.152445	-0.0965441	0.0633101	0.195614	-0.166996	-0.064558	-0.0128644
699	BUB1	2	0.0267024	-0.174726	0.0191864	-0.204638	-0.0246519	0.362224	-0.0288436	0.0692373	0.102515	0.0493166	-0.0817558	0.283247	-0.107351	0.308503	0.365447	0.325611	0.0785757	0.246518	0.222926	-0.176887	-0.176273	-0.0665394
701	BUB1B	15	0.0170975	-0.0287396	-0.0402195	-0.162197	0.0189192	0.202931	-0.105982	0.0528484	-0.0274494	0.11288	-0.103789	0.1928	0.00799127	0.0867661	0.205033	0.21196	-0.0642169	0.104138	0.225779	-0.181604	-0.0656023	-0.0645498
705	BYSL	6	0.0547593	-0.191236	0.0271093	-0.153382	-0.0189266	0.287574	-0.0249633	0.0898668	0.122278	-0.0271441	-0.0603796	0.267969	-0.116098	0.338369	0.370466	0.316016	0.0676406	0.222678	0.166105	-0.184328	-0.245307	-0.0880604
706	TSPO	22	0.00538844	-0.0493197	-0.0067868	0.00425344	-0.0548141	0.184148	-0.00991114	0.112917	0.0595361	0.00342658	0.0147513	0.135271	-0.0806625	0.202791	0.260937	0.22446	-0.0298367	0.147026	0.151542	-0.121841	-0.10979	0.0212878
708	C1QBP	17	0.0640931	-0.0590438	-0.0633098	-0.0221098	-0.0234062	0.162466	-0.0793932	0.11614	0.0194648	0.0376498	-0.0422364	0.184829	-0.00459304	0.0969145	0.221686	0.270861	-0.0382366	0.125776	0.176188	-0.149087	-0.106046	0.0232952
710	SERPING1	11	-0.00712614	-0.0902146	0.111001	-0.0426276	-0.0956454	0.272099	0.0358671	0.0815509	0.115254	-0.0140307	-0.00219458	0.181807	-0.150331	0.28359	0.316383	0.289726	0.0118717	0.236438	0.160491	-0.108021	-0.156524	0.0161111
711	ERC2-IT1	3	0.0413182	-0.088738	-0.0372207	-0.145994	-0.04618	0.274869	-0.0734585	0.0264171	0.0603176	0.0125965	-0.0295808	0.123494	-0.0386313	0.137063	0.179753	0.197264	-0.0637812	0.0752252	0.171574	-0.0973173	-0.0559236	-0.0756468
712	C1QA	1	-0.0368735	0.129357	0.0554653	0.0542235	0.025664	-0.254137	0.0790451	-0.0947139	-0.0883756	0.0324338	-0.018539	-0.206846	0.0202394	-0.176091	-0.265188	-0.30498	-0.0289815	-0.197564	-0.214601	0.109206	0.0777666	-0.0189113
713	C1QB	1	-0.0368735	0.129357	0.0554653	0.0542235	0.025664	-0.254137	0.0790451	-0.0947139	-0.0883756	0.0324338	-0.018539	-0.206846	0.0202394	-0.176091	-0.265188	-0.30498	-0.0289815	-0.197564	-0.214601	0.109206	0.0777666	-0.0189113
714	C1QC	1	-0.0368735	0.129357	0.0554653	0.0542235	0.025664	-0.254137	0.0790451	-0.0947139	-0.0883756	0.0324338	-0.018539	-0.206846	0.0202394	-0.176091	-0.265188	-0.30498	-0.0289815	-0.197564	-0.214601	0.109206	0.0777666	-0.0189113
715	C1R	12	0.0508212	-0.210176	0.00235396	-0.106156	-0.0639131	0.307617	-0.0107838	0.0963615	0.165205	-0.0436227	-0.0277087	0.262779	-0.0902851	0.276781	0.347442	0.353321	0.116852	0.232518	0.174997	-0.12729	-0.194364	-0.0186936
716	C1S	12	0.0508212	-0.210176	0.00235396	-0.106156	-0.0639131	0.307617	-0.0107838	0.0963615	0.165205	-0.0436227	-0.0277087	0.262779	-0.0902851	0.276781	0.347442	0.353321	0.116852	0.232518	0.174997	-0.12729	-0.194364	-0.0186936
717	C2	6	0.0856338	-0.14554	0.0370655	-0.0750246	0.00562317	0.203858	-0.0187921	0.120887	0.0785677	-0.0249338	-0.0409065	0.223666	-0.106618	0.249571	0.302909	0.263481	-0.0132437	0.155922	0.129955	-0.167133	-0.207141	-0.0678221
718	C3	19	0.0517054	-0.0544879	-0.0332343	-0.014762	-0.0312493	0.0987958	-0.038708	0.0334321	0.0500197	-0.101742	0.0439735	0.0553971	-0.0537857	0.0884	0.097892	0.087825	-0.180562	-0.00420488	-0.025157	-0.0150113	-0.0643492	0.00602084
719	C3AR1	12	0.0508212	-0.210176	0.00235396	-0.106156	-0.0639131	0.307617	-0.0107838	0.0963615	0.165205	-0.0436227	-0.0277087	0.262779	-0.0902851	0.276781	0.347442	0.353321	0.116852	0.232518	0.174997	-0.12729	-0.194364	-0.0186936
722	C4BPA	1	0.0388771	-0.235838	0.100475	-0.185632	-0.0475986	0.344925	-0.0416609	0.0753628	0.124878	0.0147249	-0.104068	0.324972	-0.118817	0.362262	0.359831	0.364141	0.154574	0.310808	0.210294	-0.175257	-0.221415	-0.028451
725	C4BPB	1	0.0388771	-0.235838	0.100475	-0.185632	-0.0475986	0.344925	-0.0416609	0.0753628	0.124878	0.0147249	-0.104068	0.324972	-0.118817	0.362262	0.359831	0.364141	0.154574	0.310808	0.210294	-0.175257	-0.221415	-0.028451
726	CAPN5	11	0.0368917	-0.171749	-0.00659215	-0.194718	0.024355	0.26181	-0.0861926	0.0302375	0.0578643	0.054014	-0.131665	0.281838	-0.0497269	0.198318	0.26246	0.276005	0.0331343	0.169957	0.208785	-0.194597	-0.147724	-0.0914221
727	C5	9	0.0226042	-0.128462	0.0426187	-0.140622	-0.00982758	0.248207	-0.0345212	0.0350028	0.0925136	-0.0237087	-0.0222294	0.198878	-0.0912013	0.24335	0.266765	0.234811	-0.0465884	0.161769	0.144397	-0.119075	-0.129135	-0.0730411
728	C5AR1	19	0.0325992	-0.155995	0.0783891	-0.110923	-0.0226773	0.249393	-0.0366589	0.0558492	0.120173	-0.0443693	-0.0435655	0.223715	-0.112556	0.257369	0.264125	0.273923	-0.0312963	0.158371	0.16139	-0.142723	-0.202448	-0.0731192
729	C6	5	-0.00120032	-0.152626	0.0324779	-0.22274	-0.00458319	0.313729	-0.0592142	0.0457767	0.0604674	0.0810495	-0.12493	0.293381	-0.0945303	0.265164	0.305842	0.287946	0.0802874	0.22055	0.257437	-0.198916	-0.133629	-0.0853191
731	C8A	1	0.0374697	-0.178218	0.00797838	-0.170377	-0.0692619	0.358895	-0.060874	0.0808144	0.10864	0.0460662	-0.0834151	0.28042	-0.0724071	0.24339	0.355869	0.33263	0.0826372	0.233163	0.224032	-0.169374	-0.140656	-0.0526634
732	C8B	1	0.0374697	-0.178218	0.00797838	-0.170377	-0.0692619	0.358895	-0.060874	0.0808144	0.10864	0.0460662	-0.0834151	0.28042	-0.0724071	0.24339	0.355869	0.33263	0.0826372	0.233163	0.224032	-0.169374	-0.140656	-0.0526634
733	C8G	9	0.0261379	-0.10105	0.0406601	-0.0863468	-0.00604178	0.202985	-0.0169058	0.0490247	0.101593	-0.0522971	0.0131068	0.161738	-0.0974811	0.233928	0.240853	0.205371	-0.0729934	0.136995	0.12005	-0.0928684	-0.116496	-0.0587018
734	OSGIN2	8	0.00583206	-0.161778	0.0540649	-0.172345	-0.0735447	0.328394	0.0152316	0.0533318	0.0989776	0.0745638	-0.0986373	0.260698	-0.124648	0.310448	0.361021	0.298789	0.125307	0.239376	0.218715	-0.15018	-0.125203	-0.043599
735	C9	5	-0.00120032	-0.152626	0.0324779	-0.22274	-0.00458319	0.313729	-0.0592142	0.0457767	0.0604674	0.0810495	-0.12493	0.293381	-0.0945303	0.265164	0.305842	0.287946	0.0802874	0.22055	0.257437	-0.198916	-0.133629	-0.0853191
738	VPS51	11	0.00685177	-0.0820476	0.13704	-0.0248991	-0.077225	0.259736	0.0290713	0.112994	0.11715	-0.0215197	0.00358839	0.19271	-0.129699	0.286938	0.319284	0.302005	0.00811428	0.242733	0.173486	-0.127709	-0.175568	0.0101791
740	MRPL49	11	0.00379719	-0.084307	0.132261	-0.0287032	-0.0815206	0.26351	0.0307964	0.106735	0.117444	-0.0200687	0.00234087	0.191233	-0.134712	0.287486	0.320139	0.300807	0.00900805	0.242521	0.171305	-0.123777	-0.172317	0.0115237
741	ZNHIT2	11	0.0053057	-0.0832501	0.134674	-0.0268605	-0.0794535	0.261759	0.029983	0.109862	0.117338	-0.0207865	0.00293675	0.19206	-0.132302	0.287329	0.319868	0.301517	0.00860807	0.242728	0.172419	-0.125746	-0.174016	0.0108632
744	MPPED2	11	-0.00661078	-0.121537	0.0383279	-0.18272	-0.0773955	0.321529	-0.0387881	0.0314909	0.100721	0.0596636	-0.0961098	0.250927	-0.0814649	0.247084	0.325704	0.303586	0.0533692	0.226061	0.218131	-0.141721	-0.106098	-0.0344437
745	MYRF	11	-0.00712614	-0.0902146	0.111001	-0.0426276	-0.0956454	0.272099	0.0358671	0.0815509	0.115254	-0.0140307	-0.00219458	0.181807	-0.150331	0.28359	0.316383	0.289726	0.0118717	0.236438	0.160491	-0.108021	-0.156524	0.0161111
746	TMEM258	11	-0.00712614	-0.0902146	0.111001	-0.0426276	-0.0956454	0.272099	0.0358671	0.0815509	0.115254	-0.0140307	-0.00219458	0.181807	-0.150331	0.28359	0.316383	0.289726	0.0118717	0.236438	0.160491	-0.108021	-0.156524	0.0161111
747	DAGLA	11	-0.00712614	-0.0902146	0.111001	-0.0426276	-0.0956454	0.272099	0.0358671	0.0815509	0.115254	-0.0140307	-0.00219458	0.181807	-0.150331	0.28359	0.316383	0.289726	0.0118717	0.236438	0.160491	-0.108021	-0.156524	0.0161111
750	GAS8-AS1	16	0.00333978	-0.0497597	-0.0649155	-0.040078	-0.0184835	0.216421	0.0173867	0.0828758	0.0609453	-0.0243642	0.0945026	0.0797379	-0.104142	0.21442	0.232738	0.158344	-0.0545731	0.154643	0.074547	-0.00201075	-0.0155221	0.0459721
752	FMNL1	17	0.0321198	-0.128	-0.0529402	-0.0953062	0.00171646	0.211284	-0.0666346	0.0428512	0.0838264	-0.0458262	-0.0219142	0.189648	-0.0355723	0.183589	0.245901	0.283335	-0.00600951	0.137542	0.147527	-0.129609	-0.15772	0.00906906
753	LDLRAD4	18	0.0268923	-0.0543083	-0.094976	-0.0423643	-0.0115663	0.194637	-0.0648605	0.162553	0.017135	0.113278	-0.0633899	0.249469	0.0178985	0.151191	0.325403	0.288824	0.0361171	0.20583	0.256409	-0.182523	-0.0682791	0.0162439
754	PTTG1IP	21	-0.000139621	-0.0753376	-0.0403326	-0.122697	0.0681582	0.190038	-0.0748559	0.133549	0.0637657	0.0404373	-0.0895022	0.284042	-0.0263055	0.25333	0.306788	0.285013	-0.00780444	0.178712	0.220546	-0.19617	-0.156791	-0.0741751
755	C21orf2	21	-0.000139621	-0.0753376	-0.0403326	-0.122697	0.0681582	0.190038	-0.0748559	0.133549	0.0637657	0.0404373	-0.0895022	0.284042	-0.0263055	0.25333	0.306788	0.285013	-0.00780444	0.178712	0.220546	-0.19617	-0.156791	-0.0741751
757	TMEM50B	21	0.0559416	-0.0781218	-0.00346986	-0.160662	-0.00240845	0.245376	-0.088252	0.103182	0.00288302	0.149126	-0.182319	0.284025	-0.0472122	0.179921	0.296027	0.305835	0.0538251	0.195461	0.250015	-0.240395	-0.158382	-0.0729127
758	MPPED1	22	0.00538844	-0.0493197	-0.0067868	0.00425344	-0.0548141	0.184148	-0.00991114	0.112917	0.0595361	0.00342658	0.0147513	0.135271	-0.0806625	0.202791	0.260937	0.22446	-0.0298367	0.147026	0.151542	-0.121841	-0.10979	0.0212878
759	CA1	8	0.0153875	-0.093363	0.061871	-0.104455	-0.0878685	0.238608	0.0559361	0.0643955	0.0805201	0.0920935	-0.0906239	0.187581	-0.122361	0.240579	0.299214	0.218998	0.116032	0.191963	0.167756	-0.117933	-0.0813806	-0.0455931
760	CA2	8	0.00401141	-0.170416	0.0511129	-0.182216	-0.0693923	0.338668	0.00643064	0.049233	0.0987368	0.0702172	-0.0979947	0.266968	-0.121379	0.314576	0.362741	0.3058	0.123056	0.241666	0.222899	-0.151782	-0.128851	-0.041123
761	CA3	8	0.00933954	-0.142399	0.0576251	-0.151921	-0.080134	0.304461	0.0300451	0.0588428	0.0965364	0.0815436	-0.0977194	0.242316	-0.127001	0.294883	0.34884	0.278896	0.125669	0.229673	0.206296	-0.142786	-0.113798	-0.0457755
762	CA4	17	0.019071	-0.175606	-0.0551486	-0.143464	0.0428288	0.239143	-0.063726	0.117168	0.0704138	0.0382828	-0.126698	0.355063	-0.0298726	0.253078	0.36192	0.375915	0.0717822	0.210904	0.269156	-0.239191	-0.202514	-0.0592307
763	CA5A	16	0.00333978	-0.0497597	-0.0649155	-0.040078	-0.0184835	0.216421	0.0173867	0.0828758	0.0609453	-0.0243642	0.0945026	0.0797379	-0.104142	0.21442	0.232738	0.158344	-0.0545731	0.154643	0.074547	-0.00201075	-0.0155221	0.0459721
765	CA6	1	-0.0462465	-0.142757	0.0697043	-0.134508	0.00635237	0.247859	-0.0508554	0.0403123	0.0964806	-0.0746998	0.0213165	0.197001	-0.0926928	0.269294	0.257222	0.245974	-0.0283231	0.215462	0.103916	-0.0849953	-0.163022	-0.0135778
766	CA7	16	0.0352827	-0.120939	-0.0563218	-0.0829599	-0.0297917	0.268366	-0.00235533	0.0409863	0.106999	-0.0440226	0.0519612	0.117871	-0.120588	0.202132	0.247654	0.222597	-0.00126853	0.162343	0.0674865	-0.0339839	-0.0859924	0.0203037
767	CA8	8	-0.00120455	-0.185112	0.0363452	-0.201125	-0.054991	0.352232	-0.0209938	0.0329709	0.0918434	0.0538237	-0.0884647	0.265708	-0.103457	0.305188	0.343977	0.306518	0.106316	0.233494	0.220904	-0.143671	-0.126097	-0.0277384
768	CA9	9	9.93446e-05	-0.0946967	0.104027	-0.216839	-0.0236313	0.249388	-0.0237298	0.0166334	0.0333073	0.0453466	-0.101975	0.204503	-0.116593	0.240032	0.244498	0.189982	-0.0490012	0.167198	0.11968	-0.16427	-0.163309	-0.118574
770	CA11	19	0.0186235	-0.133748	0.105565	-0.06024	-0.0748812	0.233717	0.0156753	0.0265344	0.138231	-0.0711836	0.0183896	0.132894	-0.151007	0.274739	0.247325	0.221254	-0.0438207	0.152349	0.0789819	-0.0644908	-0.173801	-0.0283384
771	CA12	15	0.000235281	-0.0821593	0.0131657	-0.164623	0.00428825	0.230535	-0.0922164	0.0851066	0.0148631	0.114625	-0.147268	0.27611	-0.00417161	0.170388	0.304379	0.324303	0.0151946	0.177905	0.278656	-0.259051	-0.1824	-0.0701105
773	CACNA1A	19	0.0259241	-0.0846665	0.0144686	-0.0871608	0.0297773	0.143758	-0.100766	0.0858255	0.080579	-0.0804132	-0.0347051	0.178687	-0.0383148	0.140052	0.160699	0.176487	-0.125546	0.047652	0.122745	-0.111792	-0.124766	-0.0730882
774	CACNA1B	9	0.0261379	-0.10105	0.0406601	-0.0863468	-0.00604178	0.202985	-0.0169058	0.0490247	0.101593	-0.0522971	0.0131068	0.161738	-0.0974811	0.233928	0.240853	0.205371	-0.0729934	0.136995	0.12005	-0.0928684	-0.116496	-0.0587018
775	CACNA1C	12	0.0612942	-0.204145	0.0045971	-0.106594	-0.052626	0.28756	-0.00808968	0.111704	0.172378	-0.0278729	-0.0422119	0.275176	-0.0939191	0.304801	0.38878	0.38121	0.125585	0.267744	0.186933	-0.16637	-0.247314	-0.0371167
776	CACNA1D	3	0.0413182	-0.088738	-0.0372207	-0.145994	-0.04618	0.274869	-0.0734585	0.0264171	0.0603176	0.0125965	-0.0295808	0.123494	-0.0386313	0.137063	0.179753	0.197264	-0.0637812	0.0752252	0.171574	-0.0973173	-0.0559236	-0.0756468
777	CACNA1E	1	0.0216103	-0.223471	0.101093	-0.211735	-0.0296573	0.333571	-0.0572942	0.0874893	0.114169	0.0560736	-0.159549	0.371013	-0.0927145	0.365148	0.388726	0.410398	0.142515	0.307679	0.267581	-0.253441	-0.272958	-0.0691866
779	CACNA1S	1	0.0353078	-0.234718	0.101914	-0.192318	-0.0445206	0.344986	-0.0449805	0.0783658	0.123668	0.0234534	-0.116383	0.33674	-0.114474	0.365661	0.368577	0.376348	0.15342	0.312399	0.223491	-0.192437	-0.233989	-0.0370455
781	CACNA2D1	7	0.0649546	-0.167357	0.0140589	-0.182412	0.0134755	0.278738	-0.044005	0.0899122	0.12709	-0.0273998	-0.0861302	0.294108	-0.104838	0.311856	0.332255	0.31143	0.0862119	0.207567	0.182034	-0.171982	-0.226435	-0.106937
783	CACNB2	10	0.068479	-0.123202	-0.0406699	-0.0992026	-0.0371881	0.283738	-0.0166563	0.134435	0.0847944	0.0730159	-0.0808566	0.271406	-0.0621735	0.25636	0.365142	0.302577	0.0611546	0.212326	0.238678	-0.180565	-0.116614	-0.0552595
784	CACNB3	12	0.0629386	-0.173205	-0.00334488	-0.123155	-0.0269068	0.302951	-0.0484695	0.0888368	0.129789	-0.0183618	-0.0472096	0.246206	-0.0718662	0.250184	0.322528	0.332153	0.0451319	0.193702	0.206128	-0.162942	-0.190436	-0.061341
785	CACNB4	2	0.0352184	-0.190422	0.0349505	-0.247393	-0.0303264	0.393692	-0.043939	0.0485584	0.0965507	0.0692954	-0.110754	0.297941	-0.103445	0.294455	0.358232	0.331251	0.11231	0.26083	0.240895	-0.180071	-0.157885	-0.0715752
786	CACNG1	17	0.019071	-0.175606	-0.0551486	-0.143464	0.0428288	0.239143	-0.063726	0.117168	0.0704138	0.0382828	-0.126698	0.355063	-0.0298726	0.253078	0.36192	0.375915	0.0717822	0.210904	0.269156	-0.239191	-0.202514	-0.0592307
788	SLC25A20	3	0.0413182	-0.088738	-0.0372207	-0.145994	-0.04618	0.274869	-0.0734585	0.0264171	0.0603176	0.0125965	-0.0295808	0.123494	-0.0386313	0.137063	0.179753	0.197264	-0.0637812	0.0752252	0.171574	-0.0973173	-0.0559236	-0.0756468
790	CAD	2	0.0193982	-0.167423	0.0123507	-0.191516	-0.0537886	0.355901	-0.0127544	0.056396	0.0968378	0.0520572	-0.0850356	0.265951	-0.120824	0.295118	0.365065	0.330853	0.0845637	0.258828	0.192118	-0.164707	-0.167002	-0.0328289
793	CALB1	8	0.00661263	-0.158012	0.0549768	-0.1682	-0.0750962	0.323796	0.0185458	0.0547025	0.0987638	0.0761253	-0.0986344	0.257451	-0.125505	0.307924	0.359304	0.295219	0.125735	0.23783	0.216517	-0.149029	-0.123227	-0.0442607
794	CALB2	16	0.0366286	-0.123063	-0.056163	-0.0839336	-0.0303224	0.269115	-0.00315136	0.0392456	0.108246	-0.0446607	0.0504494	0.11846	-0.120355	0.200382	0.246815	0.223783	0.000597456	0.16155	0.0667903	-0.0347039	-0.0876624	0.0195185
796	CALCA	11	0.0611884	-0.218877	0.0769397	-0.168853	-0.0720726	0.377672	-0.0173116	-0.000143819	0.117722	-0.045813	-0.0131878	0.202978	-0.123597	0.288159	0.286302	0.313496	0.0804859	0.267888	0.135255	-0.0960884	-0.188412	-0.0384153
797	CALCB	11	0.0350526	-0.197011	0.0745426	-0.189607	-0.0794603	0.387112	-0.0276889	0.0139403	0.12119	-0.00527005	-0.052595	0.2435	-0.117486	0.297673	0.327661	0.337463	0.0797291	0.27428	0.180972	-0.12468	-0.173227	-0.0407659
799	CALCR	7	0.0379736	-0.179363	0.000322403	-0.23315	-0.000692958	0.296652	-0.0577622	0.0300055	0.0974297	-0.0082412	-0.0872567	0.250291	-0.133218	0.278856	0.295172	0.250778	0.035485	0.172332	0.136748	-0.154054	-0.198712	-0.107674
800	CALD1	7	0.0120256	-0.180357	-0.0199122	-0.239882	0.00506985	0.277545	-0.0542146	0.0236158	0.09003	0.0214569	-0.114809	0.285571	-0.0826131	0.271907	0.298234	0.270069	0.0452804	0.187033	0.169099	-0.165687	-0.163695	-0.0986102
810	CALML3	10	0.0590939	-0.209883	-0.000733907	-0.162663	-0.0269572	0.346683	-0.0669935	0.0969116	0.0964458	0.0310726	-0.0961256	0.333162	-0.0505545	0.271353	0.355115	0.346725	0.0994715	0.251716	0.238906	-0.177709	-0.146833	-0.0486214
811	CALR	19	0.0200022	-0.0765005	0.0168668	-0.0785461	0.0273259	0.139432	-0.0937084	0.0898808	0.0794249	-0.076039	-0.0309835	0.174541	-0.0355742	0.143547	0.165475	0.179073	-0.130597	0.0503377	0.12363	-0.112767	-0.124091	-0.0668499
813	CALU	7	0.00982332	-0.177143	-0.0196053	-0.239706	0.00283474	0.276575	-0.0519502	0.0231801	0.0874039	0.0264692	-0.117279	0.284909	-0.0832456	0.271314	0.299654	0.27006	0.0447926	0.188551	0.169153	-0.166752	-0.162432	-0.0965004
814	CAMK4	5	0.0240302	-0.117467	0.0268635	-0.240493	-0.0213248	0.297555	-0.0808269	0.0105812	0.0226226	0.122854	-0.186609	0.290037	-0.0328913	0.169968	0.280925	0.28681	0.0153689	0.156878	0.213137	-0.227707	-0.16804	-0.125588
815	CAMK2A	5	0.0204608	-0.08509	-0.0287326	-0.154964	-0.070108	0.295605	-0.0648434	0.0402672	0.0312502	0.109784	-0.122936	0.226202	-0.0157496	0.124639	0.26775	0.289891	-0.00957718	0.137193	0.219116	-0.180379	-0.110959	-0.0574831
816	CAMK2B	7	0.0211944	-0.176984	-0.0137733	-0.237965	-0.00847791	0.307548	-0.0312094	0.01651	0.0895206	0.0251593	-0.0879908	0.253396	-0.105203	0.292439	0.307437	0.269953	0.0559073	0.20724	0.150332	-0.115739	-0.136077	-0.0658212
817	CAMK2D	4	0.0555669	-0.17559	-0.00497535	-0.228282	-0.0144723	0.349759	-0.0946395	0.0443672	0.0611077	0.0912349	-0.138547	0.297625	-0.0338584	0.18856	0.299376	0.315389	0.0841755	0.208042	0.257728	-0.185458	-0.123063	-0.0901467
818	CAMK2G	10	0.0483889	-0.179877	0.0188682	-0.160615	-0.0434106	0.352292	-0.0438078	0.0904592	0.103412	0.0291088	-0.0761204	0.297054	-0.060676	0.270132	0.35921	0.357551	0.0967695	0.271423	0.229512	-0.162739	-0.157692	-0.0457437
819	CAMLG	5	0.0230208	-0.10161	-0.0130867	-0.19485	-0.0534656	0.309083	-0.0739545	0.0308231	0.0281714	0.121392	-0.154466	0.26097	-0.0217783	0.145366	0.28512	0.301261	0.000928437	0.147877	0.228552	-0.208756	-0.137897	-0.0866524
820	CAMP	3	0.0413182	-0.088738	-0.0372207	-0.145994	-0.04618	0.274869	-0.0734585	0.0264171	0.0603176	0.0125965	-0.0295808	0.123494	-0.0386313	0.137063	0.179753	0.197264	-0.0637812	0.0752252	0.171574	-0.0973173	-0.0559236	-0.0756468
821	CANX	5	0.047626	-0.0808921	-0.0432048	-0.0717611	-0.0115721	0.226459	-0.0522486	0.0928975	0.0769629	0.0471756	-0.072997	0.241667	0.00378567	0.163715	0.282204	0.301283	-0.0216049	0.142497	0.21199	-0.188954	-0.145784	-0.0539247
822	CAPG	2	0.0331921	-0.143563	0.0181996	-0.169886	-0.0044803	0.322863	-0.0379524	0.105274	0.0814961	0.0728255	-0.101259	0.295402	-0.0857013	0.292247	0.368749	0.343369	0.0736286	0.251877	0.261861	-0.217528	-0.179322	-0.0613499
823	CAPN1	11	0.00391802	-0.0842379	0.132438	-0.0285674	-0.0813685	0.263389	0.030739	0.106969	0.117445	-0.0201271	0.00238068	0.191299	-0.134533	0.28748	0.320131	0.300868	0.00898371	0.242546	0.171391	-0.123922	-0.172446	0.0114703
824	CAPN2	1	0.0250602	-0.21914	0.0564098	-0.211577	0.0191913	0.306004	-0.0655903	0.0944292	0.107021	0.0387443	-0.143849	0.366881	-0.074819	0.360186	0.369178	0.3625	0.1264	0.280872	0.250772	-0.235582	-0.244221	-0.0947886
825	CAPN3	15	0.0170975	-0.0287396	-0.0402195	-0.162197	0.0189192	0.202931	-0.105982	0.0528484	-0.0274494	0.11288	-0.103789	0.1928	0.00799127	0.0867661	0.205033	0.21196	-0.0642169	0.104138	0.225779	-0.181604	-0.0656023	-0.0645498
826	CAPNS1	19	0.123146	-0.156551	-0.0506639	-0.109889	0.0494734	0.19257	-0.0531073	0.177869	0.0631866	0.0291306	-0.134149	0.347567	-0.080753	0.232082	0.329392	0.324525	0.0347127	0.159604	0.25532	-0.28415	-0.252432	-0.140741
828	CAPS	19	0.0517054	-0.0544879	-0.0332343	-0.014762	-0.0312493	0.0987958	-0.038708	0.0334321	0.0500197	-0.101742	0.0439735	0.0553971	-0.0537857	0.0884	0.097892	0.087825	-0.180562	-0.00420488	-0.025157	-0.0150113	-0.0643492	0.00602084
829	CAPZA1	1	0.0702991	-0.196302	-0.0155188	-0.18635	-0.0580422	0.37122	-0.039772	0.06876	0.113898	0.0501982	-0.072905	0.262324	-0.068048	0.246817	0.349526	0.330366	0.109061	0.238959	0.21509	-0.144937	-0.131138	-0.0649523
830	CAPZA2	7	0.012592	-0.169373	-0.00827979	-0.243278	-0.00757165	0.289074	-0.0471902	0.025684	0.0835922	0.0316428	-0.118219	0.276072	-0.110139	0.281247	0.312914	0.269054	0.0402045	0.193252	0.159733	-0.171138	-0.179833	-0.096296
831	CAST	5	0.0313229	-0.118824	-0.00540651	-0.238713	-0.0303333	0.316765	-0.0802747	0.0111976	0.0216213	0.142318	-0.191966	0.286196	-0.0309217	0.158738	0.289118	0.297302	0.0219604	0.148419	0.239812	-0.235204	-0.151368	-0.115814
832	CAPZB	1	0.0368735	-0.129357	-0.0554653	-0.0542235	-0.025664	0.254137	-0.0790451	0.0947139	0.0883756	-0.0324338	0.018539	0.206846	-0.0202394	0.176091	0.265188	0.30498	0.0289815	0.197564	0.214601	-0.109206	-0.0777666	0.0189113
833	CARS	11	0.0485193	-0.209694	0.0773234	-0.181469	-0.0768559	0.387102	-0.0228726	0.00675969	0.120501	-0.0249148	-0.0336491	0.225407	-0.121986	0.296159	0.310206	0.329331	0.0810254	0.274102	0.160063	-0.111439	-0.182267	-0.0397722
834	CASP1	11	0.030399	-0.052465	-0.0418504	-0.135463	-0.0746437	0.325731	0.00955461	0.0992918	0.0146887	0.158803	-0.0905672	0.203434	-0.098422	0.174008	0.336661	0.282506	0.0669693	0.224385	0.186541	-0.150637	-0.0850697	0.00589218
835	CASP2	7	0.0295468	-0.202441	-0.0225165	-0.235544	0.0224275	0.280073	-0.0711879	0.0260865	0.109335	-0.0185595	-0.0915151	0.283671	-0.0761487	0.270022	0.279625	0.264009	0.0479341	0.171061	0.164686	-0.152005	-0.167875	-0.111887
836	CASP3	4	0.0116548	-0.157517	0.0611873	-0.261013	-0.0310256	0.347966	-0.0580856	-0.0083896	0.0158639	0.121651	-0.163717	0.270186	-0.082796	0.218988	0.288829	0.295547	0.0820342	0.221305	0.194258	-0.201864	-0.170669	-0.0869132
837	CASP4	11	0.030399	-0.052465	-0.0418504	-0.135463	-0.0746437	0.325731	0.00955461	0.0992918	0.0146887	0.158803	-0.0905672	0.203434	-0.098422	0.174008	0.336661	0.282506	0.0669693	0.224385	0.186541	-0.150637	-0.0850697	0.00589218
838	CASP5	11	0.030399	-0.052465	-0.0418504	-0.135463	-0.0746437	0.325731	0.00955461	0.0992918	0.0146887	0.158803	-0.0905672	0.203434	-0.098422	0.174008	0.336661	0.282506	0.0669693	0.224385	0.186541	-0.150637	-0.0850697	0.00589218
839	CASP6	4	0.0415869	-0.144824	-0.00343606	-0.207737	-0.0208045	0.340898	-0.079311	0.0612594	0.0566446	0.108589	-0.132719	0.290246	-0.0320808	0.186968	0.308241	0.31323	0.0783721	0.209109	0.266306	-0.184205	-0.107904	-0.0731611
840	CASP7	10	0.038595	-0.102938	-0.0336839	-0.108347	-0.0528804	0.323497	-0.0252168	0.0758207	0.0582857	0.0642481	-0.0228717	0.194612	-0.0480326	0.207128	0.30137	0.272428	0.0228681	0.213791	0.234801	-0.125832	-0.0671756	-0.0138208
841	CASP8	2	0.0256127	-0.155734	0.00260135	-0.209865	-0.038828	0.366986	-0.0435976	0.0756596	0.0829811	0.0725567	-0.0985391	0.275323	-0.0907959	0.268259	0.356522	0.317467	0.0827975	0.236353	0.222799	-0.185105	-0.155364	-0.0622044
842	CASP9	1	0.0191017	-0.139222	-0.0319034	-0.0723684	-0.0201357	0.262573	-0.0757483	0.087198	0.0951205	-0.0449199	0.0209982	0.214357	-0.0362196	0.204232	0.275123	0.306381	0.0195765	0.211001	0.199176	-0.108279	-0.100512	0.0139161
843	CASP10	2	-0.0230203	0.204583	-0.0526186	0.264742	0.021641	-0.385793	0.0552045	-0.0371945	-0.0998593	-0.0621064	0.127961	-0.309649	0.095668	-0.283863	-0.341925	-0.337025	-0.129796	-0.255991	-0.251652	0.18476	0.165958	0.0809449
844	CASQ1	1	0.015944	-0.210868	0.107788	-0.190163	-0.0065014	0.287285	-0.0556788	0.111438	0.115175	0.0517281	-0.173186	0.388671	-0.0760082	0.363782	0.393245	0.419614	0.129279	0.296733	0.275492	-0.293357	-0.315919	-0.0969164
845	CASQ2	1	0.0702991	-0.196302	-0.0155188	-0.18635	-0.0580422	0.37122	-0.039772	0.06876	0.113898	0.0501982	-0.072905	0.262324	-0.068048	0.246817	0.349526	0.330366	0.109061	0.238959	0.21509	-0.144937	-0.131138	-0.0649523
846	CASR	3	0.015297	-0.166758	0.0505724	-0.233441	-0.0151747	0.314609	-0.0362478	0.0504293	0.0770273	0.0758915	-0.130206	0.296452	-0.0944135	0.292239	0.355353	0.309941	0.0665087	0.257013	0.202366	-0.203523	-0.19254	-0.0961316
847	CAT	11	-0.00661078	-0.121537	0.0383279	-0.18272	-0.0773955	0.321529	-0.0387881	0.0314909	0.100721	0.0596636	-0.0961098	0.250927	-0.0814649	0.247084	0.325704	0.303586	0.0533692	0.226061	0.218131	-0.141721	-0.106098	-0.0344437
857	CAV1	7	0.00414002	-0.162826	-0.0128768	-0.240792	-0.00965767	0.279983	-0.0424949	0.0228796	0.0768331	0.0453505	-0.125624	0.278329	-0.0983781	0.274194	0.310433	0.269712	0.0405975	0.195583	0.164843	-0.172452	-0.166727	-0.0892856
858	CAV2	7	0.0144055	-0.170552	-0.00740328	-0.24336	-0.00710021	0.290447	-0.048065	0.0261421	0.0848851	0.0287536	-0.116373	0.275104	-0.112285	0.282163	0.312782	0.268454	0.0400644	0.19246	0.158439	-0.170523	-0.182063	-0.097548
859	CAV3	3	0.0407509	-0.0541519	-0.0787485	-0.122706	-0.0213186	0.22706	-0.0700552	0.113686	0.0445188	0.091221	-0.106496	0.213515	0.0308552	0.14039	0.258205	0.259913	-0.0370767	0.0826011	0.261088	-0.193429	-0.0893871	-0.0819653
860	RUNX2	6	0.0547593	-0.191236	0.0271093	-0.153382	-0.0189266	0.287574	-0.0249633	0.0898668	0.122278	-0.0271441	-0.0603796	0.267969	-0.116098	0.338369	0.370466	0.316016	0.0676406	0.222678	0.166105	-0.184328	-0.245307	-0.0880604
862	RUNX1T1	8	0.00748797	-0.153252	0.055941	-0.163145	-0.0767884	0.317966	0.0223413	0.0561919	0.0982866	0.0779375	-0.0985072	0.253086	-0.126279	0.304355	0.356623	0.290479	0.125981	0.235674	0.213555	-0.14734	-0.120557	-0.0449371
863	CBFA2T3	16	0.00333978	-0.0497597	-0.0649155	-0.040078	-0.0184835	0.216421	0.0173867	0.0828758	0.0609453	-0.0243642	0.0945026	0.0797379	-0.104142	0.21442	0.232738	0.158344	-0.0545731	0.154643	0.074547	-0.00201075	-0.0155221	0.0459721
864	RUNX3	1	0.0368735	-0.129357	-0.0554653	-0.0542235	-0.025664	0.254137	-0.0790451	0.0947139	0.0883756	-0.0324338	0.018539	0.206846	-0.0202394	0.176091	0.265188	0.30498	0.0289815	0.197564	0.214601	-0.109206	-0.0777666	0.0189113
865	CBFB	16	0.0352827	-0.120939	-0.0563218	-0.0829599	-0.0297917	0.268366	-0.00235533	0.0409863	0.106999	-0.0440226	0.0519612	0.117871	-0.120588	0.202132	0.247654	0.222597	-0.00126853	0.162343	0.0674865	-0.0339839	-0.0859924	0.0203037
866	SERPINA6	14	0.0410474	-0.168022	-0.0361566	-0.15196	0.00120959	0.304786	-0.113367	0.0655956	0.0684007	0.0116973	-0.0553751	0.268337	-0.046625	0.207957	0.294187	0.3246	0.0466307	0.203932	0.224659	-0.135084	-0.103997	-0.0286017
867	CBL	11	0.00439128	-0.0919482	0.0742654	-0.194292	-0.0736025	0.311807	-0.0457977	0.0194203	0.0159231	0.0995567	-0.10856	0.201085	-0.0911381	0.20555	0.248283	0.254446	0.0275697	0.206705	0.165942	-0.163094	-0.144826	-0.0388828
868	CBLB	3	0.015297	-0.166758	0.0505724	-0.233441	-0.0151747	0.314609	-0.0362478	0.0504293	0.0770273	0.0758915	-0.130206	0.296452	-0.0944135	0.292239	0.355353	0.309941	0.0665087	0.257013	0.202366	-0.203523	-0.19254	-0.0961316
869	CBLN1	16	0.0502001	-0.165825	-0.0206753	-0.18106	-0.0370598	0.355998	-0.0347411	0.0217285	0.0864225	0.0342139	-0.0434426	0.215191	-0.098266	0.231919	0.294317	0.280753	0.082049	0.21844	0.168056	-0.112689	-0.0877527	-0.0341693
871	SERPINH1	11	0.0498217	-0.218966	0.0159742	-0.206944	0.0124834	0.299016	-0.0928633	0.0412994	0.0853557	0.0204109	-0.13541	0.328615	-0.0514652	0.241959	0.293863	0.333772	0.0670208	0.219061	0.22704	-0.204499	-0.194401	-0.0943137
873	CBR1	21	0.0323719	-0.0808775	-0.0209522	-0.151576	0.0306574	0.231509	-0.0871456	0.123108	0.0311706	0.106503	-0.150522	0.300248	-0.0397224	0.222466	0.316384	0.312426	0.0293775	0.197188	0.249893	-0.234234	-0.167525	-0.0786014
874	CBR3	21	0.0412113	-0.0805894	-0.0150116	-0.156158	0.0185615	0.238436	-0.0883207	0.116932	0.020824	0.123185	-0.163978	0.297123	-0.042825	0.208527	0.311716	0.312933	0.0387863	0.198103	0.252287	-0.238931	-0.165971	-0.0772272
881	CCIN	9	9.93446e-05	-0.0946967	0.104027	-0.216839	-0.0236313	0.249388	-0.0237298	0.0166334	0.0333073	0.0453466	-0.101975	0.204503	-0.116593	0.240032	0.244498	0.189982	-0.0490012	0.167198	0.11968	-0.16427	-0.163309	-0.118574
883	KYAT1	9	0.0261379	-0.10105	0.0406601	-0.0863468	-0.00604178	0.202985	-0.0169058	0.0490247	0.101593	-0.0522971	0.0131068	0.161738	-0.0974811	0.233928	0.240853	0.205371	-0.0729934	0.136995	0.12005	-0.0928684	-0.116496	-0.0587018
885	CCK	3	0.0413182	-0.088738	-0.0372207	-0.145994	-0.04618	0.274869	-0.0734585	0.0264171	0.0603176	0.0125965	-0.0295808	0.123494	-0.0386313	0.137063	0.179753	0.197264	-0.0637812	0.0752252	0.171574	-0.0973173	-0.0559236	-0.0756468
886	CCKAR	4	0.0385316	-0.265099	0.0545744	-0.305717	-0.076723	0.424152	-0.0515632	-0.0824475	0.0975161	0.0342199	-0.113839	0.257521	-0.143686	0.289992	0.296619	0.27956	0.130411	0.261631	0.124862	-0.105774	-0.152423	-0.0828254
887	CCKBR	11	0.0485193	-0.209694	0.0773234	-0.181469	-0.0768559	0.387102	-0.0228726	0.00675969	0.120501	-0.0249148	-0.0336491	0.225407	-0.121986	0.296159	0.310206	0.329331	0.0810254	0.274102	0.160063	-0.111439	-0.182267	-0.0397722
889	KRIT1	7	0.0453718	-0.17996	0.0043448	-0.225711	0.00311358	0.297547	-0.0560755	0.0443267	0.105482	-0.0145665	-0.0871786	0.262262	-0.131079	0.290623	0.30742	0.26659	0.0465089	0.181838	0.146874	-0.160008	-0.210312	-0.110237
890	CCNA2	4	0.0555669	-0.17559	-0.00497535	-0.228282	-0.0144723	0.349759	-0.0946395	0.0443672	0.0611077	0.0912349	-0.138547	0.297625	-0.0338584	0.18856	0.299376	0.315389	0.0841755	0.208042	0.257728	-0.185458	-0.123063	-0.0901467
891	CCNB1	5	0.036851	-0.110863	-0.0339762	-0.218344	-0.0385296	0.311955	-0.0747612	0.00942024	0.0209382	0.150522	-0.180252	0.256987	-0.0264974	0.133897	0.271853	0.281249	0.0247091	0.131469	0.246252	-0.220159	-0.118763	-0.0949262
892	CCNC	6	0.0552997	-0.0971649	0.0133105	-0.185893	-0.0511155	0.322727	-0.0212595	0.0423773	0.0144104	0.129271	-0.100974	0.208878	-0.0569483	0.173717	0.273722	0.237672	0.037327	0.161825	0.179859	-0.140629	-0.0585776	-0.0378432
894	CCND2	12	0.0610836	-0.204441	0.00460413	-0.106713	-0.0529245	0.28828	-0.00810068	0.111441	0.172362	-0.0282109	-0.0419981	0.275191	-0.094	0.304459	0.388279	0.380969	0.125497	0.267191	0.186856	-0.165681	-0.246419	-0.0367782
896	CCND3	6	0.0547593	-0.191236	0.0271093	-0.153382	-0.0189266	0.287574	-0.0249633	0.0898668	0.122278	-0.0271441	-0.0603796	0.267969	-0.116098	0.338369	0.370466	0.316016	0.0676406	0.222678	0.166105	-0.184328	-0.245307	-0.0880604
898	CCNE1	19	0.0834659	-0.212834	-0.00024664	-0.174975	0.0134862	0.261575	-0.0417744	0.118312	0.102102	0.008824	-0.126965	0.357521	-0.104893	0.297224	0.374155	0.35441	0.0745591	0.216311	0.226721	-0.249315	-0.266043	-0.132124
899	CCNF	16	0.0480259	-0.207168	0.00384773	-0.115773	0.0222234	0.244255	-0.10576	0.044042	0.155159	-0.138174	-0.00705148	0.241235	-0.0394868	0.256552	0.209696	0.271898	0.0145172	0.147725	0.1937	-0.115864	-0.17155	-0.0837149
900	CCNG1	5	0.0322099	-0.0898681	-0.03187	-0.129601	-0.047541	0.280622	-0.0615771	0.0642141	0.0508627	0.0881712	-0.110579	0.247184	-0.00915658	0.149039	0.289274	0.310665	-0.011959	0.1472	0.226265	-0.195577	-0.135678	-0.0619239
901	CCNG2	4	-0.00525785	-0.0321258	-0.0075423	-0.122798	-0.044203	0.281251	-0.0268037	0.102259	0.0356851	0.149571	-0.0963202	0.229646	-0.0199889	0.156882	0.298041	0.269328	0.0468727	0.190498	0.260336	-0.155826	-0.0401491	-0.00817494
902	CCNH	5	0.033338	-0.116949	-0.0154922	-0.233911	-0.0331501	0.317762	-0.079023	0.0108877	0.0214754	0.146613	-0.190034	0.278905	-0.029674	0.15151	0.285952	0.294747	0.0233429	0.143411	0.244355	-0.232444	-0.141782	-0.109873
904	CCNT1	12	0.0629386	-0.173205	-0.00334488	-0.123155	-0.0269068	0.302951	-0.0484695	0.0888368	0.129789	-0.0183618	-0.0472096	0.246206	-0.0718662	0.250184	0.322528	0.332153	0.0451319	0.193702	0.206128	-0.162942	-0.190436	-0.061341
905	CCNT2	2	0.0426322	-0.176565	0.0234331	-0.226077	-0.032843	0.385343	-0.0327542	0.0533449	0.0944354	0.0683096	-0.0918662	0.279572	-0.106767	0.296517	0.356996	0.317428	0.0943928	0.255754	0.226012	-0.169523	-0.149922	-0.0641143
908	CCT6A	7	0.0315818	-0.181359	-0.00378547	-0.234479	-0.00238917	0.312112	-0.0349717	0.036619	0.102433	0.0119232	-0.0928495	0.275573	-0.110064	0.310289	0.326851	0.292403	0.0669131	0.215447	0.163962	-0.135414	-0.166554	-0.0800362
914	CD2	1	0.0702991	-0.196302	-0.0155188	-0.18635	-0.0580422	0.37122	-0.039772	0.06876	0.113898	0.0501982	-0.072905	0.262324	-0.068048	0.246817	0.349526	0.330366	0.109061	0.238959	0.21509	-0.144937	-0.131138	-0.0649523
915	CD3D	11	0.00439128	-0.0919482	0.0742654	-0.194292	-0.0736025	0.311807	-0.0457977	0.0194203	0.0159231	0.0995567	-0.10856	0.201085	-0.0911381	0.20555	0.248283	0.254446	0.0275697	0.206705	0.165942	-0.163094	-0.144826	-0.0388828
916	CD3E	11	-0.00439128	0.0919482	-0.0742654	0.194292	0.0736025	-0.311807	0.0457977	-0.0194203	-0.0159231	-0.0995567	0.10856	-0.201085	0.0911381	-0.20555	-0.248283	-0.254446	-0.0275697	-0.206705	-0.165942	0.163094	0.144826	0.0388828
917	CD3G	11	0.00439128	-0.0919482	0.0742654	-0.194292	-0.0736025	0.311807	-0.0457977	0.0194203	0.0159231	0.0995567	-0.10856	0.201085	-0.0911381	0.20555	0.248283	0.254446	0.0275697	0.206705	0.165942	-0.163094	-0.144826	-0.0388828
919	CD247	1	0.0123686	-0.207628	0.0961964	-0.218695	-0.0161917	0.314205	-0.064981	0.0908092	0.101922	0.0790427	-0.184578	0.381266	-0.0736211	0.350742	0.387553	0.418946	0.129094	0.293264	0.290761	-0.289782	-0.288565	-0.0901962
920	CD4	12	0.0508212	-0.210176	0.00235396	-0.106156	-0.0639131	0.307617	-0.0107838	0.0963615	0.165205	-0.0436227	-0.0277087	0.262779	-0.0902851	0.276781	0.347442	0.353321	0.116852	0.232518	0.174997	-0.12729	-0.194364	-0.0186936
921	CD5	11	-0.00712614	-0.0902146	0.111001	-0.0426276	-0.0956454	0.272099	0.0358671	0.0815509	0.115254	-0.0140307	-0.00219458	0.181807	-0.150331	0.28359	0.316383	0.289726	0.0118717	0.236438	0.160491	-0.108021	-0.156524	0.0161111
923	CD6	11	-0.00712614	-0.0902146	0.111001	-0.0426276	-0.0956454	0.272099	0.0358671	0.0815509	0.115254	-0.0140307	-0.00219458	0.181807	-0.150331	0.28359	0.316383	0.289726	0.0118717	0.236438	0.160491	-0.108021	-0.156524	0.0161111
924	CD7	17	-0.0495858	-0.121865	0.0335932	-0.0570083	0.0204546	0.165021	-0.0368234	0.0607311	0.0742974	-0.0820975	0.0191846	0.189388	-0.072242	0.268389	0.223266	0.214009	-0.0251802	0.163654	0.139751	-0.0841904	-0.107912	0.00754983
925	CD8A	2	0.0347524	-0.14137	0.0175075	-0.168244	-0.00405815	0.321148	-0.0382072	0.105835	0.0796042	0.0747658	-0.101831	0.294202	-0.0843216	0.289828	0.367186	0.342273	0.0732215	0.251547	0.262731	-0.218075	-0.176996	-0.0606033
926	CD8B	2	0.0128896	-0.168964	0.0211984	-0.183863	-0.0122623	0.333019	-0.0331021	0.0896918	0.103956	0.0408899	-0.0850195	0.294159	-0.0990544	0.308182	0.369038	0.340228	0.0734732	0.242233	0.235403	-0.195454	-0.198234	-0.0677322
928	CD9	12	0.0508212	-0.210176	0.00235396	-0.106156	-0.0639131	0.307617	-0.0107838	0.0963615	0.165205	-0.0436227	-0.0277087	0.262779	-0.0902851	0.276781	0.347442	0.353321	0.116852	0.232518	0.174997	-0.12729	-0.194364	-0.0186936
929	CD14	5	0.0204608	-0.08509	-0.0287326	-0.154964	-0.070108	0.295605	-0.0648434	0.0402672	0.0312502	0.109784	-0.122936	0.226202	-0.0157496	0.124639	0.26775	0.289891	-0.00957718	0.137193	0.219116	-0.180379	-0.110959	-0.0574831
930	CD19	16	0.0742009	-0.140573	-0.0184397	-0.0252387	0.0449031	0.198186	-0.0935695	0.11111	0.169129	-0.119376	0.0470494	0.186433	0.00420739	0.187148	0.196329	0.267616	0.00849729	0.108245	0.206289	-0.0959684	-0.0974347	-0.0480839
931	MS4A1	11	-0.00712614	-0.0902146	0.111001	-0.0426276	-0.0956454	0.272099	0.0358671	0.0815509	0.115254	-0.0140307	-0.00219458	0.181807	-0.150331	0.28359	0.316383	0.289726	0.0118717	0.236438	0.160491	-0.108021	-0.156524	0.0161111
932	MS4A3	11	-0.00712614	-0.0902146	0.111001	-0.0426276	-0.0956454	0.272099	0.0358671	0.0815509	0.115254	-0.0140307	-0.00219458	0.181807	-0.150331	0.28359	0.316383	0.289726	0.0118717	0.236438	0.160491	-0.108021	-0.156524	0.0161111
933	CD22	19	0.123146	-0.156551	-0.0506639	-0.109889	0.0494734	0.19257	-0.0531073	0.177869	0.0631866	0.0291306	-0.134149	0.347567	-0.080753	0.232082	0.329392	0.324525	0.0347127	0.159604	0.25532	-0.28415	-0.252432	-0.140741
939	CD27	12	0.0508212	-0.210176	0.00235396	-0.106156	-0.0639131	0.307617	-0.0107838	0.0963615	0.165205	-0.0436227	-0.0277087	0.262779	-0.0902851	0.276781	0.347442	0.353321	0.116852	0.232518	0.174997	-0.12729	-0.194364	-0.0186936
940	CD28	2	-0.0230207	0.204561	-0.0525869	0.264718	0.0216513	-0.385798	0.0552018	-0.037224	-0.0998546	-0.0621162	0.12795	-0.309645	0.0956699	-0.283871	-0.341956	-0.337033	-0.129772	-0.255994	-0.251644	0.184769	0.165963	0.0809348
941	CD80	3	0.015297	-0.166758	0.0505724	-0.233441	-0.0151747	0.314609	-0.0362478	0.0504293	0.0770273	0.0758915	-0.130206	0.296452	-0.0944135	0.292239	0.355353	0.309941	0.0665087	0.257013	0.202366	-0.203523	-0.19254	-0.0961316
942	CD86	3	0.015297	-0.166758	0.0505724	-0.233441	-0.0151747	0.314609	-0.0362478	0.0504293	0.0770273	0.0758915	-0.130206	0.296452	-0.0944135	0.292239	0.355353	0.309941	0.0665087	0.257013	0.202366	-0.203523	-0.19254	-0.0961316
943	TNFRSF8	1	0.0203058	-0.138663	-0.0335136	-0.0711704	-0.0205354	0.26215	-0.0760031	0.0877849	0.0947317	-0.0440987	0.02083	0.21402	-0.035172	0.202473	0.274655	0.306509	0.0202343	0.210233	0.200353	-0.108459	-0.0990644	0.0142541
944	TNFSF8	9	0.0166263	-0.173884	0.0273581	-0.258442	-0.0261868	0.324224	-0.0708774	-0.0134308	0.0499058	0.0636304	-0.109675	0.250546	-0.063432	0.223315	0.282771	0.257891	0.0306455	0.192568	0.177167	-0.160123	-0.12813	-0.0927609
945	CD33	19	0.00365655	0.0884615	-0.125378	-0.00446962	0.126405	-0.187756	-0.0735872	0.00732935	-0.142427	0.0913264	-0.0888418	-0.0132172	0.179322	-0.264195	-0.198918	-0.134478	0.0519118	-0.126125	0.0244654	-0.0325268	0.115613	-0.0298856
946	SIGLEC6	19	-0.00365655	-0.0884615	0.125378	0.00446962	-0.126405	0.187756	0.0735872	-0.00732935	0.142427	-0.0913264	0.0888418	0.0132172	-0.179322	0.264195	0.198918	0.134478	-0.0519118	0.126125	-0.0244654	0.0325268	-0.115613	0.0298856
947	CD34	1	0.0388771	-0.235838	0.100475	-0.185632	-0.0475986	0.344925	-0.0416609	0.0753628	0.124878	0.0147249	-0.104068	0.324972	-0.118817	0.362262	0.359831	0.364141	0.154574	0.310808	0.210294	-0.175257	-0.221415	-0.028451
948	CD36	7	-0.0649546	0.167357	-0.0140589	0.182412	-0.0134755	-0.278738	0.044005	-0.0899122	-0.12709	0.0273998	0.0861302	-0.294108	0.104838	-0.311856	-0.332255	-0.31143	-0.0862119	-0.207567	-0.182034	0.171982	0.226435	0.106937
949	SCARB1	12	0.0284975	-0.00836431	-0.100715	-0.0250728	0.0157767	0.136635	-0.00656434	0.132424	0.0579474	0.0281685	0.0084498	0.143662	-0.0665911	0.170923	0.260094	0.173613	-0.0717757	0.0999124	0.18041	-0.123894	-0.0553979	-0.0407054
950	SCARB2	4	-0.00525785	-0.0321258	-0.0075423	-0.122798	-0.044203	0.281251	-0.0268037	0.102259	0.0356851	0.149571	-0.0963202	0.229646	-0.0199889	0.156882	0.298041	0.269328	0.0468727	0.190498	0.260336	-0.155826	-0.0401491	-0.00817494
951	CD37	19	-0.037771	-0.0212292	0.130629	0.0763311	-0.164899	0.102262	0.129191	-0.0485461	0.124884	-0.10855	0.161686	-0.12942	-0.185945	0.211233	0.106357	0.0077636	-0.051934	0.0743293	-0.148327	0.14619	-0.0275257	0.0984387
952	CD38	4	0.065673	-0.193014	-0.0531992	-0.220559	0.0099876	0.329059	-0.099242	0.0174862	0.0660317	0.032474	-0.0836882	0.262166	-0.0368911	0.209757	0.276265	0.282836	0.0417243	0.193704	0.196337	-0.149231	-0.119046	-0.0828693
953	ENTPD1	10	0.0223331	-0.0642231	-0.0406164	-0.0641028	-0.0743825	0.303466	-0.00294053	0.0878599	0.0563611	0.0675659	0.00401981	0.148857	-0.04174	0.186135	0.294801	0.260675	0.0008582	0.191103	0.215388	-0.103192	-0.0454449	0.0200136
954	ENTPD2	9	0.0261379	-0.10105	0.0406601	-0.0863468	-0.00604178	0.202985	-0.0169058	0.0490247	0.101593	-0.0522971	0.0131068	0.161738	-0.0974811	0.233928	0.240853	0.205371	-0.0729934	0.136995	0.12005	-0.0928684	-0.116496	-0.0587018
956	ENTPD3	3	0.0408472	-0.0760938	-0.0588265	-0.141743	-0.033264	0.260214	-0.0750961	0.0731833	0.0562456	0.054221	-0.0733018	0.179007	-0.00467382	0.147163	0.230895	0.23978	-0.0510397	0.083203	0.2255	-0.153095	-0.0796457	-0.0854013
957	ENTPD5	14	0.0707829	-0.19291	-0.0463423	-0.161851	0.00332098	0.298106	-0.129431	0.0672584	0.0869043	0.0285799	-0.0967608	0.300279	-0.0258052	0.18284	0.297494	0.344937	0.0823101	0.189898	0.258565	-0.186152	-0.144651	-0.0606714
958	CD40	20	0.0796381	-0.290144	0.0351849	-0.163019	-0.0555951	0.360975	0.0406793	0.00819255	0.214562	-0.137982	0.0452697	0.193908	-0.128411	0.356368	0.330171	0.309387	0.115346	0.239298	0.096047	-0.034378	-0.185468	-0.055823
960	CD44	11	-0.00661078	-0.121537	0.0383279	-0.18272	-0.0773955	0.321529	-0.0387881	0.0314909	0.100721	0.0596636	-0.0961098	0.250927	-0.0814649	0.247084	0.325704	0.303586	0.0533692	0.226061	0.218131	-0.141721	-0.106098	-0.0344437
961	CD47	3	0.015297	-0.166758	0.0505724	-0.233441	-0.0151747	0.314609	-0.0362478	0.0504293	0.0770273	0.0758915	-0.130206	0.296452	-0.0944135	0.292239	0.355353	0.309941	0.0665087	0.257013	0.202366	-0.203523	-0.19254	-0.0961316
962	CD48	1	0.0242297	-0.202726	0.109993	-0.147353	0.00498406	0.245414	-0.0433518	0.128656	0.12384	0.0190776	-0.150855	0.373352	-0.0737895	0.356813	0.378251	0.397518	0.119834	0.282972	0.244078	-0.280623	-0.326924	-0.0993695
963	CD53	1	0.0702991	-0.196302	-0.0155188	-0.18635	-0.0580422	0.37122	-0.039772	0.06876	0.113898	0.0501982	-0.072905	0.262324	-0.068048	0.246817	0.349526	0.330366	0.109061	0.238959	0.21509	-0.144937	-0.131138	-0.0649523
965	CD58	1	0.0702991	-0.196302	-0.0155188	-0.18635	-0.0580422	0.37122	-0.039772	0.06876	0.113898	0.0501982	-0.072905	0.262324	-0.068048	0.246817	0.349526	0.330366	0.109061	0.238959	0.21509	-0.144937	-0.131138	-0.0649523
966	CD59	11	-0.00661078	-0.121537	0.0383279	-0.18272	-0.0773955	0.321529	-0.0387881	0.0314909	0.100721	0.0596636	-0.0961098	0.250927	-0.0814649	0.247084	0.325704	0.303586	0.0533692	0.226061	0.218131	-0.141721	-0.106098	-0.0344437
967	CD63	12	0.0629386	-0.173205	-0.00334488	-0.123155	-0.0269068	0.302951	-0.0484695	0.0888368	0.129789	-0.0183618	-0.0472096	0.246206	-0.0718662	0.250184	0.322528	0.332153	0.0451319	0.193702	0.206128	-0.162942	-0.190436	-0.061341
969	CD69	12	0.0508212	-0.210176	0.00235396	-0.106156	-0.0639131	0.307617	-0.0107838	0.0963615	0.165205	-0.0436227	-0.0277087	0.262779	-0.0902851	0.276781	0.347442	0.353321	0.116852	0.232518	0.174997	-0.12729	-0.194364	-0.0186936
970	CD70	19	0.0517054	-0.0544879	-0.0332343	-0.014762	-0.0312493	0.0987958	-0.038708	0.0334321	0.0500197	-0.101742	0.0439735	0.0553971	-0.0537857	0.0884	0.097892	0.087825	-0.180562	-0.00420488	-0.025157	-0.0150113	-0.0643492	0.00602084
971	CD72	9	9.93446e-05	-0.0946967	0.104027	-0.216839	-0.0236313	0.249388	-0.0237298	0.0166334	0.0333073	0.0453466	-0.101975	0.204503	-0.116593	0.240032	0.244498	0.189982	-0.0490012	0.167198	0.11968	-0.16427	-0.163309	-0.118574
972	CD74	5	0.0204608	-0.08509	-0.0287326	-0.154964	-0.070108	0.295605	-0.0648434	0.0402672	0.0312502	0.109784	-0.122936	0.226202	-0.0157496	0.124639	0.26775	0.289891	-0.00957718	0.137193	0.219116	-0.180379	-0.110959	-0.0574831
973	CD79A	19	0.0448541	-0.160052	0.0455701	-0.146304	0.0247772	0.244668	-0.0798868	0.0795712	0.0916549	-0.00938105	-0.0979835	0.287096	-0.0687071	0.218737	0.258492	0.300709	-0.0172124	0.151634	0.225654	-0.203357	-0.20608	-0.105616
974	CD79B	17	-0.019071	0.175606	0.0551486	0.143464	-0.0428288	-0.239143	0.063726	-0.117168	-0.0704138	-0.0382828	0.126698	-0.355063	0.0298726	-0.253078	-0.36192	-0.375915	-0.0717822	-0.210904	-0.269156	0.239191	0.202514	0.0592307
975	CD81	11	0.0485193	-0.209694	0.0773234	-0.181469	-0.0768559	0.387102	-0.0228726	0.00675969	0.120501	-0.0249148	-0.0336491	0.225407	-0.121986	0.296159	0.310206	0.329331	0.0810254	0.274102	0.160063	-0.111439	-0.182267	-0.0397722
976	ADGRE5	19	0.00288314	-0.0513917	0.0230209	-0.0524096	0.0190245	0.125938	-0.0721227	0.100487	0.0748748	-0.0619819	-0.0193715	0.159222	-0.0269641	0.152136	0.177175	0.18375	-0.144581	0.0572477	0.124555	-0.113436	-0.119633	-0.0473343
977	CD151	11	0.0485193	-0.209694	0.0773234	-0.181469	-0.0768559	0.387102	-0.0228726	0.00675969	0.120501	-0.0249148	-0.0336491	0.225407	-0.121986	0.296159	0.310206	0.329331	0.0810254	0.274102	0.160063	-0.111439	-0.182267	-0.0397722
978	CDA	1	0.0368735	-0.129357	-0.0554653	-0.0542235	-0.025664	0.254137	-0.0790451	0.0947139	0.0883756	-0.0324338	0.018539	0.206846	-0.0202394	0.176091	0.265188	0.30498	0.0289815	0.197564	0.214601	-0.109206	-0.0777666	0.0189113
983	CDK1	10	0.0483889	-0.179877	0.0188682	-0.160615	-0.0434106	0.352292	-0.0438078	0.0904592	0.103412	0.0291088	-0.0761204	0.297054	-0.060676	0.270132	0.35921	0.357551	0.0967695	0.271423	0.229512	-0.162739	-0.157692	-0.0457437
987	LRBA	4	0.0441657	-0.176376	0.0135267	-0.245033	-0.0193442	0.359908	-0.0876156	0.0312893	0.0504116	0.101819	-0.150866	0.300078	-0.0488745	0.203958	0.306878	0.32039	0.0867487	0.217718	0.248243	-0.19705	-0.142378	-0.0925084
988	CDC5L	6	0.0547593	-0.191236	0.0271093	-0.153382	-0.0189266	0.287574	-0.0249633	0.0898668	0.122278	-0.0271441	-0.0603796	0.267969	-0.116098	0.338369	0.370466	0.316016	0.0676406	0.222678	0.166105	-0.184328	-0.245307	-0.0880604
989	SEPT7	7	0.0211944	-0.176984	-0.0137733	-0.237965	-0.00847791	0.307548	-0.0312094	0.01651	0.0895206	0.0251593	-0.0879908	0.253396	-0.105203	0.292439	0.307437	0.269953	0.0559073	0.20724	0.150332	-0.115739	-0.136077	-0.0658212
991	CDC20	1	-0.00364596	-0.133398	0.00142292	-0.127051	-0.0445256	0.298282	-0.079169	0.116439	0.0767202	0.0550785	-0.0904139	0.294434	-0.0447948	0.243649	0.344359	0.356712	0.0591421	0.236922	0.266325	-0.197416	-0.145045	-0.021181
993	CDC25A	3	0.0413182	-0.088738	-0.0372207	-0.145994	-0.04618	0.274869	-0.0734585	0.0264171	0.0603176	0.0125965	-0.0295808	0.123494	-0.0386313	0.137063	0.179753	0.197264	-0.0637812	0.0752252	0.171574	-0.0973173	-0.0559236	-0.0756468
994	CDC25B	20	-0.0351373	-0.179895	-0.0213444	-0.157863	-0.0399426	0.286113	-0.0590711	0.00399516	0.115975	-0.0424449	0.00162553	0.188862	-0.0739297	0.248155	0.26306	0.242661	0.00943414	0.174858	0.150746	-0.0741398	-0.0936839	-0.000731033
995	CDC25C	5	0.0204608	-0.08509	-0.0287326	-0.154964	-0.070108	0.295605	-0.0648434	0.0402672	0.0312502	0.109784	-0.122936	0.226202	-0.0157496	0.124639	0.26775	0.289891	-0.00957718	0.137193	0.219116	-0.180379	-0.110959	-0.0574831
996	CDC27	17	0.0414584	-0.190518	-0.0157319	-0.138537	0.00340665	0.265764	-0.0791435	0.0298744	0.109869	-0.0495639	-0.0554793	0.247643	-0.0507966	0.222493	0.282485	0.33765	0.0426791	0.170374	0.175469	-0.160436	-0.202684	-0.0305094
997	CDC34	19	0.00949438	-0.0583401	0.105483	-0.058063	-0.0133446	0.201855	-0.0136411	-0.015036	0.12703	-0.118625	0.105307	0.0183425	-0.0992357	0.180489	0.094698	0.0969126	-0.097037	0.0838029	0.0534662	0.0232905	-0.0457909	-0.0266897
998	CDC42	1	0.0368735	-0.129357	-0.0554653	-0.0542235	-0.025664	0.254137	-0.0790451	0.0947139	0.0883756	-0.0324338	0.018539	0.206846	-0.0202394	0.176091	0.265188	0.30498	0.0289815	0.197564	0.214601	-0.109206	-0.0777666	0.0189113
999	CDH1	16	0.0352827	-0.120939	-0.0563218	-0.0829599	-0.0297917	0.268366	-0.00235533	0.0409863	0.106999	-0.0440226	0.0519612	0.117871	-0.120588	0.202132	0.247654	0.222597	-0.00126853	0.162343	0.0674865	-0.0339839	-0.0859924	0.0203037
1000	CDH2	18	0.045674	-0.135331	-0.0220044	-0.144036	0.0174246	0.192434	-0.149439	0.123494	0.0571726	0.0622395	-0.176927	0.351437	-0.0111306	0.159337	0.300656	0.309442	0.065493	0.160002	0.286285	-0.254933	-0.183353	-0.0803302
1001	CDH3	16	0.0352827	-0.120939	-0.0563218	-0.0829599	-0.0297917	0.268366	-0.00235533	0.0409863	0.106999	-0.0440226	0.0519612	0.117871	-0.120588	0.202132	0.247654	0.222597	-0.00126853	0.162343	0.0674865	-0.0339839	-0.0859924	0.0203037
1002	CDH4	20	0.0397674	-0.241891	0.0167442	-0.113241	0.00241479	0.27301	0.0198882	0.0164512	0.182971	-0.161567	0.0918346	0.158916	-0.122491	0.312057	0.259519	0.226157	0.0372865	0.176734	0.0819461	-0.0215184	-0.122638	-0.0359687
1003	CDH5	16	0.0352827	-0.120939	-0.0563218	-0.0829599	-0.0297917	0.268366	-0.00235533	0.0409863	0.106999	-0.0440226	0.0519612	0.117871	-0.120588	0.202132	0.247654	0.222597	-0.00126853	0.162343	0.0674865	-0.0339839	-0.0859924	0.0203037
1004	CDH6	5	0.0429436	-0.238683	0.0568367	-0.254804	0.0627767	0.320707	-0.071681	0.0481547	0.102	0.00351053	-0.126179	0.362142	-0.117076	0.331861	0.352851	0.338595	0.103077	0.276346	0.189588	-0.204504	-0.243148	-0.120975
1005	CDH7	18	0.0751356	-0.0379074	-0.127588	-0.0706343	0.00585207	0.15545	-0.0834876	0.136477	-0.0171955	0.149454	-0.140934	0.263057	0.0250313	0.0870783	0.287916	0.273519	-0.00515571	0.106795	0.280861	-0.261657	-0.11449	-0.0746209
1010	CDH12	5	0.0244714	-0.0954608	-0.0062929	-0.00128115	-0.00317719	0.209497	-0.0169301	0.182759	0.0998538	-0.0451491	0.0130518	0.229269	-0.0585459	0.228521	0.321363	0.323611	0.00237259	0.191292	0.16495	-0.11904	-0.158364	0.0329813
1012	CDH13	16	0.00333978	-0.0497597	-0.0649155	-0.040078	-0.0184835	0.216421	0.0173867	0.0828758	0.0609453	-0.0243642	0.0945026	0.0797379	-0.104142	0.21442	0.232738	0.158344	-0.0545731	0.154643	0.074547	-0.00201075	-0.0155221	0.0459721
1013	CDH15	16	0.00333978	-0.0497597	-0.0649155	-0.040078	-0.0184835	0.216421	0.0173867	0.0828758	0.0609453	-0.0243642	0.0945026	0.0797379	-0.104142	0.21442	0.232738	0.158344	-0.0545731	0.154643	0.074547	-0.00201075	-0.0155221	0.0459721
1014	CDH16	16	0.0352827	-0.120939	-0.0563218	-0.0829599	-0.0297917	0.268366	-0.00235533	0.0409863	0.106999	-0.0440226	0.0519612	0.117871	-0.120588	0.202132	0.247654	0.222597	-0.00126853	0.162343	0.0674865	-0.0339839	-0.0859924	0.0203037
1015	CDH17	8	0.00748797	-0.153252	0.055941	-0.163145	-0.0767884	0.317966	0.0223413	0.0561919	0.0982866	0.0779375	-0.0985072	0.253086	-0.126279	0.304355	0.356623	0.290479	0.125981	0.235674	0.213555	-0.14734	-0.120557	-0.0449371
1017	CDK2	12	0.0629386	-0.173205	-0.00334488	-0.123155	-0.0269068	0.302951	-0.0484695	0.0888368	0.129789	-0.0183618	-0.0472096	0.246206	-0.0718662	0.250184	0.322528	0.332153	0.0451319	0.193702	0.206128	-0.162942	-0.190436	-0.061341
1019	CDK4	12	0.0629386	-0.173205	-0.00334488	-0.123155	-0.0269068	0.302951	-0.0484695	0.0888368	0.129789	-0.0183618	-0.0472096	0.246206	-0.0718662	0.250184	0.322528	0.332153	0.0451319	0.193702	0.206128	-0.162942	-0.190436	-0.061341
1020	CDK5	7	0.0452158	-0.216836	-0.026557	-0.222699	0.03811	0.273017	-0.0856513	0.0281653	0.124888	-0.0572459	-0.0644357	0.270585	-0.0682016	0.257135	0.250865	0.247809	0.0492343	0.149608	0.153842	-0.130787	-0.163001	-0.119086
1021	CDK6	7	0.0516489	-0.178463	0.00191479	-0.21835	0.00299972	0.289973	-0.061804	0.0313073	0.101075	-0.0296836	-0.0665586	0.226283	-0.139875	0.265748	0.273143	0.231613	0.0303077	0.152353	0.11955	-0.137869	-0.199276	-0.10986
1022	CDK7	5	0.036851	-0.110863	-0.0339762	-0.218344	-0.0385296	0.311955	-0.0747612	0.00942024	0.0209382	0.150522	-0.180252	0.256987	-0.0264974	0.133897	0.271853	0.281249	0.0247091	0.131469	0.246252	-0.220159	-0.118763	-0.0949262
1024	CDK8	13	0.0713395	-0.102808	-0.131883	-0.116834	-0.0365726	0.302842	-0.0187173	0.0379734	0.0940631	-0.0135231	0.0491992	0.0619175	-0.0608307	0.154037	0.195893	0.146158	0.0204709	0.0764173	0.135529	0.0223165	0.0521676	-0.0235353
1025	CDK9	9	0.0261379	-0.10105	0.0406601	-0.0863468	-0.00604178	0.202985	-0.0169058	0.0490247	0.101593	-0.0522971	0.0131068	0.161738	-0.0974811	0.233928	0.240853	0.205371	-0.0729934	0.136995	0.12005	-0.0928684	-0.116496	-0.0587018
1026	CDKN1A	6	0.0825012	-0.153755	0.0365891	-0.0859191	0.00316963	0.217178	-0.0200589	0.118625	0.0854071	-0.0258761	-0.0438263	0.232506	-0.109594	0.264997	0.316204	0.274243	-0.00275683	0.167022	0.135908	-0.171837	-0.216183	-0.071356
1027	CDKN1B	12	0.0405391	-0.201592	-0.00523567	-0.0951974	-0.0706201	0.304718	-0.0138674	0.0801772	0.150325	-0.056423	-0.00959234	0.234448	-0.0778295	0.236177	0.291135	0.306444	0.102662	0.190877	0.152975	-0.0844735	-0.135604	0.00136272
1028	CDKN1C	11	0.0485193	-0.209694	0.0773234	-0.181469	-0.0768559	0.387102	-0.0228726	0.00675969	0.120501	-0.0249148	-0.0336491	0.225407	-0.121986	0.296159	0.310206	0.329331	0.0810254	0.274102	0.160063	-0.111439	-0.182267	-0.0397722
1029	CDKN2A	9	-0.0244156	-0.254936	0.095889	-0.246183	-0.0751209	0.303517	-0.00503134	-0.0672447	0.151115	-0.04706	-0.0576963	0.220861	-0.110001	0.302372	0.302247	0.265835	0.135918	0.235562	0.0646484	-0.0642879	-0.185364	-0.0723735
1030	CDKN2B	9	-0.00391082	-0.246913	0.0860422	-0.251824	-0.076225	0.329158	-0.00710921	-0.0413115	0.149035	-0.0238035	-0.0642152	0.235263	-0.110614	0.303533	0.326994	0.284091	0.134642	0.24681	0.0947101	-0.0841179	-0.183288	-0.0797808
1031	CDKN2C	1	0.0400864	-0.180217	0.00803183	-0.172058	-0.0705045	0.360794	-0.0594707	0.0780732	0.110264	0.0450737	-0.0821457	0.277876	-0.073656	0.242159	0.354547	0.329457	0.0836717	0.231859	0.220303	-0.166539	-0.139419	-0.0541495
1032	CDKN2D	19	0.0505539	-0.116918	0.00369605	-0.121039	0.0381094	0.160112	-0.127455	0.0664256	0.0838319	-0.0969005	-0.0487332	0.190707	-0.0484275	0.123073	0.137188	0.161286	-0.102091	0.0352116	0.116052	-0.103649	-0.123402	-0.0972889
1033	CDKN3	14	0.0627814	-0.0990998	-0.0473669	-0.133319	-0.0294908	0.311098	-0.0692519	0.107889	0.0284837	0.122605	-0.101309	0.268509	-0.0521437	0.181564	0.333708	0.327478	0.0582214	0.195965	0.272953	-0.191872	-0.0941825	-0.0324833
1036	CDO1	5	0.0265616	-0.120632	0.0228121	-0.246834	-0.0194788	0.30201	-0.0815264	0.00756189	0.0216328	0.128594	-0.19282	0.293253	-0.0343203	0.170662	0.282899	0.288181	0.0199264	0.155991	0.218887	-0.232799	-0.167655	-0.12852
1040	CDS1	4	0.0204893	-0.0959969	-0.00388175	-0.172495	-0.0309174	0.319159	-0.0557534	0.08239	0.0483558	0.130057	-0.119323	0.269384	-0.0278171	0.177786	0.31089	0.299866	0.0667025	0.204714	0.269896	-0.175783	-0.0806346	-0.0453851
1041	CDSN	6	0.0856338	-0.14554	0.0370655	-0.0750246	0.00562317	0.203858	-0.0187921	0.120887	0.0785677	-0.0249338	-0.0409065	0.223666	-0.106618	0.249571	0.302909	0.263481	-0.0132437	0.155922	0.129955	-0.167133	-0.207141	-0.0678221
1043	CD52	1	0.0318759	-0.093813	-0.0635209	-0.0209465	-0.0197053	0.226851	-0.0550302	0.149543	0.0728365	0.000717401	0.0118053	0.217864	-0.0282373	0.183849	0.295428	0.315136	0.0210656	0.202416	0.24172	-0.128506	-0.077425	0.0274119
1044	CDX1	5	0.0204608	-0.08509	-0.0287326	-0.154964	-0.070108	0.295605	-0.0648434	0.0402672	0.0312502	0.109784	-0.122936	0.226202	-0.0157496	0.124639	0.26775	0.289891	-0.00957718	0.137193	0.219116	-0.180379	-0.110959	-0.0574831
1047	CLGN	4	0.0562074	-0.1754	-0.00603072	-0.227145	-0.0142193	0.348957	-0.0949595	0.0450932	0.0616528	0.0906058	-0.137729	0.297237	-0.0329785	0.187518	0.298707	0.314845	0.0839601	0.207351	0.258069	-0.184653	-0.121833	-0.0899417
1048	CEACAM5	19	0.0448541	-0.160052	0.0455701	-0.146304	0.0247772	0.244668	-0.0798868	0.0795712	0.0916549	-0.00938105	-0.0979835	0.287096	-0.0687071	0.218737	0.258492	0.300709	-0.0172124	0.151634	0.225654	-0.203357	-0.20608	-0.105616
1050	CEBPA	19	0.123146	-0.156551	-0.0506639	-0.109889	0.0494734	0.19257	-0.0531073	0.177869	0.0631866	0.0291306	-0.134149	0.347567	-0.080753	0.232082	0.329392	0.324525	0.0347127	0.159604	0.25532	-0.28415	-0.252432	-0.140741
1051	CEBPB	20	0.0744947	-0.285802	0.0276871	-0.152061	-0.0452691	0.346608	0.0417612	0.0158782	0.211756	-0.142668	0.0522967	0.196951	-0.125282	0.357896	0.331416	0.306177	0.106352	0.23624	0.0981383	-0.0376831	-0.183207	-0.0519512
1052	CEBPD	8	-0.00120455	-0.185112	0.0363452	-0.201125	-0.054991	0.352232	-0.0209938	0.0329709	0.0918434	0.0538237	-0.0884647	0.265708	-0.103457	0.305188	0.343977	0.306518	0.106316	0.233494	0.220904	-0.143671	-0.126097	-0.0277384
1053	CEBPE	14	-0.0560415	0.0931533	-0.0150796	0.0566415	0.0452751	-0.22266	0.0609619	-0.100951	-0.0570326	-0.0609296	0.079113	-0.236035	0.0536579	-0.162117	-0.284402	-0.307338	-0.0390115	-0.168046	-0.224577	0.194729	0.140428	0.0339861
1054	CEBPG	19	0.123146	-0.156551	-0.0506639	-0.109889	0.0494734	0.19257	-0.0531073	0.177869	0.0631866	0.0291306	-0.134149	0.347567	-0.080753	0.232082	0.329392	0.324525	0.0347127	0.159604	0.25532	-0.28415	-0.252432	-0.140741
1056	CEL	9	0.0261379	-0.10105	0.0406601	-0.0863468	-0.00604178	0.202985	-0.0169058	0.0490247	0.101593	-0.0522971	0.0131068	0.161738	-0.0974811	0.233928	0.240853	0.205371	-0.0729934	0.136995	0.12005	-0.0928684	-0.116496	-0.0587018
1057	CELP	9	0.0261379	-0.10105	0.0406601	-0.0863468	-0.00604178	0.202985	-0.0169058	0.0490247	0.101593	-0.0522971	0.0131068	0.161738	-0.0974811	0.233928	0.240853	0.205371	-0.0729934	0.136995	0.12005	-0.0928684	-0.116496	-0.0587018
1059	CENPB	20	-0.0351373	-0.179895	-0.0213444	-0.157863	-0.0399426	0.286113	-0.0590711	0.00399516	0.115975	-0.0424449	0.00162553	0.188862	-0.0739297	0.248155	0.26306	0.242661	0.00943414	0.174858	0.150746	-0.0741398	-0.0936839	-0.000731033
1060	CENPC	4	-0.00525785	-0.0321258	-0.0075423	-0.122798	-0.044203	0.281251	-0.0268037	0.102259	0.0356851	0.149571	-0.0963202	0.229646	-0.0199889	0.156882	0.298041	0.269328	0.0468727	0.190498	0.260336	-0.155826	-0.0401491	-0.00817494
1062	CENPE	4	0.0491353	-0.161646	-0.00408133	-0.219161	-0.0173837	0.346342	-0.0876404	0.0523526	0.0592005	0.0995033	-0.136169	0.294853	-0.033154	0.188264	0.304133	0.315107	0.0816733	0.208959	0.262256	-0.185288	-0.116378	-0.0824764
1063	CENPF	1	0.0275596	-0.225693	0.0693242	-0.208302	0.00360455	0.319085	-0.0602953	0.0916382	0.112768	0.0336658	-0.136595	0.362221	-0.0870682	0.366252	0.373017	0.368321	0.135017	0.291855	0.244799	-0.225074	-0.243262	-0.0805309
1068	CETN1	18	0.0268923	-0.0543083	-0.094976	-0.0423643	-0.0115663	0.194637	-0.0648605	0.162553	0.017135	0.113278	-0.0633899	0.249469	0.0178985	0.151191	0.325403	0.288824	0.0361171	0.20583	0.256409	-0.182523	-0.0682791	0.0162439
1070	CETN3	5	0.0328137	-0.117555	-0.0128333	-0.235405	-0.0324037	0.31777	-0.0794261	0.0110146	0.0215346	0.145602	-0.190764	0.281174	-0.0300079	0.153588	0.287104	0.295767	0.0230342	0.144853	0.243392	-0.233457	-0.144538	-0.11159
1071	CETP	16	0.0390042	-0.139777	-0.0411069	-0.119228	-0.0317349	0.307547	-0.0115798	0.0354145	0.104317	-0.018223	0.0219132	0.155692	-0.121186	0.222121	0.273669	0.251214	0.0255021	0.188276	0.10194	-0.062325	-0.0931631	0.00305456
1072	CFL1	11	0.0141943	-0.0745359	0.147651	-0.0142454	-0.0661859	0.247452	0.0245868	0.127798	0.114648	-0.0240172	0.00686587	0.193918	-0.115656	0.282157	0.313381	0.301508	0.00529217	0.240869	0.177473	-0.136664	-0.181127	0.00721305
1073	CFL2	14	0.0735646	-0.173664	0.010597	-0.164925	-0.0466337	0.348628	-0.0848671	0.096577	0.0625018	0.066657	-0.11498	0.325502	-0.0660619	0.235164	0.358045	0.383708	0.11794	0.256403	0.267748	-0.190525	-0.152963	-0.0279324
1075	CTSC	11	0.030399	-0.052465	-0.0418504	-0.135463	-0.0746437	0.325731	0.00955461	0.0992918	0.0146887	0.158803	-0.0905672	0.203434	-0.098422	0.174008	0.336661	0.282506	0.0669693	0.224385	0.186541	-0.150637	-0.0850697	0.00589218
1080	CFTR	7	0.00276909	-0.161563	-0.0136952	-0.239975	-0.00999874	0.278011	-0.0416013	0.022362	0.0756342	0.0476062	-0.1266	0.278266	-0.0962432	0.27258	0.309531	0.269395	0.0406635	0.195718	0.165468	-0.172371	-0.16421	-0.0879764
1081	CGA	6	0.0372566	-0.0822097	0.0237932	-0.192093	-0.0661518	0.314666	-0.0048256	0.0375358	-0.00259946	0.154687	-0.119245	0.204108	-0.0785515	0.173361	0.279899	0.231594	0.0386613	0.16519	0.165799	-0.146426	-0.0630969	-0.034603
1084	CEACAM3	19	0.0448541	-0.160052	0.0455701	-0.146304	0.0247772	0.244668	-0.0798868	0.0795712	0.0916549	-0.00938105	-0.0979835	0.287096	-0.0687071	0.218737	0.258492	0.300709	-0.0172124	0.151634	0.225654	-0.203357	-0.20608	-0.105616
1087	CEACAM7	19	0.0448541	-0.160052	0.0455701	-0.146304	0.0247772	0.244668	-0.0798868	0.0795712	0.0916549	-0.00938105	-0.0979835	0.287096	-0.0687071	0.218737	0.258492	0.300709	-0.0172124	0.151634	0.225654	-0.203357	-0.20608	-0.105616
1088	CEACAM8	19	0.0448541	-0.160052	0.0455701	-0.146304	0.0247772	0.244668	-0.0798868	0.0795712	0.0916549	-0.00938105	-0.0979835	0.287096	-0.0687071	0.218737	0.258492	0.300709	-0.0172124	0.151634	0.225654	-0.203357	-0.20608	-0.105616
1089	CEACAM4	19	0.0448541	-0.160052	0.0455701	-0.146304	0.0247772	0.244668	-0.0798868	0.0795712	0.0916549	-0.00938105	-0.0979835	0.287096	-0.0687071	0.218737	0.258492	0.300709	-0.0172124	0.151634	0.225654	-0.203357	-0.20608	-0.105616
1101	CHAD	17	0.0606934	-0.32432	0.062495	-0.23818	-0.00771291	0.366762	-0.111185	-0.0216888	0.152651	-0.0568077	-0.129846	0.347342	-0.0729057	0.265903	0.311302	0.40508	0.163875	0.220306	0.20803	-0.197242	-0.267001	-0.119197
1102	RCBTB2	13	0.0861135	-0.09755	-0.124904	-0.137562	-0.0638224	0.329961	-0.0325359	0.0194631	0.0699984	0.045313	0.0145669	0.0690829	-0.0383824	0.136826	0.208259	0.182721	0.0331381	0.0908713	0.158013	-0.0244924	0.0344013	-0.0158146
1103	CHAT	10	-0.0823535	0.14246	0.0015442	0.113512	0.0193016	-0.276097	0.0496827	-0.131734	-0.127751	-0.0245933	0.0675897	-0.253341	0.0350107	-0.216113	-0.321361	-0.275517	-0.113584	-0.202778	-0.230277	0.177095	0.16623	0.124492
1104	RCC1	1	0.0328665	-0.102394	-0.0614346	-0.0291099	-0.0211539	0.234102	-0.0609831	0.13695	0.0765923	-0.00704643	0.0133096	0.216223	-0.0265038	0.182623	0.289509	0.314047	0.0227553	0.202031	0.236272	-0.124802	-0.0780456	0.0254516
1105	CHD1	5	0.0312976	-0.118851	-0.00527081	-0.238764	-0.0302956	0.316732	-0.0802989	0.0111954	0.0216287	0.142245	-0.191984	0.286286	-0.0309343	0.158824	0.289142	0.297323	0.02193	0.148479	0.23973	-0.23522	-0.151491	-0.115884
1106	CHD2	15	-0.00075658	-0.132243	0.082255	-0.155227	0.0103079	0.263331	-0.0471096	0.0715724	0.0555235	0.0591933	-0.0627232	0.246572	-0.0637275	0.262403	0.314178	0.30405	0.0106509	0.244982	0.211248	-0.179237	-0.168183	-0.0369029
1107	CHD3	17	0.0640931	-0.0590438	-0.0633098	-0.0221098	-0.0234062	0.162466	-0.0793932	0.11614	0.0194648	0.0376498	-0.0422364	0.184829	-0.00459304	0.0969145	0.221686	0.270861	-0.0382366	0.125776	0.176188	-0.149087	-0.106046	0.0232952
1108	CHD4	12	0.0508212	-0.210176	0.00235396	-0.106156	-0.0639131	0.307617	-0.0107838	0.0963615	0.165205	-0.0436227	-0.0277087	0.262779	-0.0902851	0.276781	0.347442	0.353321	0.116852	0.232518	0.174997	-0.12729	-0.194364	-0.0186936
1109	AKR1C4	10	0.0656428	-0.154577	-0.0264208	-0.122682	-0.032952	0.307418	-0.0346857	0.122156	0.0890242	0.0591817	-0.0874719	0.295562	-0.0585937	0.263282	0.36403	0.320117	0.0751808	0.227607	0.240582	-0.181452	-0.128563	-0.0539065
1111	CHEK1	11	0.00439128	-0.0919482	0.0742654	-0.194292	-0.0736025	0.311807	-0.0457977	0.0194203	0.0159231	0.0995567	-0.10856	0.201085	-0.0911381	0.20555	0.248283	0.254446	0.0275697	0.206705	0.165942	-0.163094	-0.144826	-0.0388828
1112	FOXN3	14	0.0462517	-0.173992	-0.0374997	-0.155286	0.00180938	0.30627	-0.116913	0.0662448	0.0723103	0.0147247	-0.0633178	0.276467	-0.0438764	0.205885	0.297551	0.331197	0.0534689	0.203313	0.232297	-0.145301	-0.112659	-0.0344168
1113	CHGA	14	0.0620002	-0.188043	-0.0427809	-0.16137	0.00299006	0.304152	-0.125851	0.0671827	0.082392	0.0236244	-0.0855107	0.294612	-0.0334622	0.193756	0.300673	0.343427	0.0725341	0.19659	0.25106	-0.17295	-0.134745	-0.0515697
1114	CHGB	20	-0.0351373	-0.179895	-0.0213444	-0.157863	-0.0399426	0.286113	-0.0590711	0.00399516	0.115975	-0.0424449	0.00162553	0.188862	-0.0739297	0.248155	0.26306	0.242661	0.00943414	0.174858	0.150746	-0.0741398	-0.0936839	-0.000731033
1116	CHI3L1	1	0.0388771	-0.235838	0.100475	-0.185632	-0.0475986	0.344925	-0.0416609	0.0753628	0.124878	0.0147249	-0.104068	0.324972	-0.118817	0.362262	0.359831	0.364141	0.154574	0.310808	0.210294	-0.175257	-0.221415	-0.028451
1117	CHI3L2	1	0.0702991	-0.196302	-0.0155188	-0.18635	-0.0580422	0.37122	-0.039772	0.06876	0.113898	0.0501982	-0.072905	0.262324	-0.068048	0.246817	0.349526	0.330366	0.109061	0.238959	0.21509	-0.144937	-0.131138	-0.0649523
1118	CHIT1	1	0.0388771	-0.235838	0.100475	-0.185632	-0.0475986	0.344925	-0.0416609	0.0753628	0.124878	0.0147249	-0.104068	0.324972	-0.118817	0.362262	0.359831	0.364141	0.154574	0.310808	0.210294	-0.175257	-0.221415	-0.028451
1119	CHKA	11	0.0292167	-0.036209	0.171691	0.0243574	-0.0340054	0.192938	0.0113606	0.164524	0.093274	-0.022984	0.0167647	0.176371	-0.0649053	0.242291	0.267969	0.273899	-0.00871434	0.216111	0.17562	-0.151057	-0.175758	0.00493337
1120	CHKB	22	0.00538844	-0.0493197	-0.0067868	0.00425344	-0.0548141	0.184148	-0.00991114	0.112917	0.0595361	0.00342658	0.0147513	0.135271	-0.0806625	0.202791	0.260937	0.22446	-0.0298367	0.147026	0.151542	-0.121841	-0.10979	0.0212878
1122	CHML	1	0.0231903	-0.211648	0.0433075	-0.212979	0.0333736	0.291919	-0.0700369	0.0960153	0.100917	0.0431569	-0.149293	0.368374	-0.0628166	0.351661	0.362742	0.354564	0.117475	0.268868	0.254312	-0.243394	-0.24308	-0.107248
1123	CHN1	2	0.0231312	-0.198491	0.0448349	-0.258261	-0.0249005	0.387222	-0.0539559	0.044901	0.0982126	0.064326	-0.124649	0.308157	-0.0959339	0.284941	0.349265	0.338164	0.123406	0.25632	0.249561	-0.186874	-0.166408	-0.0781724
1124	CHN2	7	0.0211944	-0.176984	-0.0137733	-0.237965	-0.00847791	0.307548	-0.0312094	0.01651	0.0895206	0.0251593	-0.0879908	0.253396	-0.105203	0.292439	0.307437	0.269953	0.0559073	0.20724	0.150332	-0.115739	-0.136077	-0.0658212
1128	CHRM1	11	-0.00712614	-0.0902146	0.111001	-0.0426276	-0.0956454	0.272099	0.0358671	0.0815509	0.115254	-0.0140307	-0.00219458	0.181807	-0.150331	0.28359	0.316383	0.289726	0.0118717	0.236438	0.160491	-0.108021	-0.156524	0.0161111
1129	CHRM2	7	0.0540428	0.00581014	-0.00889716	0.140277	0.0715227	-0.145411	-0.0434122	0.00667293	0.0338541	-0.193584	0.150077	-0.150397	0.0712889	-0.15088	-0.225738	-0.171024	-0.0172445	-0.172546	-0.115029	0.148405	0.0611062	-0.011911
1130	LYST	1	0.0231903	-0.211648	0.0433075	-0.212979	0.0333736	0.291919	-0.0700369	0.0960153	0.100917	0.0431569	-0.149293	0.368374	-0.0628166	0.351661	0.362742	0.354564	0.117475	0.268868	0.254312	-0.243394	-0.24308	-0.107248
1132	CHRM4	11	0.00661078	0.121537	-0.0383279	0.18272	0.0773955	-0.321529	0.0387881	-0.0314909	-0.100721	-0.0596636	0.0961098	-0.250927	0.0814649	-0.247084	-0.325704	-0.303586	-0.0533692	-0.226061	-0.218131	0.141721	0.106098	0.0344437
1133	CHRM5	15	0.0170975	-0.0287396	-0.0402195	-0.162197	0.0189192	0.202931	-0.105982	0.0528484	-0.0274494	0.11288	-0.103789	0.1928	0.00799127	0.0867661	0.205033	0.21196	-0.0642169	0.104138	0.225779	-0.181604	-0.0656023	-0.0645498
1134	CHRNA1	2	0.0231312	-0.198491	0.0448349	-0.258261	-0.0249005	0.387222	-0.0539559	0.044901	0.0982126	0.064326	-0.124649	0.308157	-0.0959339	0.284941	0.349265	0.338164	0.123406	0.25632	0.249561	-0.186874	-0.166408	-0.0781724
1135	CHRNA2	8	-0.0590967	0.0800714	0.110463	0.0675252	0.0245981	-0.228232	0.0833264	-0.0977747	-0.0225628	-0.0450003	0.029015	-0.1894	-0.0175096	-0.0899689	-0.204273	-0.247004	0.00628479	-0.136056	-0.182494	0.113351	0.0647199	-0.0327434
1136	CHRNA3	15	-0.000136433	-0.0893972	0.020862	-0.166765	0.00584349	0.236778	-0.0892391	0.0849252	0.0195706	0.109844	-0.141028	0.278163	-0.010633	0.183249	0.310351	0.327014	0.0149856	0.187516	0.275153	-0.254875	-0.185152	-0.0684394
1137	CHRNA4	20	0.0397674	-0.241891	0.0167442	-0.113241	0.00241479	0.27301	0.0198882	0.0164512	0.182971	-0.161567	0.0918346	0.158916	-0.122491	0.312057	0.259519	0.226157	0.0372865	0.176734	0.0819461	-0.0215184	-0.122638	-0.0359687
1138	CHRNA5	15	-0.000682462	-0.109426	0.044495	-0.168867	0.00956289	0.25233	-0.0777513	0.082318	0.0341869	0.0931326	-0.117704	0.277089	-0.0301079	0.218704	0.32143	0.328435	0.0145174	0.213901	0.258428	-0.23523	-0.187429	-0.0603034
1140	CHRNB1	17	0.0640931	-0.0590438	-0.0633098	-0.0221098	-0.0234062	0.162466	-0.0793932	0.11614	0.0194648	0.0376498	-0.0422364	0.184829	-0.00459304	0.0969145	0.221686	0.270861	-0.0382366	0.125776	0.176188	-0.149087	-0.106046	0.0232952
1141	CHRNB2	1	0.0403784	-0.167649	0.093358	-0.0684333	0.0217414	0.162432	-0.0240337	0.148281	0.120293	-0.0308157	-0.105427	0.315699	-0.0551298	0.308458	0.318258	0.326624	0.0922345	0.229605	0.178044	-0.234535	-0.305369	-0.0931797
1143	CHRNB4	15	-0.000402435	-0.0967741	0.0291027	-0.16832	0.00733732	0.242821	-0.0856843	0.0843342	0.024744	0.104362	-0.133645	0.279068	-0.0174117	0.196366	0.315426	0.328639	0.0148057	0.197236	0.27026	-0.249146	-0.187063	-0.0661423
1144	CHRND	2	0.07264	-0.177825	0.019025	-0.14825	-0.0203013	0.31936	-0.00961944	0.0713553	0.0942171	0.000435785	-0.0352716	0.238408	-0.105389	0.316666	0.346095	0.316428	0.0623886	0.246928	0.163469	-0.137492	-0.198388	-0.0551507
1145	CHRNE	17	0.0640931	-0.0590438	-0.0633098	-0.0221098	-0.0234062	0.162466	-0.0793932	0.11614	0.0194648	0.0376498	-0.0422364	0.184829	-0.00459304	0.0969145	0.221686	0.270861	-0.0382366	0.125776	0.176188	-0.149087	-0.106046	0.0232952
1146	CHRNG	2	0.07264	-0.177825	0.019025	-0.14825	-0.0203013	0.31936	-0.00961944	0.0713553	0.0942171	0.000435785	-0.0352716	0.238408	-0.105389	0.316666	0.346095	0.316428	0.0623886	0.246928	0.163469	-0.137492	-0.198388	-0.0551507
1147	CHUK	10	0.0223331	-0.0642231	-0.0406164	-0.0641028	-0.0743825	0.303466	-0.00294053	0.0878599	0.0563611	0.0675659	0.00401981	0.148857	-0.04174	0.186135	0.294801	0.260675	0.0008582	0.191103	0.215388	-0.103192	-0.0454449	0.0200136
1149	CIDEA	18	0.0268923	-0.0543083	-0.094976	-0.0423643	-0.0115663	0.194637	-0.0648605	0.162553	0.017135	0.113278	-0.0633899	0.249469	0.0178985	0.151191	0.325403	0.288824	0.0361171	0.20583	0.256409	-0.182523	-0.0682791	0.0162439
1152	CKB	14	0.0259666	-0.147477	-0.0328236	-0.139146	-0.000843117	0.294868	-0.101165	0.0627792	0.055528	0.0031674	-0.0312007	0.239826	-0.053169	0.209477	0.279115	0.299462	0.0256	0.201504	0.199057	-0.10355	-0.0759349	-0.0113253
1153	CIRBP	19	0.00949438	-0.0583401	0.105483	-0.058063	-0.0133446	0.201855	-0.0136411	-0.015036	0.12703	-0.118625	0.105307	0.0183425	-0.0992357	0.180489	0.094698	0.0969126	-0.097037	0.0838029	0.0534662	0.0232905	-0.0457909	-0.0266897
1154	CISH	3	0.0413182	-0.088738	-0.0372207	-0.145994	-0.04618	0.274869	-0.0734585	0.0264171	0.0603176	0.0125965	-0.0295808	0.123494	-0.0386313	0.137063	0.179753	0.197264	-0.0637812	0.0752252	0.171574	-0.0973173	-0.0559236	-0.0756468
1155	TBCB	19	0.123146	-0.156551	-0.0506639	-0.109889	0.0494734	0.19257	-0.0531073	0.177869	0.0631866	0.0291306	-0.134149	0.347567	-0.080753	0.232082	0.329392	0.324525	0.0347127	0.159604	0.25532	-0.28415	-0.252432	-0.140741
1158	CKM	19	0.0381352	-0.159869	0.0639172	-0.12923	-7.86111e-05	0.249384	-0.0577862	0.0675636	0.108156	-0.0292273	-0.069532	0.256155	-0.0929321	0.242066	0.264008	0.289167	-0.0249658	0.156516	0.193008	-0.172723	-0.206991	-0.0894768
1160	CKMT2	5	0.0333756	-0.116896	-0.0157136	-0.233776	-0.033212	0.317751	-0.0789808	0.0108778	0.0214673	0.146695	-0.189956	0.278707	-0.0296421	0.15134	0.285853	0.294658	0.0233634	0.143296	0.244437	-0.232358	-0.14155	-0.109724
1161	ERCC8	5	0.036851	-0.110863	-0.0339762	-0.218344	-0.0385296	0.311955	-0.0747612	0.00942024	0.0209382	0.150522	-0.180252	0.256987	-0.0264974	0.133897	0.271853	0.281249	0.0247091	0.131469	0.246252	-0.220159	-0.118763	-0.0949262
1163	CKS1B	1	0.0225454	-0.205007	0.11048	-0.155042	0.00313867	0.253016	-0.0454706	0.126196	0.123017	0.0243597	-0.15502	0.377404	-0.0747069	0.359531	0.382203	0.40268	0.122012	0.286551	0.250025	-0.283787	-0.326643	-0.0993419
1164	CKS2	9	0.0165113	-0.174606	0.0267222	-0.260741	-0.0267603	0.325098	-0.0714623	-0.0150985	0.0485313	0.0660168	-0.11166	0.250724	-0.0623745	0.221766	0.281878	0.257208	0.0329978	0.192693	0.1772	-0.160519	-0.127392	-0.0928637
1173	AP2M1	3	0.00469962	-0.136672	0.053346	-0.197022	-0.00080368	0.276731	-0.0146634	0.0949192	0.0639983	0.0654932	-0.104787	0.302334	-0.106192	0.321467	0.385593	0.320746	0.0637106	0.278096	0.199485	-0.190136	-0.18879	-0.0548423
1174	AP1S1	7	0.0379736	-0.179363	0.000322403	-0.23315	-0.000692958	0.296652	-0.0577622	0.0300055	0.0974297	-0.0082412	-0.0872567	0.250291	-0.133218	0.278856	0.295172	0.250778	0.035485	0.172332	0.136748	-0.154054	-0.198712	-0.107674
1175	AP2S1	19	0.0270667	-0.14871	0.0910182	-0.0904642	-0.0451983	0.245446	-0.0146191	0.0436319	0.129526	-0.0571311	-0.0173174	0.187339	-0.130282	0.267889	0.259986	0.254358	-0.0370809	0.157757	0.127649	-0.110624	-0.193202	-0.0550044
1176	AP3S1	5	0.025545	-0.115771	0.0100581	-0.232761	-0.0309763	0.308639	-0.0802337	0.0159985	0.023449	0.128658	-0.183354	0.287343	-0.0299159	0.164312	0.288493	0.297205	0.013579	0.15459	0.226088	-0.229228	-0.160626	-0.11653
1178	CLC	19	0.11952	-0.15288	-0.0469818	-0.10675	0.0478698	0.192768	-0.0511798	0.17906	0.0639838	0.0251002	-0.126659	0.341368	-0.0821268	0.235388	0.330575	0.323949	0.0297332	0.161956	0.250844	-0.278817	-0.252314	-0.136731
1179	CLCA1	1	0.0174322	-0.0849502	-0.0608962	-0.120376	-0.0664667	0.311132	-0.0302733	0.118072	0.0363637	0.128749	-0.0886348	0.241638	-0.0476812	0.176508	0.346018	0.298227	0.052642	0.196976	0.24972	-0.155879	-0.053946	-0.00574362
1180	CLCN1	7	0.0454386	-0.217	-0.0266239	-0.222449	0.0383347	0.272847	-0.0858467	0.0282032	0.125097	-0.0578135	-0.0640081	0.270319	-0.0680683	0.256879	0.250369	0.247503	0.0492489	0.149251	0.153642	-0.130424	-0.162863	-0.119156
1181	CLCN2	3	0.00637272	-0.136335	0.05096	-0.195996	0.0016762	0.275096	-0.0147977	0.0963551	0.0647871	0.0639095	-0.102861	0.301667	-0.10494	0.321246	0.385746	0.320436	0.0623326	0.276792	0.198589	-0.189064	-0.188138	-0.0551496
1182	CLCN3	4	0.0319869	-0.172583	0.0322753	-0.255865	-0.024225	0.361683	-0.0778503	0.0164654	0.0376601	0.110879	-0.15894	0.294062	-0.0629645	0.213676	0.305565	0.316608	0.0867432	0.222439	0.2316	-0.203075	-0.157039	-0.0923626
1185	CLCN6	1	0.00663706	-0.144314	-0.0147253	-0.0850058	-0.015868	0.266	-0.0726747	0.0804869	0.0985386	-0.0531519	0.0223407	0.216769	-0.0473735	0.221675	0.278719	0.303079	0.012526	0.217934	0.185608	-0.105803	-0.114994	0.010182
1186	CLCN7	16	0.0480259	-0.207168	0.00384773	-0.115773	0.0222234	0.244255	-0.10576	0.044042	0.155159	-0.138174	-0.00705148	0.241235	-0.0394868	0.256552	0.209696	0.271898	0.0145172	0.147725	0.1937	-0.115864	-0.17155	-0.0837149
1188	CLCNKB	1	-0.00987344	-0.14809	0.00932511	-0.101455	-0.00963166	0.266348	-0.0675128	0.0698719	0.100986	-0.0629445	0.0235381	0.215582	-0.0621603	0.241581	0.278424	0.29228	0.00163657	0.223017	0.163767	-0.100365	-0.132429	0.00412601
1191	CLU	8	0.0590967	-0.0800714	-0.110463	-0.0675252	-0.0245981	0.228232	-0.0833264	0.0977747	0.0225628	0.0450003	-0.029015	0.1894	0.0175096	0.0899689	0.204273	0.247004	-0.00628479	0.136056	0.182494	-0.113351	-0.0647199	0.0327434
1192	CLIC1	6	0.0856338	-0.14554	0.0370655	-0.0750246	0.00562317	0.203858	-0.0187921	0.120887	0.0785677	-0.0249338	-0.0409065	0.223666	-0.106618	0.249571	0.302909	0.263481	-0.0132437	0.155922	0.129955	-0.167133	-0.207141	-0.0678221
1195	CLK1	2	0.0257307	-0.154334	0.001306	-0.208171	-0.0391431	0.365781	-0.0432144	0.0762883	0.0824415	0.0726291	-0.0975513	0.273853	-0.0904429	0.26733	0.356027	0.316293	0.0815308	0.235402	0.221655	-0.184702	-0.154723	-0.0616861
1196	CLK2	1	0.021143	-0.206685	0.110661	-0.161533	0.00148684	0.259428	-0.0472548	0.123964	0.122085	0.029015	-0.158533	0.380505	-0.075309	0.361411	0.385204	0.406766	0.123759	0.289284	0.255008	-0.286245	-0.3259	-0.0991748
1198	CLK3	15	0.000235281	-0.0821593	0.0131657	-0.164623	0.00428825	0.230535	-0.0922164	0.0851066	0.0148631	0.114625	-0.147268	0.27611	-0.00417161	0.170388	0.304379	0.324303	0.0151946	0.177905	0.278656	-0.259051	-0.1824	-0.0701105
1200	TPP1	11	0.0485193	-0.209694	0.0773234	-0.181469	-0.0768559	0.387102	-0.0228726	0.00675969	0.120501	-0.0249148	-0.0336491	0.225407	-0.121986	0.296159	0.310206	0.329331	0.0810254	0.274102	0.160063	-0.111439	-0.182267	-0.0397722
1201	CLN3	16	0.0809599	-0.150348	-0.0155776	-0.0439747	0.0452764	0.219	-0.0880122	0.115702	0.171603	-0.107531	0.0317554	0.207715	-0.00867977	0.209082	0.226113	0.288207	0.0257532	0.135734	0.218147	-0.111144	-0.116724	-0.0617505
1203	CLN5	13	0.0796921	-0.131958	-0.103428	-0.162844	-0.0542319	0.34086	-0.0323088	0.0235245	0.0964595	0.00734757	0.0133065	0.110869	-0.0596374	0.190026	0.24425	0.204509	0.0397898	0.124267	0.142978	-0.0260831	-0.0139567	-0.0272829
1207	CLNS1A	11	0.0368917	-0.171749	-0.00659215	-0.194718	0.024355	0.26181	-0.0861926	0.0302375	0.0578643	0.054014	-0.131665	0.281838	-0.0497269	0.198318	0.26246	0.276005	0.0331343	0.169957	0.208785	-0.194597	-0.147724	-0.0914221
1208	CLPS	6	0.0856338	-0.14554	0.0370655	-0.0750246	0.00562317	0.203858	-0.0187921	0.120887	0.0785677	-0.0249338	-0.0409065	0.223666	-0.106618	0.249571	0.302909	0.263481	-0.0132437	0.155922	0.129955	-0.167133	-0.207141	-0.0678221
1209	CLPTM1	19	0.0344518	-0.157713	0.0737117	-0.117377	-0.0150825	0.249862	-0.0439001	0.0598734	0.116418	-0.0395582	-0.0523623	0.235109	-0.106151	0.252767	0.264565	0.279571	-0.0292265	0.158034	0.172255	-0.153035	-0.204508	-0.0787989
1211	CLTA	9	9.93446e-05	-0.0946967	0.104027	-0.216839	-0.0236313	0.249388	-0.0237298	0.0166334	0.0333073	0.0453466	-0.101975	0.204503	-0.116593	0.240032	0.244498	0.189982	-0.0490012	0.167198	0.11968	-0.16427	-0.163309	-0.118574
1212	CLTB	5	0.047626	-0.0808921	-0.0432048	-0.0717611	-0.0115721	0.226459	-0.0522486	0.0928975	0.0769629	0.0471756	-0.072997	0.241667	0.00378567	0.163715	0.282204	0.301283	-0.0216049	0.142497	0.21199	-0.188954	-0.145784	-0.0539247
1213	CLTC	17	0.0221911	-0.189389	-0.0457674	-0.152765	0.0404208	0.251525	-0.0681288	0.108854	0.0779337	0.0319831	-0.130075	0.360847	-0.033708	0.258623	0.364192	0.384233	0.0795879	0.215063	0.268935	-0.240895	-0.211799	-0.0656402
1215	CMA1	14	0.0560415	-0.0931533	0.0150796	-0.0566415	-0.0452751	0.22266	-0.0609619	0.100951	0.0570326	0.0609296	-0.079113	0.236035	-0.0536579	0.162117	0.284402	0.307338	0.0390115	0.168046	0.224577	-0.194729	-0.140428	-0.0339861
1230	CCR1	3	0.0413182	-0.088738	-0.0372207	-0.145994	-0.04618	0.274869	-0.0734585	0.0264171	0.0603176	0.0125965	-0.0295808	0.123494	-0.0386313	0.137063	0.179753	0.197264	-0.0637812	0.0752252	0.171574	-0.0973173	-0.0559236	-0.0756468
1232	CCR3	3	0.0413182	-0.088738	-0.0372207	-0.145994	-0.04618	0.274869	-0.0734585	0.0264171	0.0603176	0.0125965	-0.0295808	0.123494	-0.0386313	0.137063	0.179753	0.197264	-0.0637812	0.0752252	0.171574	-0.0973173	-0.0559236	-0.0756468
1233	CCR4	3	-0.0408934	0.0770426	0.0576775	0.14239	0.0340816	-0.261669	0.075193	-0.0705797	-0.0566344	-0.0520187	0.0710305	-0.176239	0.00667941	-0.146971	-0.22852	-0.237895	0.0518975	-0.0829601	-0.222829	0.150217	0.0785495	0.0851172
1234	CCR5	3	0.0413182	-0.088738	-0.0372207	-0.145994	-0.04618	0.274869	-0.0734585	0.0264171	0.0603176	0.0125965	-0.0295808	0.123494	-0.0386313	0.137063	0.179753	0.197264	-0.0637812	0.0752252	0.171574	-0.0973173	-0.0559236	-0.0756468
1235	CCR6	6	0.0842421	-0.193804	-0.017939	-0.183732	-0.00635275	0.340197	-0.0515114	0.0555096	0.0959556	0.00704974	-0.0458588	0.252727	-0.0666517	0.246125	0.323988	0.307389	0.0596826	0.216742	0.168198	-0.100406	-0.111502	-0.0462316
1237	CCR8	3	0.0408308	-0.0758722	-0.0590811	-0.141591	-0.0330782	0.259878	-0.0750684	0.0737836	0.0561515	0.0547337	-0.0738288	0.179646	-0.00421061	0.147199	0.231434	0.240206	-0.0508362	0.0832665	0.226117	-0.153768	-0.0798874	-0.0854544
1238	ACKR2	3	0.0413182	-0.088738	-0.0372207	-0.145994	-0.04618	0.274869	-0.0734585	0.0264171	0.0603176	0.0125965	-0.0295808	0.123494	-0.0386313	0.137063	0.179753	0.197264	-0.0637812	0.0752252	0.171574	-0.0973173	-0.0559236	-0.0756468
1240	CMKLR1	12	0.0674447	-0.173667	-0.0401407	-0.180972	-0.0482612	0.36852	-0.00924909	0.0626201	0.0707032	0.0834265	-0.0981194	0.271663	-0.0987296	0.247582	0.363136	0.332392	0.0648239	0.236385	0.211204	-0.154225	-0.134647	-0.0534597
1241	LTB4R	14	0.0560415	-0.0931533	0.0150796	-0.0566415	-0.0452751	0.22266	-0.0609619	0.100951	0.0570326	0.0609296	-0.079113	0.236035	-0.0536579	0.162117	0.284402	0.307338	0.0390115	0.168046	0.224577	-0.194729	-0.140428	-0.0339861
1244	ABCC2	10	0.0223331	-0.0642231	-0.0406164	-0.0641028	-0.0743825	0.303466	-0.00294053	0.0878599	0.0563611	0.0675659	0.00401981	0.148857	-0.04174	0.186135	0.294801	0.260675	0.0008582	0.191103	0.215388	-0.103192	-0.0454449	0.0200136
1258	CNGB1	16	0.0539696	-0.145269	0.00678058	-0.191275	-0.0454303	0.310572	-0.0508243	0.000890276	0.0356101	0.103088	-0.111471	0.225168	-0.0329966	0.168673	0.230365	0.235284	0.145457	0.202397	0.210069	-0.145634	-0.0434895	-0.0536563
1259	CNGA1	4	0.0332897	-0.229388	0.0448193	-0.260385	-0.058965	0.411861	-0.054058	-0.00932049	0.10825	0.0587989	-0.118735	0.292639	-0.119878	0.299107	0.34603	0.335017	0.12279	0.267407	0.199551	-0.14511	-0.157556	-0.0714077
1261	CNGA3	2	0.00723841	-0.174834	0.0187801	-0.183709	-0.0156504	0.328824	-0.0305832	0.080864	0.110277	0.027206	-0.0754037	0.284242	-0.100632	0.304498	0.35819	0.329251	0.0702714	0.230914	0.218775	-0.180927	-0.198677	-0.068614
1262	CNGA4	11	0.0485193	-0.209694	0.0773234	-0.181469	-0.0768559	0.387102	-0.0228726	0.00675969	0.120501	-0.0249148	-0.0336491	0.225407	-0.121986	0.296159	0.310206	0.329331	0.0810254	0.274102	0.160063	-0.111439	-0.182267	-0.0397722
1263	PLK3	1	-0.00600347	-0.129971	0.000546721	-0.12362	-0.0430448	0.293239	-0.0798149	0.118041	0.0744442	0.0553574	-0.0900396	0.293485	-0.0426481	0.242199	0.341844	0.356316	0.0572781	0.235991	0.267571	-0.1979	-0.144285	-0.0190553
1264	CNN1	19	0.0505539	-0.116918	0.00369605	-0.121039	0.0381094	0.160112	-0.127455	0.0664256	0.0838319	-0.0969005	-0.0487332	0.190707	-0.0484275	0.123073	0.137188	0.161286	-0.102091	0.0352116	0.116052	-0.103649	-0.123402	-0.0972889
1265	CNN2	19	0.00949438	-0.0583401	0.105483	-0.058063	-0.0133446	0.201855	-0.0136411	-0.015036	0.12703	-0.118625	0.105307	0.0183425	-0.0992357	0.180489	0.094698	0.0969126	-0.097037	0.0838029	0.0534662	0.0232905	-0.0457909	-0.0266897
1266	CNN3	1	0.0267622	-0.10735	-0.0520624	-0.13567	-0.0660429	0.328323	-0.0322497	0.111193	0.0519701	0.116949	-0.0883152	0.250829	-0.0533457	0.194124	0.354591	0.310596	0.0648431	0.208734	0.247538	-0.157542	-0.0717094	-0.0177252
1267	CNP	17	0.0321198	-0.128	-0.0529402	-0.0953062	0.00171646	0.211284	-0.0666346	0.0428512	0.0838264	-0.0458262	-0.0219142	0.189648	-0.0355723	0.183589	0.245901	0.283335	-0.00600951	0.137542	0.147527	-0.129609	-0.15772	0.00906906
1268	CNR1	6	0.0351625	-0.0802269	0.0248489	-0.19218	-0.0676155	0.312568	-0.00312753	0.0365423	-0.00454201	0.156908	-0.120808	0.202593	-0.0806781	0.172443	0.279178	0.229936	0.0384679	0.164839	0.163458	-0.146388	-0.0631823	-0.0340341
1269	CNR2	1	0.0368735	-0.129357	-0.0554653	-0.0542235	-0.025664	0.254137	-0.0790451	0.0947139	0.0883756	-0.0324338	0.018539	0.206846	-0.0202394	0.176091	0.265188	0.30498	0.0289815	0.197564	0.214601	-0.109206	-0.0777666	0.0189113
1271	CNTFR	9	9.93446e-05	-0.0946967	0.104027	-0.216839	-0.0236313	0.249388	-0.0237298	0.0166334	0.0333073	0.0453466	-0.101975	0.204503	-0.116593	0.240032	0.244498	0.189982	-0.0490012	0.167198	0.11968	-0.16427	-0.163309	-0.118574
1272	CNTN1	12	0.0629386	-0.173205	-0.00334488	-0.123155	-0.0269068	0.302951	-0.0484695	0.0888368	0.129789	-0.0183618	-0.0472096	0.246206	-0.0718662	0.250184	0.322528	0.332153	0.0451319	0.193702	0.206128	-0.162942	-0.190436	-0.061341
1277	COL1A1	17	0.0606934	-0.32432	0.062495	-0.23818	-0.00771291	0.366762	-0.111185	-0.0216888	0.152651	-0.0568077	-0.129846	0.347342	-0.0729057	0.265903	0.311302	0.40508	0.163875	0.220306	0.20803	-0.197242	-0.267001	-0.119197
1278	COL1A2	7	-0.0379736	0.179363	-0.000322403	0.23315	0.000692958	-0.296652	0.0577622	-0.0300055	-0.0974297	0.0082412	0.0872567	-0.250291	0.133218	-0.278856	-0.295172	-0.250778	-0.035485	-0.172332	-0.136748	0.154054	0.198712	0.107674
1280	COL2A1	12	0.0629386	-0.173205	-0.00334488	-0.123155	-0.0269068	0.302951	-0.0484695	0.0888368	0.129789	-0.0183618	-0.0472096	0.246206	-0.0718662	0.250184	0.322528	0.332153	0.0451319	0.193702	0.206128	-0.162942	-0.190436	-0.061341
1281	COL3A1	2	0.022769	-0.217507	0.0790116	-0.279107	-0.0107408	0.370501	-0.0575785	0.0100975	0.102009	0.0551189	-0.136326	0.304098	-0.0933514	0.271449	0.306508	0.322203	0.146868	0.245526	0.251077	-0.173842	-0.160288	-0.0894949
1282	COL4A1	13	0.06949	-0.165273	-0.0776605	-0.172903	-0.0412697	0.32714	-0.0318094	0.0226075	0.125705	-0.0488786	0.0224232	0.141728	-0.0778708	0.234331	0.259545	0.208605	0.0462579	0.152945	0.107743	-0.0143971	-0.0624408	-0.0340254
1284	COL4A2	13	0.06949	-0.165273	-0.0776605	-0.172903	-0.0412697	0.32714	-0.0318094	0.0226075	0.125705	-0.0488786	0.0224232	0.141728	-0.0778708	0.234331	0.259545	0.208605	0.0462579	0.152945	0.107743	-0.0143971	-0.0624408	-0.0340254
1285	COL4A3	2	0.0506249	-0.162806	0.0045926	-0.17483	-0.030435	0.346999	-0.0254133	0.0820363	0.0864009	0.0402582	-0.0643859	0.258224	-0.0993576	0.297575	0.362614	0.321163	0.0665472	0.244617	0.192355	-0.166597	-0.181039	-0.0590844
1286	COL4A4	2	0.0469655	-0.159222	0.00157149	-0.177589	-0.0323798	0.348806	-0.027737	0.0829492	0.0847417	0.0461483	-0.0683296	0.259053	-0.0976272	0.292089	0.362144	0.319158	0.0665304	0.242166	0.19541	-0.16967	-0.176457	-0.0589423
1289	COL5A1	9	0.0261379	-0.10105	0.0406601	-0.0863468	-0.00604178	0.202985	-0.0169058	0.0490247	0.101593	-0.0522971	0.0131068	0.161738	-0.0974811	0.233928	0.240853	0.205371	-0.0729934	0.136995	0.12005	-0.0928684	-0.116496	-0.0587018
1290	COL5A2	2	0.0239024	-0.177825	0.0233029	-0.235549	-0.0330773	0.382415	-0.049195	0.0633203	0.091399	0.0698652	-0.112891	0.295747	-0.0949109	0.280497	0.359568	0.332698	0.103355	0.249744	0.238728	-0.188718	-0.163431	-0.0700519
1291	COL6A1	21	-0.000139621	-0.0753376	-0.0403326	-0.122697	0.0681582	0.190038	-0.0748559	0.133549	0.0637657	0.0404373	-0.0895022	0.284042	-0.0263055	0.25333	0.306788	0.285013	-0.00780444	0.178712	0.220546	-0.19617	-0.156791	-0.0741751
1292	COL6A2	21	-0.000139621	-0.0753376	-0.0403326	-0.122697	0.0681582	0.190038	-0.0748559	0.133549	0.0637657	0.0404373	-0.0895022	0.284042	-0.0263055	0.25333	0.306788	0.285013	-0.00780444	0.178712	0.220546	-0.19617	-0.156791	-0.0741751
1293	COL6A3	2	0.07264	-0.177825	0.019025	-0.14825	-0.0203013	0.31936	-0.00961944	0.0713553	0.0942171	0.000435785	-0.0352716	0.238408	-0.105389	0.316666	0.346095	0.316428	0.0623886	0.246928	0.163469	-0.137492	-0.198388	-0.0551507
1294	COL7A1	3	0.0413182	-0.088738	-0.0372207	-0.145994	-0.04618	0.274869	-0.0734585	0.0264171	0.0603176	0.0125965	-0.0295808	0.123494	-0.0386313	0.137063	0.179753	0.197264	-0.0637812	0.0752252	0.171574	-0.0973173	-0.0559236	-0.0756468
1296	COL8A2	1	0.00826352	-0.0613193	-0.0552104	-0.0145988	-0.0207718	0.207515	-0.0385994	0.197182	0.0513627	0.0569022	-0.0318761	0.24832	-0.036265	0.206112	0.331828	0.329731	0.0236186	0.211201	0.275062	-0.168959	-0.095389	0.0233937
1297	COL9A1	6	0.0372566	-0.0822097	0.0237932	-0.192093	-0.0661518	0.314666	-0.0048256	0.0375358	-0.00259946	0.154687	-0.119245	0.204108	-0.0785515	0.173361	0.279899	0.231594	0.0386613	0.16519	0.165799	-0.146426	-0.0630969	-0.034603
1298	COL9A2	1	-0.0175219	-0.111658	-0.00433183	-0.105621	-0.0361334	0.266723	-0.0820172	0.125489	0.0623658	0.0569681	-0.0874032	0.286276	-0.0313588	0.233087	0.327186	0.35146	0.0473194	0.2297	0.272053	-0.198906	-0.13899	-0.00820324
1299	COL9A3	20	0.0397674	-0.241891	0.0167442	-0.113241	0.00241479	0.27301	0.0198882	0.0164512	0.182971	-0.161567	0.0918346	0.158916	-0.122491	0.312057	0.259519	0.226157	0.0372865	0.176734	0.0819461	-0.0215184	-0.122638	-0.0359687
1300	COL10A1	6	0.0354773	-0.173848	0.0173539	-0.211661	-0.0673449	0.389878	-0.0360279	0.0387124	0.0730646	0.0696985	-0.0710004	0.238791	-0.0612441	0.231835	0.318291	0.294307	0.0819479	0.21205	0.188886	-0.108292	-0.0879551	-0.0358278
1302	COL11A2	6	0.0856338	-0.14554	0.0370655	-0.0750246	0.00562317	0.203858	-0.0187921	0.120887	0.0785677	-0.0249338	-0.0409065	0.223666	-0.106618	0.249571	0.302909	0.263481	-0.0132437	0.155922	0.129955	-0.167133	-0.207141	-0.0678221
1303	COL12A1	6	0.0372566	-0.0822097	0.0237932	-0.192093	-0.0661518	0.314666	-0.0048256	0.0375358	-0.00259946	0.154687	-0.119245	0.204108	-0.0785515	0.173361	0.279899	0.231594	0.0386613	0.16519	0.165799	-0.146426	-0.0630969	-0.034603
1305	COL13A1	10	0.0483889	-0.179877	0.0188682	-0.160615	-0.0434106	0.352292	-0.0438078	0.0904592	0.103412	0.0291088	-0.0761204	0.297054	-0.060676	0.270132	0.35921	0.357551	0.0967695	0.271423	0.229512	-0.162739	-0.157692	-0.0457437
1306	COL15A1	9	0.0165113	-0.174606	0.0267222	-0.260741	-0.0267603	0.325098	-0.0714623	-0.0150985	0.0485313	0.0660168	-0.11166	0.250724	-0.0623745	0.221766	0.281878	0.257208	0.0329978	0.192693	0.1772	-0.160519	-0.127392	-0.0928637
1307	COL16A1	1	0.0269332	-0.0297064	-0.084275	0.0406695	-0.0127943	0.164445	-0.0105076	0.221542	0.0435385	0.0522185	0.00510771	0.207281	-0.0375766	0.175878	0.309054	0.295383	0.00893712	0.187008	0.257413	-0.135136	-0.056497	0.0435917
1308	COL17A1	10	0.0231052	-0.0662196	-0.0402659	-0.0663715	-0.0733956	0.304867	-0.00404105	0.0874202	0.0565316	0.067594	0.00263082	0.15136	-0.0421008	0.187372	0.295638	0.261749	0.00195217	0.192469	0.216787	-0.104576	-0.0466818	0.018392
1311	COMP	19	-0.0335043	0.00799918	0.0337799	0.00459351	-0.00293763	0.0933849	-0.0218665	0.118531	0.058481	-0.0261609	0.00722071	0.114153	-0.0092649	0.160785	0.191277	0.180997	-0.169095	0.0673723	0.119269	-0.106806	-0.0992149	-0.00117259
1312	COMT	22	0.00531016	-0.0471656	-0.0899898	0.0292763	-0.0110044	0.127854	-0.0676872	0.125279	0.049317	-0.0319346	0.0236136	0.146749	-0.00771155	0.138225	0.220577	0.221478	-0.0797689	0.0793215	0.16979	-0.126976	-0.0845284	0.0515487
1314	COPA	1	0.0158256	-0.210893	0.107587	-0.190984	-0.00674362	0.288058	-0.0559481	0.110978	0.114893	0.0524219	-0.173588	0.388732	-0.0759709	0.363661	0.393303	0.419815	0.129371	0.296807	0.276019	-0.293453	-0.315451	-0.0968087
1315	COPB1	11	0.033323	-0.195046	0.0739039	-0.190305	-0.0796578	0.386372	-0.0282338	0.0148683	0.121029	-0.00279739	-0.0548491	0.245352	-0.116685	0.297325	0.329311	0.337847	0.0793509	0.27382	0.183323	-0.126162	-0.171771	-0.0408154
1316	KLF6	10	0.068479	-0.123202	-0.0406699	-0.0992026	-0.0371881	0.283738	-0.0166563	0.134435	0.0847944	0.0730159	-0.0808566	0.271406	-0.0621735	0.25636	0.365142	0.302577	0.0611546	0.212326	0.238678	-0.180565	-0.116614	-0.0552595
1317	SLC31A1	9	0.018793	-0.15834	0.03707	-0.212352	-0.0177947	0.299863	-0.0575855	0.0115443	0.071577	0.0232039	-0.0730574	0.237907	-0.0781992	0.241037	0.286874	0.25878	-0.00592871	0.185424	0.169413	-0.147799	-0.135122	-0.0877943
1318	SLC31A2	9	0.0187323	-0.158807	0.0368713	-0.213611	-0.017967	0.300649	-0.0579755	0.0110179	0.071094	0.0241726	-0.0739997	0.238427	-0.0778932	0.240784	0.287006	0.258986	-0.00510407	0.185713	0.169755	-0.148229	-0.135087	-0.0879924
1325	CORT	1	0.00291986	-0.145455	-0.0094924	-0.088741	-0.0145078	0.266519	-0.0716344	0.0783229	0.0992959	-0.055487	0.0226897	0.21697	-0.0507195	0.226486	0.279178	0.301296	0.0102721	0.219541	0.181104	-0.104809	-0.119112	0.00896231
1326	MAP3K8	10	0.0579736	-0.218157	0.00312907	-0.16847	-0.0262008	0.352205	-0.0719071	0.0926978	0.0975399	0.0264002	-0.0970523	0.338176	-0.0491334	0.272056	0.352922	0.35019	0.103048	0.255006	0.238042	-0.176523	-0.149316	-0.047477
1327	COX4I1	16	0.00333978	-0.0497597	-0.0649155	-0.040078	-0.0184835	0.216421	0.0173867	0.0828758	0.0609453	-0.0243642	0.0945026	0.0797379	-0.104142	0.21442	0.232738	0.158344	-0.0545731	0.154643	0.074547	-0.00201075	-0.0155221	0.0459721
1329	COX5B	2	0.00723841	-0.174834	0.0187801	-0.183709	-0.0156504	0.328824	-0.0305832	0.080864	0.110277	0.027206	-0.0754037	0.284242	-0.100632	0.304498	0.35819	0.329251	0.0702714	0.230914	0.218775	-0.180927	-0.198677	-0.068614
1337	COX6A1	12	0.0284975	-0.00836431	-0.100715	-0.0250728	0.0157767	0.136635	-0.00656434	0.132424	0.0579474	0.0281685	0.0084498	0.143662	-0.0665911	0.170923	0.260094	0.173613	-0.0717757	0.0999124	0.18041	-0.123894	-0.0553979	-0.0407054
1339	COX6A2	16	0.0742009	-0.140573	-0.0184397	-0.0252387	0.0449031	0.198186	-0.0935695	0.11111	0.169129	-0.119376	0.0470494	0.186433	0.00420739	0.187148	0.196329	0.267616	0.00849729	0.108245	0.206289	-0.0959684	-0.0974347	-0.0480839
1340	COX6B1	19	0.123146	-0.156551	-0.0506639	-0.109889	0.0494734	0.19257	-0.0531073	0.177869	0.0631866	0.0291306	-0.134149	0.347567	-0.080753	0.232082	0.329392	0.324525	0.0347127	0.159604	0.25532	-0.28415	-0.252432	-0.140741
1345	COX6C	8	0.0155759	-0.178658	0.0526739	-0.172676	-0.0647591	0.324162	0.0138748	0.0633031	0.108003	0.0667423	-0.107478	0.282009	-0.121952	0.324327	0.378655	0.320056	0.140805	0.254699	0.22316	-0.162848	-0.148912	-0.0531779
1346	COX7A1	19	0.123146	-0.156551	-0.0506639	-0.109889	0.0494734	0.19257	-0.0531073	0.177869	0.0631866	0.0291306	-0.134149	0.347567	-0.080753	0.232082	0.329392	0.324525	0.0347127	0.159604	0.25532	-0.28415	-0.252432	-0.140741
1347	COX7A2	6	0.0372566	-0.0822097	0.0237932	-0.192093	-0.0661518	0.314666	-0.0048256	0.0375358	-0.00259946	0.154687	-0.119245	0.204108	-0.0785515	0.173361	0.279899	0.231594	0.0386613	0.16519	0.165799	-0.146426	-0.0630969	-0.034603
1350	COX7C	5	0.0335326	-0.116705	-0.0164873	-0.233305	-0.0334093	0.317696	-0.0788524	0.0108411	0.0214607	0.146973	-0.189711	0.278008	-0.0295336	0.150709	0.285467	0.294316	0.0234555	0.142865	0.244691	-0.232032	-0.140731	-0.109203
1351	COX8A	11	-0.00712614	-0.0902146	0.111001	-0.0426276	-0.0956454	0.272099	0.0358671	0.0815509	0.115254	-0.0140307	-0.00219458	0.181807	-0.150331	0.28359	0.316383	0.289726	0.0118717	0.236438	0.160491	-0.108021	-0.156524	0.0161111
1352	COX10	17	0.0293877	-0.0522847	-0.118809	-0.0387169	0.0101277	0.12796	-0.140282	0.104817	0.00358808	0.0181027	-0.0449634	0.188795	0.0564304	0.0403359	0.173933	0.247122	-0.0722937	0.0725873	0.200592	-0.149449	-0.0739659	0.0200455
1353	COX11	17	0.0357691	-0.238891	-0.018188	-0.183479	0.0327569	0.288421	-0.087827	0.0651799	0.103977	0.00209984	-0.136084	0.366098	-0.0409269	0.25696	0.35234	0.401826	0.103565	0.212796	0.256559	-0.236299	-0.23613	-0.0912054
1355	COX15	10	0.0223331	-0.0642231	-0.0406164	-0.0641028	-0.0743825	0.303466	-0.00294053	0.0878599	0.0563611	0.0675659	0.00401981	0.148857	-0.04174	0.186135	0.294801	0.260675	0.0008582	0.191103	0.215388	-0.103192	-0.0454449	0.0200136
1356	CP	3	-0.0602162	-0.0475737	0.0930521	-0.124707	-0.0948027	0.324344	0.0170483	0.118458	0.0247675	0.196007	-0.119508	0.272316	-0.0559873	0.252423	0.383835	0.355454	0.0689249	0.268963	0.277651	-0.195562	-0.0942275	0.0513933
1357	CPA1	7	0.028401	-0.201179	-0.0222874	-0.236124	0.0213	0.280211	-0.0701244	0.0259693	0.108165	-0.0158813	-0.0932493	0.284203	-0.0766459	0.270531	0.281261	0.26477	0.0477981	0.172326	0.165226	-0.153215	-0.167928	-0.111199
1358	CPA2	7	0.000993286	-0.163097	-0.0182433	-0.237291	-0.00649047	0.271171	-0.0422832	0.0210847	0.0760677	0.0469996	-0.12623	0.280211	-0.0853121	0.267078	0.303391	0.268389	0.042525	0.193717	0.168398	-0.170032	-0.155946	-0.086998
1359	CPA3	3	0.0602162	0.0475737	-0.0930521	0.124707	0.0948027	-0.324344	-0.0170483	-0.118458	-0.0247675	-0.196007	0.119508	-0.272316	0.0559873	-0.252423	-0.383835	-0.355454	-0.0689249	-0.268963	-0.277651	0.195562	0.0942275	-0.0513933
1360	CPB1	3	-0.0602162	-0.0475737	0.0930521	-0.124707	-0.0948027	0.324344	0.0170483	0.118458	0.0247675	0.196007	-0.119508	0.272316	-0.0559873	0.252423	0.383835	0.355454	0.0689249	0.268963	0.277651	-0.195562	-0.0942275	0.0513933
1361	CPB2	13	0.0861135	-0.09755	-0.124904	-0.137562	-0.0638224	0.329961	-0.0325359	0.0194631	0.0699984	0.045313	0.0145669	0.0690829	-0.0383824	0.136826	0.208259	0.182721	0.0331381	0.0908713	0.158013	-0.0244924	0.0344013	-0.0158146
1362	CPD	17	0.0350305	-0.167984	-0.0324285	-0.11655	-0.0135241	0.282605	-0.0541393	0.0724335	0.120489	-0.0323388	-0.0317317	0.230603	-0.0580545	0.23832	0.306312	0.297537	0.0621133	0.179581	0.210031	-0.128033	-0.141837	-0.0249258
1363	CPE	4	0.040718	-0.175759	0.0189861	-0.248788	-0.0207837	0.361295	-0.0850525	0.0271719	0.0468557	0.104634	-0.15362	0.299155	-0.0530801	0.207376	0.307382	0.320175	0.0869758	0.219586	0.244126	-0.199374	-0.14709	-0.0926964
1364	CLDN4	7	0.0649546	-0.167357	0.0140589	-0.182412	0.0134755	0.278738	-0.044005	0.0899122	0.12709	-0.0273998	-0.0861302	0.294108	-0.104838	0.311856	0.332255	0.31143	0.0862119	0.207567	0.182034	-0.171982	-0.226435	-0.106937
1365	CLDN3	7	0.0649546	-0.167357	0.0140589	-0.182412	0.0134755	0.278738	-0.044005	0.0899122	0.12709	-0.0273998	-0.0861302	0.294108	-0.104838	0.311856	0.332255	0.31143	0.0862119	0.207567	0.182034	-0.171982	-0.226435	-0.106937
1366	CLDN7	17	0.0640931	-0.0590438	-0.0633098	-0.0221098	-0.0234062	0.162466	-0.0793932	0.11614	0.0194648	0.0376498	-0.0422364	0.184829	-0.00459304	0.0969145	0.221686	0.270861	-0.0382366	0.125776	0.176188	-0.149087	-0.106046	0.0232952
1368	CPM	12	0.0600205	-0.05413	-0.0731558	-0.109495	0.0470501	0.175182	-0.061615	0.11273	0.0241967	0.0937634	-0.0926546	0.225641	-0.0182175	0.136867	0.255985	0.197262	-0.0269045	0.089981	0.19468	-0.147882	-0.0575441	-0.0730019
1369	CPN1	10	0.0223331	-0.0642231	-0.0406164	-0.0641028	-0.0743825	0.303466	-0.00294053	0.0878599	0.0563611	0.0675659	0.00401981	0.148857	-0.04174	0.186135	0.294801	0.260675	0.0008582	0.191103	0.215388	-0.103192	-0.0454449	0.0200136
1370	CPN2	3	0.039065	-0.124288	0.00265493	-0.168261	0.047621	0.233369	-0.0181474	0.117565	0.0758245	0.0319539	-0.0617035	0.274364	-0.077536	0.301448	0.37078	0.300301	0.0319514	0.239521	0.173027	-0.159246	-0.164988	-0.0573108
1371	CPOX	3	0.015297	-0.166758	0.0505724	-0.233441	-0.0151747	0.314609	-0.0362478	0.0504293	0.0770273	0.0758915	-0.130206	0.296452	-0.0944135	0.292239	0.355353	0.309941	0.0665087	0.257013	0.202366	-0.203523	-0.19254	-0.0961316
1373	CPS1	2	0.0222852	-0.0750799	-0.0431379	-0.119165	-0.0277791	0.279628	-0.0292172	0.129356	0.0599357	0.0760183	-0.0583058	0.217561	-0.0534383	0.207586	0.31888	0.270178	0.0352648	0.183199	0.209887	-0.177649	-0.118886	-0.0353418
1374	CPT1A	11	0.0292167	-0.036209	0.171691	0.0243574	-0.0340054	0.192938	0.0113606	0.164524	0.093274	-0.022984	0.0167647	0.176371	-0.0649053	0.242291	0.267969	0.273899	-0.00871434	0.216111	0.17562	-0.151057	-0.175758	0.00493337
1376	CPT2	1	0.0263713	-0.168766	0.00767379	-0.161914	-0.0633477	0.34825	-0.0666624	0.0919459	0.101301	0.0497557	-0.0880321	0.289702	-0.0667069	0.247682	0.359179	0.344459	0.0778616	0.237561	0.239008	-0.180557	-0.144993	-0.0455522
1378	CR1	1	0.0388771	-0.235838	0.100475	-0.185632	-0.0475986	0.344925	-0.0416609	0.0753628	0.124878	0.0147249	-0.104068	0.324972	-0.118817	0.362262	0.359831	0.364141	0.154574	0.310808	0.210294	-0.175257	-0.221415	-0.028451
1379	CR1L	1	0.0388771	-0.235838	0.100475	-0.185632	-0.0475986	0.344925	-0.0416609	0.0753628	0.124878	0.0147249	-0.104068	0.324972	-0.118817	0.362262	0.359831	0.364141	0.154574	0.310808	0.210294	-0.175257	-0.221415	-0.028451
1380	CR2	1	0.0388771	-0.235838	0.100475	-0.185632	-0.0475986	0.344925	-0.0416609	0.0753628	0.124878	0.0147249	-0.104068	0.324972	-0.118817	0.362262	0.359831	0.364141	0.154574	0.310808	0.210294	-0.175257	-0.221415	-0.028451
1381	CRABP1	15	-0.000431932	-0.0978303	0.0303096	-0.168476	0.00753479	0.243661	-0.0851174	0.084223	0.0255118	0.103535	-0.132496	0.279096	-0.0184046	0.19822	0.31607	0.328793	0.0147966	0.198624	0.269472	-0.248213	-0.187247	-0.0657686
1382	CRABP2	1	0.0196228	-0.20834	0.110525	-0.169052	-0.000482984	0.266827	-0.0493623	0.121163	0.120729	0.034592	-0.162529	0.383581	-0.0757943	0.363058	0.38822	0.410992	0.125577	0.292006	0.260654	-0.288765	-0.324463	-0.0988858
1384	CRAT	9	0.0261379	-0.10105	0.0406601	-0.0863468	-0.00604178	0.202985	-0.0169058	0.0490247	0.101593	-0.0522971	0.0131068	0.161738	-0.0974811	0.233928	0.240853	0.205371	-0.0729934	0.136995	0.12005	-0.0928684	-0.116496	-0.0587018
1385	CREB1	2	0.0273609	-0.134432	-0.016598	-0.183615	-0.0432258	0.346567	-0.0377465	0.084007	0.0748129	0.0727636	-0.0831875	0.251725	-0.0847587	0.252713	0.346089	0.29814	0.0634742	0.221147	0.204563	-0.177501	-0.144549	-0.0539398
1386	ATF2	2	0.0231312	-0.198491	0.0448349	-0.258261	-0.0249005	0.387222	-0.0539559	0.044901	0.0982126	0.064326	-0.124649	0.308157	-0.0959339	0.284941	0.349265	0.338164	0.123406	0.25632	0.249561	-0.186874	-0.166408	-0.0781724
1387	CREBBP	16	0.0480259	-0.207168	0.00384773	-0.115773	0.0222234	0.244255	-0.10576	0.044042	0.155159	-0.138174	-0.00705148	0.241235	-0.0394868	0.256552	0.209696	0.271898	0.0145172	0.147725	0.1937	-0.115864	-0.17155	-0.0837149
1388	ATF6B	6	0.0856338	-0.14554	0.0370655	-0.0750246	0.00562317	0.203858	-0.0187921	0.120887	0.0785677	-0.0249338	-0.0409065	0.223666	-0.106618	0.249571	0.302909	0.263481	-0.0132437	0.155922	0.129955	-0.167133	-0.207141	-0.0678221
1389	CREBL2	12	0.0419521	-0.203456	-0.00402185	-0.097099	-0.0698526	0.30601	-0.0135405	0.0823373	0.152643	-0.054906	-0.0120924	0.238795	-0.0796809	0.242099	0.299076	0.313382	0.104695	0.196608	0.156216	-0.0903176	-0.143656	-0.00138347
1390	CREM	10	0.0529388	-0.319227	0.0403406	-0.196818	-0.00721704	0.356701	-0.139374	0.0238072	0.105319	-0.0665923	-0.0874597	0.365737	0.000180238	0.225406	0.250864	0.343053	0.146655	0.257882	0.190985	-0.115691	-0.143619	-0.0133445
1392	CRH	8	0.00120455	0.185112	-0.0363452	0.201125	0.054991	-0.352232	0.0209938	-0.0329709	-0.0918434	-0.0538237	0.0884647	-0.265708	0.103457	-0.305188	-0.343977	-0.306518	-0.106316	-0.233494	-0.220904	0.143671	0.126097	0.0277384
1393	CRHBP	5	0.0370828	-0.110413	-0.0351007	-0.217128	-0.0388854	0.311303	-0.0744093	0.00928656	0.020901	0.150569	-0.179406	0.255327	-0.0262815	0.13266	0.270662	0.280076	0.0247622	0.130634	0.246081	-0.219128	-0.117186	-0.0938749
1395	CRHR2	7	0.0211944	-0.176984	-0.0137733	-0.237965	-0.00847791	0.307548	-0.0312094	0.01651	0.0895206	0.0251593	-0.0879908	0.253396	-0.105203	0.292439	0.307437	0.269953	0.0559073	0.20724	0.150332	-0.115739	-0.136077	-0.0658212
1396	CRIP1	14	0.0259666	-0.147477	-0.0328236	-0.139146	-0.000843117	0.294868	-0.101165	0.0627792	0.055528	0.0031674	-0.0312007	0.239826	-0.053169	0.209477	0.279115	0.299462	0.0256	0.201504	0.199057	-0.10355	-0.0759349	-0.0113253
1397	CRIP2	14	0.0259666	-0.147477	-0.0328236	-0.139146	-0.000843117	0.294868	-0.101165	0.0627792	0.055528	0.0031674	-0.0312007	0.239826	-0.053169	0.209477	0.279115	0.299462	0.0256	0.201504	0.199057	-0.10355	-0.0759349	-0.0113253
1398	CRK	17	0.0640931	-0.0590438	-0.0633098	-0.0221098	-0.0234062	0.162466	-0.0793932	0.11614	0.0194648	0.0376498	-0.0422364	0.184829	-0.00459304	0.0969145	0.221686	0.270861	-0.0382366	0.125776	0.176188	-0.149087	-0.106046	0.0232952
1399	CRKL	22	0.00531016	-0.0471656	-0.0899898	0.0292763	-0.0110044	0.127854	-0.0676872	0.125279	0.049317	-0.0319346	0.0236136	0.146749	-0.00771155	0.138225	0.220577	0.221478	-0.0797689	0.0793215	0.16979	-0.126976	-0.0845284	0.0515487
1400	CRMP1	4	0.0805004	-0.0941045	-0.146646	-0.102486	0.0783872	0.191323	-0.120431	0.10691	0.0268064	0.0235214	-0.0342368	0.216476	0.06286	0.102779	0.211348	0.236486	-0.040026	0.105605	0.227123	-0.154227	-0.0589033	-0.0607737
1401	CRP	1	-0.0123686	0.207628	-0.0961964	0.218695	0.0161917	-0.314205	0.064981	-0.0908092	-0.101922	-0.0790427	0.184578	-0.381266	0.0736211	-0.350742	-0.387553	-0.418946	-0.129094	-0.293264	-0.290761	0.289782	0.288565	0.0901962
1404	HAPLN1	5	0.0375332	-0.109456	-0.0373822	-0.214573	-0.03958	0.309826	-0.0736977	0.00903645	0.0208315	0.150593	-0.17762	0.251881	-0.0257956	0.130123	0.268174	0.277565	0.0248586	0.128892	0.245622	-0.216956	-0.113929	-0.0917409
1406	CRX	19	-0.071577	0.132082	0.0315528	0.16987	-0.107715	-0.176727	0.141051	-0.10383	-0.0158908	-0.0667664	0.182017	-0.337745	-0.0326194	-0.0883026	-0.186947	-0.279199	-0.0148959	-0.105055	-0.298527	0.273524	0.161518	0.145798
1407	CRY1	12	0.0585544	-0.131753	-0.0574251	-0.145088	-0.0283607	0.314711	-0.00848931	0.0854342	0.0672288	0.0731016	-0.0739061	0.246896	-0.0935947	0.234512	0.348007	0.298314	0.0279208	0.205654	0.210786	-0.15436	-0.11883	-0.0551782
1408	CRY2	11	-0.00661078	-0.121537	0.0383279	-0.18272	-0.0773955	0.321529	-0.0387881	0.0314909	0.100721	0.0596636	-0.0961098	0.250927	-0.0814649	0.247084	0.325704	0.303586	0.0533692	0.226061	0.218131	-0.141721	-0.106098	-0.0344437
1410	CRYAB	11	0.0134172	-0.0819374	0.0342105	-0.183354	-0.0782828	0.332186	-0.0289764	0.0514195	0.0163568	0.125346	-0.109196	0.213694	-0.0973672	0.205593	0.294997	0.278383	0.0425542	0.222555	0.18255	-0.16753	-0.132803	-0.0255576
1411	CRYBA1	17	0.093369	-0.177899	-0.0422686	-0.0818273	0.00773183	0.224903	-0.0753881	0.0890264	0.128577	-0.0957318	-0.033033	0.231658	-0.0533692	0.20993	0.259851	0.278227	0.0477826	0.148034	0.170578	-0.12498	-0.175808	-0.0524083
1412	CRYBA2	2	0.0491663	-0.161394	0.00337762	-0.176002	-0.0312063	0.347809	-0.0263544	0.082423	0.0857405	0.0426636	-0.0660036	0.258627	-0.0986973	0.295445	0.362509	0.320424	0.0665528	0.243681	0.193641	-0.167894	-0.179247	-0.0590549
1413	CRYBA4	22	-0.124936	0.122909	0.1303	0.0433451	-0.123476	0.00548914	0.0951132	-0.0911351	-0.0473806	0.107455	0.0618551	-0.170313	-0.0405301	0.0226556	-0.0498699	-0.0637993	-0.0118498	0.0257141	-0.0684519	0.0472115	0.0981574	0.117727
1414	CRYBB1	22	-0.0360772	-0.00211419	0.156637	-0.0293744	-0.117834	0.177447	0.0936851	0.0115158	0.0387735	0.0752929	0.0112206	0.0174869	-0.152929	0.216796	0.187145	0.113606	0.034657	0.17543	0.0392108	-0.0452183	-0.0697267	0.00579121
1415	CRYBB2	22	0.0424582	-0.0826907	-0.0900516	0.0027464	0.0106945	0.150107	-0.0689768	0.151607	0.0652419	-0.0481518	-0.000603161	0.197023	-0.0336728	0.162778	0.257444	0.244872	-0.058932	0.100912	0.181975	-0.138379	-0.12837	0.00527101
1416	CRYBB2P1	22	0.0339194	-0.0756712	-0.0901654	0.00802668	0.00646628	0.145941	-0.0697506	0.146312	0.0619937	-0.0451522	0.00433176	0.187551	-0.0284596	0.158854	0.251428	0.241847	-0.0641979	0.0968436	0.180893	-0.137942	-0.120555	0.0152691
1417	CRYBB3	22	0.00565731	-0.047545	-0.0899955	0.0290021	-0.0107682	0.128113	-0.0677581	0.125563	0.0494883	-0.0321144	0.0233522	0.147326	-0.00796029	0.13854	0.221039	0.221812	-0.0796083	0.0795647	0.169997	-0.127187	-0.0850437	0.0511023
1418	CRYGA	2	0.0273609	-0.134432	-0.016598	-0.183615	-0.0432258	0.346567	-0.0377465	0.084007	0.0748129	0.0727636	-0.0831875	0.251725	-0.0847587	0.252713	0.346089	0.29814	0.0634742	0.221147	0.204563	-0.177501	-0.144549	-0.0539398
1419	CRYGB	2	-0.0273609	0.134432	0.016598	0.183615	0.0432258	-0.346567	0.0377465	-0.084007	-0.0748129	-0.0727636	0.0831875	-0.251725	0.0847587	-0.252713	-0.346089	-0.29814	-0.0634742	-0.221147	-0.204563	0.177501	0.144549	0.0539398
1420	CRYGC	2	0.0273609	-0.134432	-0.016598	-0.183615	-0.0432258	0.346567	-0.0377465	0.084007	0.0748129	0.0727636	-0.0831875	0.251725	-0.0847587	0.252713	0.346089	0.29814	0.0634742	0.221147	0.204563	-0.177501	-0.144549	-0.0539398
1421	CRYGD	2	0.0273609	-0.134432	-0.016598	-0.183615	-0.0432258	0.346567	-0.0377465	0.084007	0.0748129	0.0727636	-0.0831875	0.251725	-0.0847587	0.252713	0.346089	0.29814	0.0634742	0.221147	0.204563	-0.177501	-0.144549	-0.0539398
1427	CRYGS	3	0.0106018	-0.135324	0.0448317	-0.193169	0.00800244	0.270663	-0.0151792	0.0998826	0.0666636	0.0599065	-0.0979404	0.299647	-0.101635	0.320278	0.385709	0.319284	0.0586716	0.273143	0.196131	-0.18615	-0.186255	-0.055809
1428	CRYM	16	0.102984	-0.17532	-0.013018	-0.114007	0.0362858	0.287023	-0.0577449	0.126144	0.164607	-0.0482389	-0.0326164	0.274796	-0.0540233	0.278513	0.329419	0.347109	0.0986116	0.236342	0.246299	-0.157886	-0.175785	-0.105443
1429	CRYZ	1	0.0245966	-0.122818	-0.0351271	-0.144391	-0.0701141	0.338858	-0.0421638	0.108194	0.0644416	0.10303	-0.0924282	0.265373	-0.0592931	0.208539	0.362407	0.32135	0.0660854	0.217679	0.247874	-0.16764	-0.0909303	-0.0255569
1431	CS	12	0.0629386	-0.173205	-0.00334488	-0.123155	-0.0269068	0.302951	-0.0484695	0.0888368	0.129789	-0.0183618	-0.0472096	0.246206	-0.0718662	0.250184	0.322528	0.332153	0.0451319	0.193702	0.206128	-0.162942	-0.190436	-0.061341
1432	MAPK14	6	0.0782275	-0.163543	0.0359628	-0.0995123	-0.000286163	0.233131	-0.0214707	0.114805	0.0936994	-0.0271159	-0.0470219	0.242467	-0.113024	0.283116	0.331146	0.286261	0.0105252	0.180051	0.142532	-0.17653	-0.226142	-0.075136
1434	CSE1L	20	0.0742674	-0.285755	0.0277416	-0.15195	-0.0449262	0.346363	0.0416393	0.015919	0.211711	-0.142897	0.0525407	0.196968	-0.125385	0.357911	0.331255	0.30595	0.106024	0.236071	0.0981346	-0.0376891	-0.183045	-0.0519411
1435	CSF1	1	0.0702991	-0.196302	-0.0155188	-0.18635	-0.0580422	0.37122	-0.039772	0.06876	0.113898	0.0501982	-0.072905	0.262324	-0.068048	0.246817	0.349526	0.330366	0.109061	0.238959	0.21509	-0.144937	-0.131138	-0.0649523
1436	CSF1R	5	0.0204608	-0.08509	-0.0287326	-0.154964	-0.070108	0.295605	-0.0648434	0.0402672	0.0312502	0.109784	-0.122936	0.226202	-0.0157496	0.124639	0.26775	0.289891	-0.00957718	0.137193	0.219116	-0.180379	-0.110959	-0.0574831
1437	CSF2	5	0.0266655	-0.121235	0.0248601	-0.248742	-0.0176601	0.300572	-0.0816134	0.00619353	0.0213826	0.128413	-0.194011	0.293745	-0.0350444	0.17145	0.281616	0.286373	0.0209491	0.156049	0.217464	-0.233026	-0.168512	-0.130257
1439	CSF2RB	22	0.00538844	-0.0493197	-0.0067868	0.00425344	-0.0548141	0.184148	-0.00991114	0.112917	0.0595361	0.00342658	0.0147513	0.135271	-0.0806625	0.202791	0.260937	0.22446	-0.0298367	0.147026	0.151542	-0.121841	-0.10979	0.0212878
1441	CSF3R	1	0.00278638	-0.0715375	-0.0457579	-0.0324863	-0.0234476	0.220319	-0.047602	0.186346	0.0538238	0.0572049	-0.0430882	0.258947	-0.0355087	0.214073	0.335324	0.337694	0.0282772	0.21735	0.277733	-0.177335	-0.10616	0.0169613
1444	CSHL1	17	0.019071	-0.175606	-0.0551486	-0.143464	0.0428288	0.239143	-0.063726	0.117168	0.0704138	0.0382828	-0.126698	0.355063	-0.0298726	0.253078	0.36192	0.375915	0.0717822	0.210904	0.269156	-0.239191	-0.202514	-0.0592307
1445	CSK	15	-0.000287663	-0.0937978	0.0257473	-0.167758	0.00670514	0.240423	-0.0871724	0.0846468	0.0226113	0.106674	-0.136769	0.278862	-0.0146197	0.191063	0.313512	0.328148	0.0148883	0.193313	0.272419	-0.251675	-0.186429	-0.0671619
1446	CSN1S1	4	-0.00525785	-0.0321258	-0.0075423	-0.122798	-0.044203	0.281251	-0.0268037	0.102259	0.0356851	0.149571	-0.0963202	0.229646	-0.0199889	0.156882	0.298041	0.269328	0.0468727	0.190498	0.260336	-0.155826	-0.0401491	-0.00817494
1447	CSN2	4	-0.00525785	-0.0321258	-0.0075423	-0.122798	-0.044203	0.281251	-0.0268037	0.102259	0.0356851	0.149571	-0.0963202	0.229646	-0.0199889	0.156882	0.298041	0.269328	0.0468727	0.190498	0.260336	-0.155826	-0.0401491	-0.00817494
1448	CSN3	4	-0.00525785	-0.0321258	-0.0075423	-0.122798	-0.044203	0.281251	-0.0268037	0.102259	0.0356851	0.149571	-0.0963202	0.229646	-0.0199889	0.156882	0.298041	0.269328	0.0468727	0.190498	0.260336	-0.155826	-0.0401491	-0.00817494
1452	CSNK1A1	5	0.0204608	-0.08509	-0.0287326	-0.154964	-0.070108	0.295605	-0.0648434	0.0402672	0.0312502	0.109784	-0.122936	0.226202	-0.0157496	0.124639	0.26775	0.289891	-0.00957718	0.137193	0.219116	-0.180379	-0.110959	-0.0574831
1453	CSNK1D	17	-0.0495858	-0.121865	0.0335932	-0.0570083	0.0204546	0.165021	-0.0368234	0.0607311	0.0742974	-0.0820975	0.0191846	0.189388	-0.072242	0.268389	0.223266	0.214009	-0.0251802	0.163654	0.139751	-0.0841904	-0.107912	0.00754983
1455	CSNK1G2	19	0.0165104	-0.0592995	0.0894127	-0.0520486	-0.0173647	0.194361	-0.0162476	-0.00762031	0.12045	-0.119254	0.100435	0.0247517	-0.0963971	0.17476	0.100279	0.100441	-0.113986	0.0750652	0.0448513	0.0166464	-0.051302	-0.0226658
1456	CSNK1G3	5	0.0249098	-0.112766	0.00374592	-0.2244	-0.0367673	0.310438	-0.0791772	0.0200515	0.0245638	0.127694	-0.177265	0.282521	-0.0276828	0.160227	0.289542	0.300145	0.0103515	0.153388	0.22831	-0.225755	-0.155989	-0.109653
1457	CSNK2A1	20	-0.043243	-0.157051	-0.0370757	-0.135218	-0.0413551	0.263526	-0.0587529	0.0111272	0.104426	-0.0422391	0.0130168	0.169716	-0.0646161	0.227812	0.248144	0.22232	-0.0108946	0.155064	0.145755	-0.0663267	-0.0753509	0.0134873
1459	CSNK2A2	16	0.0417873	-0.149634	-0.0337754	-0.139505	-0.0327988	0.326584	-0.0178379	0.0318212	0.101211	-0.00389927	0.00371155	0.175714	-0.118208	0.229915	0.284618	0.264004	0.041062	0.199843	0.121404	-0.0777061	-0.0948502	-0.00799147
1460	CSNK2B	6	0.0856338	-0.14554	0.0370655	-0.0750246	0.00562317	0.203858	-0.0187921	0.120887	0.0785677	-0.0249338	-0.0409065	0.223666	-0.106618	0.249571	0.302909	0.263481	-0.0132437	0.155922	0.129955	-0.167133	-0.207141	-0.0678221
1462	VCAN	5	0.0441281	-0.0741525	-0.0913508	-0.125342	-0.0525928	0.232743	-0.0430819	0.00116095	0.0148854	0.12869	-0.109168	0.140223	-0.0129314	0.0573052	0.175257	0.182034	0.028827	0.0738775	0.198851	-0.138684	-0.0253729	-0.0321541
1463	NCAN	19	0.227196	-0.0414129	-0.219196	0.0195131	0.098488	0.0731971	-0.0756901	0.274955	0.0477973	0.0417729	-0.0984446	0.257585	0.0729306	0.00583065	0.187918	0.174747	0.110639	0.0277989	0.302128	-0.221303	-0.0672056	-0.152855
1464	CSPG4	15	-0.000427073	-0.0976432	0.0300851	-0.168454	0.00749319	0.243508	-0.0852242	0.084235	0.0253728	0.10369	-0.132706	0.279091	-0.0182268	0.197884	0.315953	0.328765	0.014798	0.198371	0.269616	-0.248382	-0.187215	-0.065838
1465	CSRP1	1	0.0388771	-0.235838	0.100475	-0.185632	-0.0475986	0.344925	-0.0416609	0.0753628	0.124878	0.0147249	-0.104068	0.324972	-0.118817	0.362262	0.359831	0.364141	0.154574	0.310808	0.210294	-0.175257	-0.221415	-0.028451
1466	CSRP2	12	0.0690217	-0.171866	-0.0365221	-0.178283	-0.034728	0.354789	-0.0229251	0.0717037	0.0762334	0.0781575	-0.103646	0.281351	-0.0885635	0.245515	0.362239	0.335394	0.0599263	0.224453	0.218656	-0.164816	-0.145062	-0.0618005
1468	SLC25A10	17	-0.0495858	-0.121865	0.0335932	-0.0570083	0.0204546	0.165021	-0.0368234	0.0607311	0.0742974	-0.0820975	0.0191846	0.189388	-0.072242	0.268389	0.223266	0.214009	-0.0251802	0.163654	0.139751	-0.0841904	-0.107912	0.00754983
1469	CST1	20	-0.0786718	-0.0118187	-0.13094	0.0125157	-0.049917	0.107668	-0.0485046	0.0561937	0.0292641	-0.0453871	0.0827892	0.0380921	-0.00476797	0.0858854	0.133511	0.0789923	-0.124475	0.0239361	0.0907987	-0.00180132	0.0451313	0.094041
1470	CST2	20	0.000974096	-0.260717	0.0369968	-0.237953	-0.035173	0.359553	-0.0552668	-0.0257606	0.155741	-0.0458563	-0.0386416	0.249312	-0.106147	0.313231	0.302434	0.303361	0.0883739	0.241258	0.155545	-0.09287	-0.154147	-0.0553386
1471	CST3	20	0.0090422	-0.2749	0.0481983	-0.252172	-0.0338811	0.37064	-0.053608	-0.0328178	0.162454	-0.0466146	-0.0459798	0.25808	-0.111597	0.322607	0.305673	0.311231	0.104126	0.25198	0.153523	-0.0943395	-0.16374	-0.0661492
1473	CST5	20	0.0360261	-0.311461	0.0846013	-0.290772	-0.027788	0.393423	-0.0454549	-0.0577937	0.178596	-0.046313	-0.0690191	0.275692	-0.125266	0.340469	0.30278	0.324032	0.152971	0.276914	0.14059	-0.0951336	-0.188134	-0.0992608
1474	CST6	11	0.0256392	-0.0507357	0.164752	0.0112306	-0.0443405	0.213352	0.0158147	0.154074	0.102221	-0.0243205	0.0137441	0.18512	-0.0827146	0.259169	0.286956	0.286984	-0.0035959	0.227267	0.178402	-0.148382	-0.180572	0.00478261
1475	CSTA	3	0.015297	-0.166758	0.0505724	-0.233441	-0.0151747	0.314609	-0.0362478	0.0504293	0.0770273	0.0758915	-0.130206	0.296452	-0.0944135	0.292239	0.355353	0.309941	0.0665087	0.257013	0.202366	-0.203523	-0.19254	-0.0961316
1476	CSTB	21	-0.000139621	-0.0753376	-0.0403326	-0.122697	0.0681582	0.190038	-0.0748559	0.133549	0.0637657	0.0404373	-0.0895022	0.284042	-0.0263055	0.25333	0.306788	0.285013	-0.00780444	0.178712	0.220546	-0.19617	-0.156791	-0.0741751
1477	CSTF1	20	0.051547	-0.265427	0.0247165	-0.132069	-0.0128129	0.307111	0.0279346	0.0166881	0.197692	-0.159652	0.0781386	0.180558	-0.127505	0.338292	0.293901	0.262969	0.0658251	0.2052	0.0908812	-0.0307309	-0.151424	-0.0446466
1479	CSTF3	11	-0.00661078	-0.121537	0.0383279	-0.18272	-0.0773955	0.321529	-0.0387881	0.0314909	0.100721	0.0596636	-0.0961098	0.250927	-0.0814649	0.247084	0.325704	0.303586	0.0533692	0.226061	0.218131	-0.141721	-0.106098	-0.0344437
1482	NKX2-5	5	0.0508435	-0.0746219	-0.0484219	-0.0503358	-0.00118219	0.204338	-0.0483573	0.0991126	0.0827771	0.0336824	-0.057553	0.230606	0.00860232	0.162102	0.271929	0.290316	-0.0263586	0.135264	0.20248	-0.180283	-0.142344	-0.0477885
1486	CTBS	1	0.0206478	-0.10223	-0.0493736	-0.131805	-0.0683888	0.324887	-0.0355778	0.114088	0.0490496	0.118023	-0.0911992	0.253476	-0.0531936	0.191713	0.355092	0.309987	0.0589543	0.207073	0.250025	-0.161991	-0.0709983	-0.0148072
1487	CTBP1	4	0.0817494	-0.0680906	-0.168111	-0.0709124	0.0924549	0.153722	-0.123566	0.127209	0.0166504	0.0191902	-0.0204923	0.200592	0.086366	0.0744518	0.191128	0.220186	-0.0586432	0.0817177	0.229757	-0.151435	-0.0420515	-0.053286
1488	CTBP2	10	0.0509259	-0.126891	-0.0315995	-0.134803	-0.0354361	0.323013	-0.0409299	0.0621471	0.0566312	0.0577344	-0.0383985	0.214709	-0.0495582	0.211079	0.288585	0.264879	0.0372297	0.21821	0.236278	-0.134332	-0.0771767	-0.0383149
1489	CTF1	16	0.0742009	-0.140573	-0.0184397	-0.0252387	0.0449031	0.198186	-0.0935695	0.11111	0.169129	-0.119376	0.0470494	0.186433	0.00420739	0.187148	0.196329	0.267616	0.00849729	0.108245	0.206289	-0.0959684	-0.0974347	-0.0480839
1490	CTGF	6	0.0163534	-0.19853	0.0258056	-0.222178	-0.0830861	0.410442	-0.0316908	0.0338458	0.0898034	0.0554739	-0.0659457	0.246434	-0.0745116	0.255797	0.337554	0.311891	0.102226	0.2329	0.182452	-0.0950686	-0.102393	-0.032744
1491	CTH	1	0.0293117	-0.145427	-0.0186759	-0.156631	-0.0707299	0.350623	-0.0497599	0.0995726	0.0818359	0.0831994	-0.0910606	0.275075	-0.0651784	0.224847	0.365058	0.329914	0.0736205	0.226748	0.241959	-0.171228	-0.111856	-0.0369261
1493	CTLA4	2	0.0287001	-0.0759118	-0.0628545	-0.106348	-0.0529711	0.277292	-0.0206014	0.0998643	0.0516835	0.0648008	-0.0368304	0.179598	-0.0631877	0.201483	0.29996	0.235335	0.0126523	0.175111	0.147073	-0.144081	-0.105693	-0.0246641
1495	CTNNA1	5	0.0204608	-0.08509	-0.0287326	-0.154964	-0.070108	0.295605	-0.0648434	0.0402672	0.0312502	0.109784	-0.122936	0.226202	-0.0157496	0.124639	0.26775	0.289891	-0.00957718	0.137193	0.219116	-0.180379	-0.110959	-0.0574831
1497	CTNS	17	0.0640931	-0.0590438	-0.0633098	-0.0221098	-0.0234062	0.162466	-0.0793932	0.11614	0.0194648	0.0376498	-0.0422364	0.184829	-0.00459304	0.0969145	0.221686	0.270861	-0.0382366	0.125776	0.176188	-0.149087	-0.106046	0.0232952
1499	CTNNB1	3	0.0413182	-0.088738	-0.0372207	-0.145994	-0.04618	0.274869	-0.0734585	0.0264171	0.0603176	0.0125965	-0.0295808	0.123494	-0.0386313	0.137063	0.179753	0.197264	-0.0637812	0.0752252	0.171574	-0.0973173	-0.0559236	-0.0756468
1501	CTNND2	5	0.060045	-0.263811	0.0636011	-0.254462	0.0867133	0.309503	-0.0721124	0.046695	0.115985	-0.0286595	-0.119449	0.374553	-0.122034	0.346202	0.356608	0.344664	0.109022	0.289804	0.151729	-0.194895	-0.276171	-0.127442
1503	CTPS1	1	-0.0175219	-0.111658	-0.00433183	-0.105621	-0.0361334	0.266723	-0.0820172	0.125489	0.0623658	0.0569681	-0.0874032	0.286276	-0.0313588	0.233087	0.327186	0.35146	0.0473194	0.2297	0.272053	-0.198906	-0.13899	-0.00820324
1506	CTRL	16	0.0352827	-0.120939	-0.0563218	-0.0829599	-0.0297917	0.268366	-0.00235533	0.0409863	0.106999	-0.0440226	0.0519612	0.117871	-0.120588	0.202132	0.247654	0.222597	-0.00126853	0.162343	0.0674865	-0.0339839	-0.0859924	0.0203037
1508	CTSB	8	0.0735362	-0.109708	-0.122576	-0.0822996	0.00803116	0.2165	-0.112604	0.0978146	0.0431733	0.00860241	-0.0287708	0.208583	0.0391168	0.0824455	0.191028	0.246445	0.00277642	0.12605	0.176324	-0.112933	-0.0821189	0.00995939
1509	CTSD	11	0.0485193	-0.209694	0.0773234	-0.181469	-0.0768559	0.387102	-0.0228726	0.00675969	0.120501	-0.0249148	-0.0336491	0.225407	-0.121986	0.296159	0.310206	0.329331	0.0810254	0.274102	0.160063	-0.111439	-0.182267	-0.0397722
1510	CTSE	1	0.0388771	-0.235838	0.100475	-0.185632	-0.0475986	0.344925	-0.0416609	0.0753628	0.124878	0.0147249	-0.104068	0.324972	-0.118817	0.362262	0.359831	0.364141	0.154574	0.310808	0.210294	-0.175257	-0.221415	-0.028451
1511	CTSG	14	0.0560415	-0.0931533	0.0150796	-0.0566415	-0.0452751	0.22266	-0.0609619	0.100951	0.0570326	0.0609296	-0.079113	0.236035	-0.0536579	0.162117	0.284402	0.307338	0.0390115	0.168046	0.224577	-0.194729	-0.140428	-0.0339861
1512	CTSH	15	-0.00063757	-0.105831	0.0399216	-0.169061	0.0090041	0.24976	-0.0803266	0.0830323	0.0314077	0.0965954	-0.122719	0.278184	-0.0263191	0.212346	0.320112	0.328946	0.0145937	0.209167	0.262319	-0.239817	-0.187772	-0.062258
1513	CTSK	1	0.0266089	-0.199101	0.108869	-0.136658	0.00751128	0.234661	-0.0404935	0.131842	0.124552	0.0118588	-0.144916	0.367058	-0.0722472	0.352299	0.372025	0.389604	0.116556	0.277397	0.235536	-0.275711	-0.326415	-0.0992232
1514	CTSL	9	0.0165113	-0.174606	0.0267222	-0.260741	-0.0267603	0.325098	-0.0714623	-0.0150985	0.0485313	0.0660168	-0.11166	0.250724	-0.0623745	0.221766	0.281878	0.257208	0.0329978	0.192693	0.1772	-0.160519	-0.127392	-0.0928637
1515	CTSV	9	0.0165113	-0.174606	0.0267222	-0.260741	-0.0267603	0.325098	-0.0714623	-0.0150985	0.0485313	0.0660168	-0.11166	0.250724	-0.0623745	0.221766	0.281878	0.257208	0.0329978	0.192693	0.1772	-0.160519	-0.127392	-0.0928637
1519	CTSO	4	0.0373841	-0.174823	0.0241402	-0.251932	-0.0221176	0.36197	-0.0824575	0.0230556	0.0433597	0.10716	-0.15595	0.297671	-0.0569818	0.210179	0.307162	0.319292	0.0870085	0.220976	0.239656	-0.201163	-0.151256	-0.0927459
1520	CTSS	1	0.0266089	-0.199101	0.108869	-0.136658	0.00751128	0.234661	-0.0404935	0.131842	0.124552	0.0118588	-0.144916	0.367058	-0.0722472	0.352299	0.372025	0.389604	0.116556	0.277397	0.235536	-0.275711	-0.326415	-0.0992232
1521	CTSW	11	-0.00279214	-0.0880763	0.120302	-0.0369162	-0.0902958	0.269582	0.0340653	0.092131	0.116664	-0.0164402	-0.000272577	0.186174	-0.144555	0.286159	0.319062	0.295345	0.0107228	0.239816	0.165323	-0.114662	-0.1635	0.0144276
1522	CTSZ	20	0.0397674	-0.241891	0.0167442	-0.113241	0.00241479	0.27301	0.0198882	0.0164512	0.182971	-0.161567	0.0918346	0.158916	-0.122491	0.312057	0.259519	0.226157	0.0372865	0.176734	0.0819461	-0.0215184	-0.122638	-0.0359687
1523	CUX1	7	0.0379736	-0.179363	0.000322403	-0.23315	-0.000692958	0.296652	-0.0577622	0.0300055	0.0974297	-0.0082412	-0.0872567	0.250291	-0.133218	0.278856	0.295172	0.250778	0.035485	0.172332	0.136748	-0.154054	-0.198712	-0.107674
1524	CX3CR1	3	0.0412155	-0.0829357	-0.0490021	-0.145592	-0.0398505	0.270284	-0.0752201	0.0509842	0.0587786	0.0351578	-0.0531081	0.153655	-0.0213553	0.143762	0.208556	0.221588	-0.0579922	0.0803306	0.201335	-0.127548	-0.0691311	-0.0817455
1525	CXADR	21	0.0654435	-0.0769067	0.00358578	-0.159599	-0.0159745	0.24779	-0.0876123	0.0939116	-0.00673915	0.156867	-0.187015	0.271643	-0.0513153	0.161328	0.282928	0.298223	0.0544559	0.189299	0.24153	-0.236357	-0.152941	-0.0683757
1528	CYB5A	18	0.0751356	-0.0379074	-0.127588	-0.0706343	0.00585207	0.15545	-0.0834876	0.136477	-0.0171955	0.149454	-0.140934	0.263057	0.0250313	0.0870783	0.287916	0.273519	-0.00515571	0.106795	0.280861	-0.261657	-0.11449	-0.0746209
1534	CYB561	17	0.019071	-0.175606	-0.0551486	-0.143464	0.0428288	0.239143	-0.063726	0.117168	0.0704138	0.0382828	-0.126698	0.355063	-0.0298726	0.253078	0.36192	0.375915	0.0717822	0.210904	0.269156	-0.239191	-0.202514	-0.0592307
1535	CYBA	16	0.00333978	-0.0497597	-0.0649155	-0.040078	-0.0184835	0.216421	0.0173867	0.0828758	0.0609453	-0.0243642	0.0945026	0.0797379	-0.104142	0.21442	0.232738	0.158344	-0.0545731	0.154643	0.074547	-0.00201075	-0.0155221	0.0459721
1537	CYC1	8	0.0215107	-0.257387	0.0821369	-0.143011	0.00881499	0.256498	-0.0287785	-0.00736791	0.170599	-0.162535	0.0262794	0.208594	-0.156344	0.361932	0.26707	0.247731	0.0544488	0.22484	0.0811227	-0.0669188	-0.195855	-0.0682685
1539	CYLC2	9	-0.0165113	0.174606	-0.0267222	0.260741	0.0267603	-0.325098	0.0714623	0.0150985	-0.0485313	-0.0660168	0.11166	-0.250724	0.0623745	-0.221766	-0.281878	-0.257208	-0.0329978	-0.192693	-0.1772	0.160519	0.127392	0.0928637
1540	CYLD	16	0.0502001	-0.165825	-0.0206753	-0.18106	-0.0370598	0.355998	-0.0347411	0.0217285	0.0864225	0.0342139	-0.0434426	0.215191	-0.098266	0.231919	0.294317	0.280753	0.082049	0.21844	0.168056	-0.112689	-0.0877527	-0.0341693
1543	CYP1A1	15	-0.00091876	-0.12729	0.0722964	-0.161056	0.0107964	0.262593	-0.0569393	0.0757504	0.0500991	0.0696206	-0.0801825	0.259076	-0.0543086	0.252575	0.319977	0.314895	0.0124463	0.238506	0.227424	-0.198035	-0.176513	-0.0445572
1544	CYP1A2	15	-0.000427976	-0.137613	0.0956667	-0.143353	0.00860293	0.259825	-0.0309657	0.0627307	0.062483	0.0413648	-0.0331786	0.221405	-0.0775516	0.27264	0.298443	0.280094	0.00622454	0.250053	0.180929	-0.145512	-0.150939	-0.0236662
1545	CYP1B1	2	0.0149144	-0.17274	0.00702248	-0.193154	-0.0712366	0.358258	-0.00301155	0.0351846	0.102131	0.039197	-0.0725701	0.244278	-0.128969	0.287072	0.351025	0.31476	0.0850069	0.252244	0.159062	-0.136423	-0.156772	-0.0211623
1548	CYP2A6	19	0.0422494	-0.153013	0.0477643	-0.13781	0.0222871	0.242037	-0.0744191	0.0851504	0.0919225	-0.0146974	-0.0853435	0.276507	-0.0713103	0.224693	0.262055	0.299044	-0.0231048	0.156182	0.217537	-0.195877	-0.205938	-0.0988827
1553	CYP2A13	19	0.00714693	0.00329201	-0.0438809	-0.0189735	0.0300628	-0.124477	-0.0245635	-0.117528	-0.045941	0.0540246	-0.0895659	-0.0401058	0.063812	-0.194289	-0.197678	-0.155407	0.0932802	-0.147326	-0.0371422	0.0222735	0.100529	-0.0243022
1555	CYP2B6	19	-0.00714693	-0.00329201	0.0438809	0.0189735	-0.0300628	0.124477	0.0245635	0.117528	0.045941	-0.0540246	0.0895659	0.0401058	-0.063812	0.194289	0.197678	0.155407	-0.0932802	0.147326	0.0371422	-0.0222735	-0.100529	0.0243022
1556	CYP2B7P	19	-0.00714693	-0.00329201	0.0438809	0.0189735	-0.0300628	0.124477	0.0245635	0.117528	0.045941	-0.0540246	0.0895659	0.0401058	-0.063812	0.194289	0.197678	0.155407	-0.0932802	0.147326	0.0371422	-0.0222735	-0.100529	0.0243022
1557	CYP2C19	10	0.0223331	-0.0642231	-0.0406164	-0.0641028	-0.0743825	0.303466	-0.00294053	0.0878599	0.0563611	0.0675659	0.00401981	0.148857	-0.04174	0.186135	0.294801	0.260675	0.0008582	0.191103	0.215388	-0.103192	-0.0454449	0.0200136
1558	CYP2C8	10	0.0223331	-0.0642231	-0.0406164	-0.0641028	-0.0743825	0.303466	-0.00294053	0.0878599	0.0563611	0.0675659	0.00401981	0.148857	-0.04174	0.186135	0.294801	0.260675	0.0008582	0.191103	0.215388	-0.103192	-0.0454449	0.0200136
1559	CYP2C9	10	0.0223331	-0.0642231	-0.0406164	-0.0641028	-0.0743825	0.303466	-0.00294053	0.0878599	0.0563611	0.0675659	0.00401981	0.148857	-0.04174	0.186135	0.294801	0.260675	0.0008582	0.191103	0.215388	-0.103192	-0.0454449	0.0200136
1562	CYP2C18	10	0.0223331	-0.0642231	-0.0406164	-0.0641028	-0.0743825	0.303466	-0.00294053	0.0878599	0.0563611	0.0675659	0.00401981	0.148857	-0.04174	0.186135	0.294801	0.260675	0.0008582	0.191103	0.215388	-0.103192	-0.0454449	0.0200136
1564	CYP2D7	22	-0.00538844	0.0493197	0.0067868	-0.00425344	0.0548141	-0.184148	0.00991114	-0.112917	-0.0595361	-0.00342658	-0.0147513	-0.135271	0.0806625	-0.202791	-0.260937	-0.22446	0.0298367	-0.147026	-0.151542	0.121841	0.10979	-0.0212878
1571	CYP2E1	10	0.0509259	-0.126891	-0.0315995	-0.134803	-0.0354361	0.323013	-0.0409299	0.0621471	0.0566312	0.0577344	-0.0383985	0.214709	-0.0495582	0.211079	0.288585	0.264879	0.0372297	0.21821	0.236278	-0.134332	-0.0771767	-0.0383149
1572	CYP2F1	19	-0.00714693	-0.00329201	0.0438809	0.0189735	-0.0300628	0.124477	0.0245635	0.117528	0.045941	-0.0540246	0.0895659	0.0401058	-0.063812	0.194289	0.197678	0.155407	-0.0932802	0.147326	0.0371422	-0.0222735	-0.100529	0.0243022
1573	CYP2J2	1	0.0374697	-0.178218	0.00797838	-0.170377	-0.0692619	0.358895	-0.060874	0.0808144	0.10864	0.0460662	-0.0834151	0.28042	-0.0724071	0.24339	0.355869	0.33263	0.0826372	0.233163	0.224032	-0.169374	-0.140656	-0.0526634
1576	CYP3A4	7	0.0379736	-0.179363	0.000322403	-0.23315	-0.000692958	0.296652	-0.0577622	0.0300055	0.0974297	-0.0082412	-0.0872567	0.250291	-0.133218	0.278856	0.295172	0.250778	0.035485	0.172332	0.136748	-0.154054	-0.198712	-0.107674
1577	CYP3A5	7	0.0379736	-0.179363	0.000322403	-0.23315	-0.000692958	0.296652	-0.0577622	0.0300055	0.0974297	-0.0082412	-0.0872567	0.250291	-0.133218	0.278856	0.295172	0.250778	0.035485	0.172332	0.136748	-0.154054	-0.198712	-0.107674
1580	CYP4B1	1	-0.00648211	-0.129276	0.000381986	-0.122912	-0.0427752	0.292208	-0.0799178	0.118367	0.0739724	0.0554297	-0.0899673	0.293282	-0.0422204	0.241906	0.34134	0.356217	0.0568909	0.235792	0.267819	-0.198007	-0.144132	-0.0186281
1581	CYP7A1	8	-0.00120455	-0.185112	0.0363452	-0.201125	-0.054991	0.352232	-0.0209938	0.0329709	0.0918434	0.0538237	-0.0884647	0.265708	-0.103457	0.305188	0.343977	0.306518	0.106316	0.233494	0.220904	-0.143671	-0.126097	-0.0277384
1582	CYP8B1	3	0.0413182	-0.088738	-0.0372207	-0.145994	-0.04618	0.274869	-0.0734585	0.0264171	0.0603176	0.0125965	-0.0295808	0.123494	-0.0386313	0.137063	0.179753	0.197264	-0.0637812	0.0752252	0.171574	-0.0973173	-0.0559236	-0.0756468
1583	CYP11A1	15	0.000235281	-0.0821593	0.0131657	-0.164623	0.00428825	0.230535	-0.0922164	0.0851066	0.0148631	0.114625	-0.147268	0.27611	-0.00417161	0.170388	0.304379	0.324303	0.0151946	0.177905	0.278656	-0.259051	-0.1824	-0.0701105
1584	CYP11B1	8	-0.0215107	0.257387	-0.0821369	0.143011	-0.00881499	-0.256498	0.0287785	0.00736791	-0.170599	0.162535	-0.0262794	-0.208594	0.156344	-0.361932	-0.26707	-0.247731	-0.0544488	-0.22484	-0.0811227	0.0669188	0.195855	0.0682685
1585	CYP11B2	8	0.0215107	-0.257387	0.0821369	-0.143011	0.00881499	0.256498	-0.0287785	-0.00736791	0.170599	-0.162535	0.0262794	0.208594	-0.156344	0.361932	0.26707	0.247731	0.0544488	0.22484	0.0811227	-0.0669188	-0.195855	-0.0682685
1586	CYP17A1	10	0.0222501	-0.0639919	-0.0406646	-0.0638396	-0.0744959	0.303302	-0.00281342	0.0879087	0.0563346	0.0675606	0.004187	0.148556	-0.0416971	0.185984	0.294693	0.260546	0.000725466	0.190944	0.215216	-0.103027	-0.0452987	0.0202057
1588	CYP19A1	15	0.00282415	-0.0730146	0.0034894	-0.167844	0.00779899	0.229226	-0.0965118	0.0805603	0.00680323	0.1167	-0.142038	0.265773	-0.0020163	0.157798	0.291413	0.308931	-0.000285765	0.166754	0.273825	-0.249409	-0.163789	-0.07052
1591	CYP24A1	20	0.0469166	-0.257379	0.0220162	-0.12542	-0.00684541	0.295	0.0248517	0.0165341	0.192633	-0.161102	0.0835832	0.173013	-0.126002	0.329353	0.281557	0.249659	0.0553216	0.195019	0.0877326	-0.0274543	-0.141094	-0.0415565
1592	CYP26A1	10	0.0223331	-0.0642231	-0.0406164	-0.0641028	-0.0743825	0.303466	-0.00294053	0.0878599	0.0563611	0.0675659	0.00401981	0.148857	-0.04174	0.186135	0.294801	0.260675	0.0008582	0.191103	0.215388	-0.103192	-0.0454449	0.0200136
1593	CYP27A1	2	0.0403784	-0.151997	-0.00423172	-0.18117	-0.0359921	0.350171	-0.0314746	0.0839461	0.0816063	0.055971	-0.0744913	0.258743	-0.0939933	0.280668	0.359204	0.313911	0.0660217	0.236508	0.199787	-0.173934	-0.167159	-0.0580492
1594	CYP27B1	12	-0.0629386	0.173205	0.00334488	0.123155	0.0269068	-0.302951	0.0484695	-0.0888368	-0.129789	0.0183618	0.0472096	-0.246206	0.0718662	-0.250184	-0.322528	-0.332153	-0.0451319	-0.193702	-0.206128	0.162942	0.190436	0.061341
1600	DAB1	1	0.0374697	-0.178218	0.00797838	-0.170377	-0.0692619	0.358895	-0.060874	0.0808144	0.10864	0.0460662	-0.0834151	0.28042	-0.0724071	0.24339	0.355869	0.33263	0.0826372	0.233163	0.224032	-0.169374	-0.140656	-0.0526634
1601	DAB2	5	-0.00120032	-0.152626	0.0324779	-0.22274	-0.00458319	0.313729	-0.0592142	0.0457767	0.0604674	0.0810495	-0.12493	0.293381	-0.0945303	0.265164	0.305842	0.287946	0.0802874	0.22055	0.257437	-0.198916	-0.133629	-0.0853191
1603	DAD1	14	0.0560415	-0.0931533	0.0150796	-0.0566415	-0.0452751	0.22266	-0.0609619	0.100951	0.0570326	0.0609296	-0.079113	0.236035	-0.0536579	0.162117	0.284402	0.307338	0.0390115	0.168046	0.224577	-0.194729	-0.140428	-0.0339861
1604	CD55	1	0.0388771	-0.235838	0.100475	-0.185632	-0.0475986	0.344925	-0.0416609	0.0753628	0.124878	0.0147249	-0.104068	0.324972	-0.118817	0.362262	0.359831	0.364141	0.154574	0.310808	0.210294	-0.175257	-0.221415	-0.028451
1605	DAG1	3	0.0413182	-0.088738	-0.0372207	-0.145994	-0.04618	0.274869	-0.0734585	0.0264171	0.0603176	0.0125965	-0.0295808	0.123494	-0.0386313	0.137063	0.179753	0.197264	-0.0637812	0.0752252	0.171574	-0.0973173	-0.0559236	-0.0756468
1606	DGKA	12	0.0629386	-0.173205	-0.00334488	-0.123155	-0.0269068	0.302951	-0.0484695	0.0888368	0.129789	-0.0183618	-0.0472096	0.246206	-0.0718662	0.250184	0.322528	0.332153	0.0451319	0.193702	0.206128	-0.162942	-0.190436	-0.061341
1608	DGKG	3	0.00663419	-0.136277	0.0505733	-0.195827	0.00207197	0.274831	-0.0148327	0.09659	0.0649163	0.0636586	-0.102559	0.301562	-0.104732	0.3212	0.385771	0.320386	0.0621065	0.276575	0.198447	-0.188894	-0.188033	-0.0551991
1609	DGKQ	4	0.0811274	-0.0831771	-0.155757	-0.089274	0.0844564	0.175609	-0.121848	0.115551	0.0225306	0.0218106	-0.0285023	0.209963	0.0728236	0.09091	0.203021	0.229815	-0.0479412	0.0956374	0.228464	-0.153214	-0.0518555	-0.0576939
1610	DAO	12	0.0543317	-0.113143	-0.0645009	-0.128132	-0.0202115	0.289182	-0.00806172	0.0941425	0.0658139	0.0674259	-0.0621878	0.23381	-0.0906524	0.227163	0.33845	0.281375	0.0121237	0.190996	0.208627	-0.152453	-0.110701	-0.0547632
1611	DAP	5	0.0492027	-0.248554	0.0595745	-0.255541	0.0716895	0.317641	-0.0721309	0.0478818	0.107295	-0.00811547	-0.124182	0.367782	-0.119152	0.338055	0.35543	0.341943	0.105458	0.28193	0.176575	-0.20188	-0.256018	-0.123874
1612	DAPK1	9	0.0165113	-0.174606	0.0267222	-0.260741	-0.0267603	0.325098	-0.0714623	-0.0150985	0.0485313	0.0660168	-0.11166	0.250724	-0.0623745	0.221766	0.281878	0.257208	0.0329978	0.192693	0.1772	-0.160519	-0.127392	-0.0928637
1615	DARS	2	0.0387418	-0.179613	0.0249818	-0.22794	-0.0312807	0.385502	-0.0344608	0.0554231	0.0967737	0.0658565	-0.0942515	0.285205	-0.106839	0.299973	0.361029	0.322988	0.0952139	0.25643	0.229491	-0.173641	-0.156699	-0.0662769
1616	DAXX	6	0.0856338	-0.14554	0.0370655	-0.0750246	0.00562317	0.203858	-0.0187921	0.120887	0.0785677	-0.0249338	-0.0409065	0.223666	-0.106618	0.249571	0.302909	0.263481	-0.0132437	0.155922	0.129955	-0.167133	-0.207141	-0.0678221
1618	DAZL	3	0.0407509	-0.0541519	-0.0787485	-0.122706	-0.0213186	0.22706	-0.0700552	0.113686	0.0445188	0.091221	-0.106496	0.213515	0.0308552	0.14039	0.258205	0.259913	-0.0370767	0.0826011	0.261088	-0.193429	-0.0893871	-0.0819653
1620	BRINP1	9	0.021566	-0.136671	0.0421778	-0.158601	-0.0114851	0.262173	-0.0403571	0.0299494	0.0883649	-0.0131148	-0.0345197	0.21004	-0.0884954	0.244646	0.273694	0.242722	-0.0371563	0.168858	0.151611	-0.12703	-0.131944	-0.0772448
1621	DBH	9	-0.0261379	0.10105	-0.0406601	0.0863468	0.00604178	-0.202985	0.0169058	-0.0490247	-0.101593	0.0522971	-0.0131068	-0.161738	0.0974811	-0.233928	-0.240853	-0.205371	0.0729934	-0.136995	-0.12005	0.0928684	0.116496	0.0587018
1622	DBI	2	0.0347961	-0.171953	0.0177684	-0.208455	-0.0283209	0.369389	-0.0278412	0.0638812	0.0985237	0.0566839	-0.08146	0.277214	-0.10794	0.30438	0.361835	0.318775	0.0800613	0.248534	0.220514	-0.171656	-0.164017	-0.0640971
1627	DBN1	5	0.047626	-0.0808921	-0.0432048	-0.0717611	-0.0115721	0.226459	-0.0522486	0.0928975	0.0769629	0.0471756	-0.072997	0.241667	0.00378567	0.163715	0.282204	0.301283	-0.0216049	0.142497	0.21199	-0.188954	-0.145784	-0.0539247
1628	DBP	19	0.017118	-0.13081	0.107638	-0.0551695	-0.0795298	0.231101	0.020513	0.0237777	0.139206	-0.0731148	0.0240874	0.123661	-0.153981	0.275073	0.244524	0.215227	-0.044726	0.151	0.0708906	-0.0568416	-0.170016	-0.0239024
1629	DBT	1	0.0383986	-0.13335	-0.041591	-0.152432	-0.0648186	0.345459	-0.0346751	0.101539	0.070168	0.101025	-0.0864842	0.258756	-0.0588644	0.212789	0.360097	0.321779	0.0784396	0.220474	0.242423	-0.157354	-0.0910657	-0.0317267
1630	DCC	18	0.0717937	-0.0541924	-0.11262	-0.0845823	0.00894599	0.16364	-0.0955126	0.138358	-0.00605258	0.139407	-0.151533	0.285194	0.0194599	0.102188	0.297818	0.286433	0.00663233	0.117634	0.289098	-0.268985	-0.130653	-0.0789539
1632	ECI1	16	0.0480259	-0.207168	0.00384773	-0.115773	0.0222234	0.244255	-0.10576	0.044042	0.155159	-0.138174	-0.00705148	0.241235	-0.0394868	0.256552	0.209696	0.271898	0.0145172	0.147725	0.1937	-0.115864	-0.17155	-0.0837149
1633	DCK	4	-0.00525785	-0.0321258	-0.0075423	-0.122798	-0.044203	0.281251	-0.0268037	0.102259	0.0356851	0.149571	-0.0963202	0.229646	-0.0199889	0.156882	0.298041	0.269328	0.0468727	0.190498	0.260336	-0.155826	-0.0401491	-0.00817494
1635	DCTD	4	0.0225677	-0.166649	0.0461365	-0.259981	-0.0276914	0.357589	-0.0690264	0.00477871	0.0274783	0.116532	-0.162262	0.28453	-0.0726433	0.217454	0.299453	0.308628	0.0852251	0.222999	0.215218	-0.20392	-0.164751	-0.0904633
1636	ACE	17	0.019071	-0.175606	-0.0551486	-0.143464	0.0428288	0.239143	-0.063726	0.117168	0.0704138	0.0382828	-0.126698	0.355063	-0.0298726	0.253078	0.36192	0.375915	0.0717822	0.210904	0.269156	-0.239191	-0.202514	-0.0592307
1638	DCT	13	0.06949	-0.165273	-0.0776605	-0.172903	-0.0412697	0.32714	-0.0318094	0.0226075	0.125705	-0.0488786	0.0224232	0.141728	-0.0778708	0.234331	0.259545	0.208605	0.0462579	0.152945	0.107743	-0.0143971	-0.0624408	-0.0340254
1642	DDB1	11	-0.00712614	-0.0902146	0.111001	-0.0426276	-0.0956454	0.272099	0.0358671	0.0815509	0.115254	-0.0140307	-0.00219458	0.181807	-0.150331	0.28359	0.316383	0.289726	0.0118717	0.236438	0.160491	-0.108021	-0.156524	0.0161111
1643	DDB2	11	-0.00810387	-0.121396	0.0493072	-0.172784	-0.0809696	0.3254	-0.0316831	0.0380532	0.104658	0.0528797	-0.0890614	0.251833	-0.0913967	0.258872	0.334591	0.311841	0.0504281	0.233845	0.218129	-0.142676	-0.115969	-0.0298668
1644	DDC	7	0.0211944	-0.176984	-0.0137733	-0.237965	-0.00847791	0.307548	-0.0312094	0.01651	0.0895206	0.0251593	-0.0879908	0.253396	-0.105203	0.292439	0.307437	0.269953	0.0559073	0.20724	0.150332	-0.115739	-0.136077	-0.0658212
1645	AKR1C1	10	0.068479	-0.123202	-0.0406699	-0.0992026	-0.0371881	0.283738	-0.0166563	0.134435	0.0847944	0.0730159	-0.0808566	0.271406	-0.0621735	0.25636	0.365142	0.302577	0.0611546	0.212326	0.238678	-0.180565	-0.116614	-0.0552595
1646	AKR1C2	10	0.068479	-0.123202	-0.0406699	-0.0992026	-0.0371881	0.283738	-0.0166563	0.134435	0.0847944	0.0730159	-0.0808566	0.271406	-0.0621735	0.25636	0.365142	0.302577	0.0611546	0.212326	0.238678	-0.180565	-0.116614	-0.0552595
1647	GADD45A	1	0.0323172	-0.158196	-0.00890735	-0.162675	-0.0704087	0.355277	-0.0541629	0.0933166	0.0920326	0.0700704	-0.0889588	0.278615	-0.0681234	0.232869	0.363606	0.332574	0.0775678	0.230328	0.236631	-0.171676	-0.12322	-0.043133
1649	DDIT3	12	0.0629386	-0.173205	-0.00334488	-0.123155	-0.0269068	0.302951	-0.0484695	0.0888368	0.129789	-0.0183618	-0.0472096	0.246206	-0.0718662	0.250184	0.322528	0.332153	0.0451319	0.193702	0.206128	-0.162942	-0.190436	-0.061341
1650	DDOST	1	0.0368735	-0.129357	-0.0554653	-0.0542235	-0.025664	0.254137	-0.0790451	0.0947139	0.0883756	-0.0324338	0.018539	0.206846	-0.0202394	0.176091	0.265188	0.30498	0.0289815	0.197564	0.214601	-0.109206	-0.0777666	0.0189113
1653	DDX1	2	0.0193982	-0.167423	0.0123507	-0.191516	-0.0537886	0.355901	-0.0127544	0.056396	0.0968378	0.0520572	-0.0850356	0.265951	-0.120824	0.295118	0.365065	0.330853	0.0845637	0.258828	0.192118	-0.164707	-0.167002	-0.0328289
1655	DDX5	17	0.019071	-0.175606	-0.0551486	-0.143464	0.0428288	0.239143	-0.063726	0.117168	0.0704138	0.0382828	-0.126698	0.355063	-0.0298726	0.253078	0.36192	0.375915	0.0717822	0.210904	0.269156	-0.239191	-0.202514	-0.0592307
1656	DDX6	11	0.00439128	-0.0919482	0.0742654	-0.194292	-0.0736025	0.311807	-0.0457977	0.0194203	0.0159231	0.0995567	-0.10856	0.201085	-0.0911381	0.20555	0.248283	0.254446	0.0275697	0.206705	0.165942	-0.163094	-0.144826	-0.0388828
1657	DMXL1	5	0.0262037	-0.118956	0.0177572	-0.24178	-0.0239365	0.305085	-0.0811974	0.0108662	0.0222967	0.128878	-0.189539	0.291531	-0.0326156	0.168481	0.285598	0.292166	0.0174526	0.155593	0.222068	-0.231877	-0.165233	-0.124105
1659	DHX8	17	0.0321198	-0.128	-0.0529402	-0.0953062	0.00171646	0.211284	-0.0666346	0.0428512	0.0838264	-0.0458262	-0.0219142	0.189648	-0.0355723	0.183589	0.245901	0.283335	-0.00600951	0.137542	0.147527	-0.129609	-0.15772	0.00906906
1660	DHX9	1	0.0216867	-0.223571	0.101126	-0.211656	-0.0297635	0.333694	-0.0572211	0.0874487	0.114249	0.0558821	-0.159322	0.370873	-0.0928679	0.365214	0.388677	0.410269	0.142609	0.307762	0.267357	-0.253112	-0.272786	-0.0690053
1662	DDX10	11	0.0148094	-0.0800089	0.0278372	-0.180843	-0.0787036	0.334032	-0.0260682	0.0560921	0.0163119	0.128999	-0.108843	0.214636	-0.0980286	0.204581	0.30099	0.280877	0.0447355	0.22419	0.184312	-0.167476	-0.130099	-0.0232931
1665	DHX15	4	0.072717	-0.158912	-0.0881965	-0.180141	0.0369486	0.282489	-0.108801	0.0511147	0.052376	0.0308254	-0.0672679	0.249633	9.17909e-05	0.172808	0.256413	0.270172	0.0110119	0.163543	0.211482	-0.154491	-0.0992493	-0.0767593
1666	DECR1	8	0.00516201	-0.165133	0.0530826	-0.176091	-0.0720554	0.33241	0.0120655	0.0519346	0.0990351	0.0730379	-0.098518	0.263363	-0.123627	0.312355	0.362118	0.301721	0.124691	0.240479	0.220512	-0.151009	-0.12679	-0.0428108
1669	DEFA4	8	0.0108628	0.0122139	-0.0670711	-0.0125677	-0.118836	0.238891	0.00921167	0.0905799	-0.0352184	0.144101	-0.0247851	0.116749	-0.0426746	0.100224	0.223543	0.227493	-0.0288623	0.15383	0.185208	-0.102067	-0.00491176	0.0987129
1670	DEFA5	8	0.11529	-0.203085	-0.151893	-0.106937	0.122095	0.135075	-0.200593	0.0871134	0.120361	-0.136313	-0.0167611	0.243962	0.120439	0.0412166	0.114361	0.208466	0.0472804	0.0721354	0.127239	-0.0855743	-0.126148	-0.0669715
1671	DEFA6	8	0.0942998	-0.154006	-0.138303	-0.099307	0.0582241	0.18973	-0.154836	0.0953673	0.0767634	-0.0514609	-0.0262326	0.232106	0.0741053	0.0671365	0.164236	0.238348	0.0200366	0.106883	0.161473	-0.107033	-0.105396	-0.0247833
1672	DEFB1	8	0.0927287	-0.150542	-0.137183	-0.0982339	0.0541718	0.192359	-0.151548	0.09568	0.0739774	-0.0464038	-0.0265511	0.230534	0.0711699	0.0685406	0.166733	0.23942	0.018475	0.108646	0.162961	-0.107785	-0.103686	-0.0219812
1675	CFD	19	0.00949438	-0.0583401	0.105483	-0.058063	-0.0133446	0.201855	-0.0136411	-0.015036	0.12703	-0.118625	0.105307	0.0183425	-0.0992357	0.180489	0.094698	0.0969126	-0.097037	0.0838029	0.0534662	0.0232905	-0.0457909	-0.0266897
1676	DFFA	1	0.00386323	-0.145185	-0.0108257	-0.0877946	-0.0148653	0.266422	-0.0718971	0.0788836	0.099122	-0.0549056	0.0226161	0.216933	-0.049869	0.225288	0.279087	0.301786	0.0108517	0.219162	0.182256	-0.105062	-0.118078	0.00928966
1677	DFFB	1	-0.0289891	-0.147633	0.039696	-0.119378	-0.0016974	0.259834	-0.0595641	0.0554066	0.100239	-0.0708378	0.0233612	0.208295	-0.0785903	0.258996	0.270544	0.271284	-0.0134318	0.221999	0.134019	-0.0925698	-0.149728	-0.00457245
1687	GSDME	7	0.0202063	-0.179176	-0.0106938	-0.230419	-0.0125134	0.317402	-0.0275401	0.0220167	0.0960762	0.0151737	-0.0821164	0.25805	-0.112881	0.302819	0.319104	0.286383	0.0577544	0.21804	0.15355	-0.117504	-0.147113	-0.0612114
1690	COCH	14	0.0843198	-0.241774	0.0796159	-0.178178	-0.0695848	0.342051	-0.0820673	0.0575153	0.087181	-0.0157293	-0.103659	0.32187	-0.0768035	0.253885	0.312941	0.371088	0.184827	0.292303	0.198432	-0.13202	-0.184624	-0.0118887
1716	DGUOK	2	0.0386972	-0.135752	0.0156247	-0.16373	-0.00310297	0.316371	-0.0387631	0.10693	0.0748932	0.0794422	-0.102968	0.290598	-0.0805728	0.283207	0.362554	0.338932	0.0720621	0.250255	0.264469	-0.218954	-0.17073	-0.0585532
1717	DHCR7	11	0.0759678	-0.275048	0.0569029	-0.181368	-0.0317174	0.327198	-0.0793401	0.0556128	0.133555	-0.0528125	-0.105608	0.352622	-0.0504909	0.289268	0.305906	0.395513	0.131773	0.289185	0.218313	-0.17715	-0.24892	-0.0679711
1718	DHCR24	1	0.0261114	-0.168523	0.0076602	-0.161688	-0.0631965	0.347949	-0.0667953	0.0921967	0.101116	0.0498298	-0.0881213	0.289877	-0.0665624	0.247759	0.359212	0.344698	0.0777382	0.237643	0.239335	-0.180795	-0.145081	-0.0453738
1719	DHFR	5	0.0355075	-0.11354	-0.0269057	-0.225343	-0.0364088	0.315382	-0.0767025	0.0100977	0.0211813	0.149703	-0.184912	0.266599	-0.0278432	0.141242	0.278459	0.287721	0.0242933	0.136442	0.246574	-0.2259	-0.128283	-0.101201
1723	DHODH	16	0.0237381	-0.0993815	-0.0582664	-0.0716128	-0.0251697	0.257222	0.00542071	0.0573233	0.0938459	-0.0376688	0.0662688	0.110086	-0.120073	0.214956	0.25143	0.207531	-0.018971	0.16664	0.072776	-0.0257298	-0.0676378	0.0279514
1725	DHPS	19	0.0303019	-0.090613	0.0126934	-0.0934045	0.0314784	0.146877	-0.105784	0.0826313	0.0813098	-0.0835219	-0.0373501	0.181387	-0.0402639	0.137311	0.156924	0.174285	-0.121707	0.0455802	0.121879	-0.110796	-0.125019	-0.0775675
1727	CYB5R3	22	0.00538844	-0.0493197	-0.0067868	0.00425344	-0.0548141	0.184148	-0.00991114	0.112917	0.0595361	0.00342658	0.0147513	0.135271	-0.0806625	0.202791	0.260937	0.22446	-0.0298367	0.147026	0.151542	-0.121841	-0.10979	0.0212878
1728	NQO1	16	0.0352827	-0.120939	-0.0563218	-0.0829599	-0.0297917	0.268366	-0.00235533	0.0409863	0.106999	-0.0440226	0.0519612	0.117871	-0.120588	0.202132	0.247654	0.222597	-0.00126853	0.162343	0.0674865	-0.0339839	-0.0859924	0.0203037
1729	DIAPH1	5	0.0200695	-0.081919	-0.0292561	-0.152345	-0.0710527	0.294432	-0.0629195	0.0412229	0.0309599	0.111262	-0.121094	0.223033	-0.015496	0.123631	0.267502	0.287969	-0.0103936	0.136155	0.219279	-0.179334	-0.108446	-0.0566838
1731	SEPT1	16	0.0742009	-0.140573	-0.0184397	-0.0252387	0.0449031	0.198186	-0.0935695	0.11111	0.169129	-0.119376	0.0470494	0.186433	0.00420739	0.187148	0.196329	0.267616	0.00849729	0.108245	0.206289	-0.0959684	-0.0974347	-0.0480839
1733	DIO1	1	0.0425152	-0.181959	0.00803297	-0.173506	-0.0716032	0.362333	-0.0581359	0.0754952	0.111739	0.044062	-0.0808517	0.275332	-0.0747465	0.240916	0.353087	0.326297	0.0845947	0.230535	0.216733	-0.163792	-0.138189	-0.0554757
1734	DIO2	14	0.0707829	-0.19291	-0.0463423	-0.161851	0.00332098	0.298106	-0.129431	0.0672584	0.0869043	0.0285799	-0.0967608	0.300279	-0.0258052	0.18284	0.297494	0.344937	0.0823101	0.189898	0.258565	-0.186152	-0.144651	-0.0606714
1735	DIO3	14	0.0259666	-0.147477	-0.0328236	-0.139146	-0.000843117	0.294868	-0.101165	0.0627792	0.055528	0.0031674	-0.0312007	0.239826	-0.053169	0.209477	0.279115	0.299462	0.0256	0.201504	0.199057	-0.10355	-0.0759349	-0.0113253
1737	DLAT	11	0.0137618	-0.0814752	0.0326627	-0.18277	-0.0783942	0.332674	-0.0282715	0.0525787	0.0163463	0.126244	-0.109122	0.213941	-0.0975438	0.205365	0.29648	0.279008	0.0430892	0.222965	0.183014	-0.167551	-0.132161	-0.0250252
1738	DLD	7	0.0210564	-0.174384	-0.00447253	-0.242646	-0.00523046	0.294421	-0.0512302	0.027493	0.0893287	0.0180933	-0.109022	0.270241	-0.119502	0.283866	0.310599	0.265245	0.0393308	0.188597	0.153121	-0.167399	-0.189051	-0.101474
1739	DLG1	3	0.039065	-0.124288	0.00265493	-0.168261	0.047621	0.233369	-0.0181474	0.117565	0.0758245	0.0319539	-0.0617035	0.274364	-0.077536	0.301448	0.37078	0.300301	0.0319514	0.239521	0.173027	-0.159246	-0.164988	-0.0573108
1740	DLG2	11	0.030399	-0.052465	-0.0418504	-0.135463	-0.0746437	0.325731	0.00955461	0.0992918	0.0146887	0.158803	-0.0905672	0.203434	-0.098422	0.174008	0.336661	0.282506	0.0669693	0.224385	0.186541	-0.150637	-0.0850697	0.00589218
1742	DLG4	17	0.0640931	-0.0590438	-0.0633098	-0.0221098	-0.0234062	0.162466	-0.0793932	0.11614	0.0194648	0.0376498	-0.0422364	0.184829	-0.00459304	0.0969145	0.221686	0.270861	-0.0382366	0.125776	0.176188	-0.149087	-0.106046	0.0232952
1745	DLX1	2	0.0231312	-0.198491	0.0448349	-0.258261	-0.0249005	0.387222	-0.0539559	0.044901	0.0982126	0.064326	-0.124649	0.308157	-0.0959339	0.284941	0.349265	0.338164	0.123406	0.25632	0.249561	-0.186874	-0.166408	-0.0781724
1746	DLX2	2	0.0231312	-0.198491	0.0448349	-0.258261	-0.0249005	0.387222	-0.0539559	0.044901	0.0982126	0.064326	-0.124649	0.308157	-0.0959339	0.284941	0.349265	0.338164	0.123406	0.25632	0.249561	-0.186874	-0.166408	-0.0781724
1747	DLX3	17	0.0606934	-0.32432	0.062495	-0.23818	-0.00771291	0.366762	-0.111185	-0.0216888	0.152651	-0.0568077	-0.129846	0.347342	-0.0729057	0.265903	0.311302	0.40508	0.163875	0.220306	0.20803	-0.197242	-0.267001	-0.119197
1748	DLX4	17	0.0606934	-0.32432	0.062495	-0.23818	-0.00771291	0.366762	-0.111185	-0.0216888	0.152651	-0.0568077	-0.129846	0.347342	-0.0729057	0.265903	0.311302	0.40508	0.163875	0.220306	0.20803	-0.197242	-0.267001	-0.119197
1749	DLX5	7	0.0379736	-0.179363	0.000322403	-0.23315	-0.000692958	0.296652	-0.0577622	0.0300055	0.0974297	-0.0082412	-0.0872567	0.250291	-0.133218	0.278856	0.295172	0.250778	0.035485	0.172332	0.136748	-0.154054	-0.198712	-0.107674
1750	DLX6	7	0.0379736	-0.179363	0.000322403	-0.23315	-0.000692958	0.296652	-0.0577622	0.0300055	0.0974297	-0.0082412	-0.0872567	0.250291	-0.133218	0.278856	0.295172	0.250778	0.035485	0.172332	0.136748	-0.154054	-0.198712	-0.107674
1755	DMBT1	10	0.0509259	-0.126891	-0.0315995	-0.134803	-0.0354361	0.323013	-0.0409299	0.0621471	0.0566312	0.0577344	-0.0383985	0.214709	-0.0495582	0.211079	0.288585	0.264879	0.0372297	0.21821	0.236278	-0.134332	-0.0771767	-0.0383149
1757	SARDH	9	0.0261379	-0.10105	0.0406601	-0.0863468	-0.00604178	0.202985	-0.0169058	0.0490247	0.101593	-0.0522971	0.0131068	0.161738	-0.0974811	0.233928	0.240853	0.205371	-0.0729934	0.136995	0.12005	-0.0928684	-0.116496	-0.0587018
1758	DMP1	4	-0.133436	0.313256	0.00183473	0.224955	-0.0683564	-0.133032	0.144142	0.123843	-0.0556829	0.137405	0.0855736	-0.144185	0.0221738	-0.0624267	-0.00426837	-0.0880596	-0.0925116	-0.03045	-0.00179845	0.0657789	0.182404	0.185215
1759	DNM1	9	0.0261379	-0.10105	0.0406601	-0.0863468	-0.00604178	0.202985	-0.0169058	0.0490247	0.101593	-0.0522971	0.0131068	0.161738	-0.0974811	0.233928	0.240853	0.205371	-0.0729934	0.136995	0.12005	-0.0928684	-0.116496	-0.0587018
1760	DMPK	19	0.0331353	-0.156546	0.0770396	-0.112841	-0.0204694	0.249583	-0.0387842	0.0570331	0.119092	-0.0429788	-0.0461626	0.227116	-0.110701	0.256078	0.264314	0.275656	-0.0306798	0.158314	0.164645	-0.145808	-0.203118	-0.0747957
1761	DMRT1	9	0.117005	-0.0108466	-0.0388693	-0.054479	-0.0484938	0.121932	0.00913489	0.0977823	0.00843448	0.117251	-0.0511164	0.0722992	0.0221971	-0.00962458	0.148376	0.098112	0.0829546	0.0643116	0.0960074	-0.0862028	-0.0199294	-0.0683483
1762	DMWD	19	0.0324951	-0.155894	0.0786198	-0.110567	-0.0230803	0.249345	-0.036267	0.0556419	0.120363	-0.0446201	-0.043089	0.223096	-0.112893	0.25759	0.264091	0.273607	-0.0314054	0.158379	0.160806	-0.142162	-0.202317	-0.0728025
1763	DNA2	10	0.0483889	-0.179877	0.0188682	-0.160615	-0.0434106	0.352292	-0.0438078	0.0904592	0.103412	0.0291088	-0.0761204	0.297054	-0.060676	0.270132	0.35921	0.357551	0.0967695	0.271423	0.229512	-0.162739	-0.157692	-0.0457437
1767	DNAH5	5	0.0639493	-0.268603	0.0647799	-0.25333	0.0920119	0.305656	-0.0719138	0.046036	0.118888	-0.0361744	-0.117331	0.375964	-0.122795	0.348204	0.355789	0.344579	0.11005	0.291908	0.142084	-0.191543	-0.282591	-0.128248
1768	DNAH6	2	0.0314642	-0.145915	0.0189371	-0.171626	-0.00496966	0.324644	-0.0376562	0.104561	0.0834944	0.0706808	-0.100574	0.296537	-0.0871951	0.29474	0.370259	0.344397	0.074028	0.252133	0.26076	-0.216781	-0.181713	-0.0620911
1769	DNAH8	6	0.0547593	-0.191236	0.0271093	-0.153382	-0.0189266	0.287574	-0.0249633	0.0898668	0.122278	-0.0271441	-0.0603796	0.267969	-0.116098	0.338369	0.370466	0.316016	0.0676406	0.222678	0.166105	-0.184328	-0.245307	-0.0880604
1773	DNASE1	16	0.0480259	-0.207168	0.00384773	-0.115773	0.0222234	0.244255	-0.10576	0.044042	0.155159	-0.138174	-0.00705148	0.241235	-0.0394868	0.256552	0.209696	0.271898	0.0145172	0.147725	0.1937	-0.115864	-0.17155	-0.0837149
1775	DNASE1L2	16	0.0480259	-0.207168	0.00384773	-0.115773	0.0222234	0.244255	-0.10576	0.044042	0.155159	-0.138174	-0.00705148	0.241235	-0.0394868	0.256552	0.209696	0.271898	0.0145172	0.147725	0.1937	-0.115864	-0.17155	-0.0837149
1776	DNASE1L3	3	0.0420697	-0.0680706	-0.053474	-0.147114	-0.0307046	0.276093	-0.0943931	0.0348906	0.0490593	0.0410071	-0.0399836	0.13171	0.00454801	0.10899	0.167822	0.190715	-0.0656161	0.0676122	0.218887	-0.114586	-0.0183732	-0.0787087
1777	DNASE2	19	0.0263964	-0.0853082	0.0142861	-0.08783	0.0299626	0.144091	-0.101315	0.0854888	0.0806572	-0.0807506	-0.0349967	0.178992	-0.0385319	0.139759	0.160299	0.176255	-0.125147	0.0474322	0.122656	-0.111694	-0.124794	-0.0735691
1778	DYNC1H1	14	0.0259666	-0.147477	-0.0328236	-0.139146	-0.000843117	0.294868	-0.101165	0.0627792	0.055528	0.0031674	-0.0312007	0.239826	-0.053169	0.209477	0.279115	0.299462	0.0256	0.201504	0.199057	-0.10355	-0.0759349	-0.0113253
1780	DYNC1I1	7	0.0379736	-0.179363	0.000322403	-0.23315	-0.000692958	0.296652	-0.0577622	0.0300055	0.0974297	-0.0082412	-0.0872567	0.250291	-0.133218	0.278856	0.295172	0.250778	0.035485	0.172332	0.136748	-0.154054	-0.198712	-0.107674
1781	DYNC1I2	2	0.0231312	-0.198491	0.0448349	-0.258261	-0.0249005	0.387222	-0.0539559	0.044901	0.0982126	0.064326	-0.124649	0.308157	-0.0959339	0.284941	0.349265	0.338164	0.123406	0.25632	0.249561	-0.186874	-0.166408	-0.0781724
1783	DYNC1LI2	16	0.0352827	-0.120939	-0.0563218	-0.0829599	-0.0297917	0.268366	-0.00235533	0.0409863	0.106999	-0.0440226	0.0519612	0.117871	-0.120588	0.202132	0.247654	0.222597	-0.00126853	0.162343	0.0674865	-0.0339839	-0.0859924	0.0203037
1785	DNM2	19	0.0505539	-0.116918	0.00369605	-0.121039	0.0381094	0.160112	-0.127455	0.0664256	0.0838319	-0.0969005	-0.0487332	0.190707	-0.0484275	0.123073	0.137188	0.161286	-0.102091	0.0352116	0.116052	-0.103649	-0.123402	-0.0972889
1786	DNMT1	19	0.0505539	-0.116918	0.00369605	-0.121039	0.0381094	0.160112	-0.127455	0.0664256	0.0838319	-0.0969005	-0.0487332	0.190707	-0.0484275	0.123073	0.137188	0.161286	-0.102091	0.0352116	0.116052	-0.103649	-0.123402	-0.0972889
1787	TRDMT1	10	0.068479	-0.123202	-0.0406699	-0.0992026	-0.0371881	0.283738	-0.0166563	0.134435	0.0847944	0.0730159	-0.0808566	0.271406	-0.0621735	0.25636	0.365142	0.302577	0.0611546	0.212326	0.238678	-0.180565	-0.116614	-0.0552595
1788	DNMT3A	2	0.0193982	-0.167423	0.0123507	-0.191516	-0.0537886	0.355901	-0.0127544	0.056396	0.0968378	0.0520572	-0.0850356	0.265951	-0.120824	0.295118	0.365065	0.330853	0.0845637	0.258828	0.192118	-0.164707	-0.167002	-0.0328289
1789	DNMT3B	20	0.0505463	-0.276354	0.087433	-0.185744	-0.0337052	0.357031	0.00885762	-0.0257556	0.204624	-0.147581	0.0575572	0.158782	-0.159468	0.324085	0.261495	0.247691	0.0818288	0.20242	0.0749416	-0.0138221	-0.145406	-0.0722161
1791	DNTT	10	0.0223331	-0.0642231	-0.0406164	-0.0641028	-0.0743825	0.303466	-0.00294053	0.0878599	0.0563611	0.0675659	0.00401981	0.148857	-0.04174	0.186135	0.294801	0.260675	0.0008582	0.191103	0.215388	-0.103192	-0.0454449	0.0200136
1793	DOCK1	10	0.0509259	-0.126891	-0.0315995	-0.134803	-0.0354361	0.323013	-0.0409299	0.0621471	0.0566312	0.0577344	-0.0383985	0.214709	-0.0495582	0.211079	0.288585	0.264879	0.0372297	0.21821	0.236278	-0.134332	-0.0771767	-0.0383149
1794	DOCK2	5	-0.047626	0.0808921	0.0432048	0.0717611	0.0115721	-0.226459	0.0522486	-0.0928975	-0.0769629	-0.0471756	0.072997	-0.241667	-0.00378567	-0.163715	-0.282204	-0.301283	0.0216049	-0.142497	-0.21199	0.188954	0.145784	0.0539247
1795	DOCK3	3	0.0413182	-0.088738	-0.0372207	-0.145994	-0.04618	0.274869	-0.0734585	0.0264171	0.0603176	0.0125965	-0.0295808	0.123494	-0.0386313	0.137063	0.179753	0.197264	-0.0637812	0.0752252	0.171574	-0.0973173	-0.0559236	-0.0756468
1796	DOK1	2	0.0386972	-0.135752	0.0156247	-0.16373	-0.00310297	0.316371	-0.0387631	0.10693	0.0748932	0.0794422	-0.102968	0.290598	-0.0805728	0.283207	0.362554	0.338932	0.0720621	0.250255	0.264469	-0.218954	-0.17073	-0.0585532
1797	DXO	6	0.0856338	-0.14554	0.0370655	-0.0750246	0.00562317	0.203858	-0.0187921	0.120887	0.0785677	-0.0249338	-0.0409065	0.223666	-0.106618	0.249571	0.302909	0.263481	-0.0132437	0.155922	0.129955	-0.167133	-0.207141	-0.0678221
1798	DPAGT1	11	0.00439128	-0.0919482	0.0742654	-0.194292	-0.0736025	0.311807	-0.0457977	0.0194203	0.0159231	0.0995567	-0.10856	0.201085	-0.0911381	0.20555	0.248283	0.254446	0.0275697	0.206705	0.165942	-0.163094	-0.144826	-0.0388828
1800	DPEP1	16	0.00333978	-0.0497597	-0.0649155	-0.040078	-0.0184835	0.216421	0.0173867	0.0828758	0.0609453	-0.0243642	0.0945026	0.0797379	-0.104142	0.21442	0.232738	0.158344	-0.0545731	0.154643	0.074547	-0.00201075	-0.0155221	0.0459721
1802	DPH2	1	-0.00350408	-0.133598	0.0014741	-0.127255	-0.0446181	0.298582	-0.0791242	0.116341	0.0768621	0.0550629	-0.0904347	0.294483	-0.0449289	0.243734	0.344511	0.35673	0.0592525	0.236979	0.266241	-0.197383	-0.145086	-0.0213103
1803	DPP4	2	0.0231312	-0.198491	0.0448349	-0.258261	-0.0249005	0.387222	-0.0539559	0.044901	0.0982126	0.064326	-0.124649	0.308157	-0.0959339	0.284941	0.349265	0.338164	0.123406	0.25632	0.249561	-0.186874	-0.166408	-0.0781724
1804	DPP6	7	0.0452158	-0.216836	-0.026557	-0.222699	0.03811	0.273017	-0.0856513	0.0281653	0.124888	-0.0572459	-0.0644357	0.270585	-0.0682016	0.257135	0.250865	0.247809	0.0492343	0.149608	0.153842	-0.130787	-0.163001	-0.119086
1805	DPT	1	0.0123686	-0.207628	0.0961964	-0.218695	-0.0161917	0.314205	-0.064981	0.0908092	0.101922	0.0790427	-0.184578	0.381266	-0.0736211	0.350742	0.387553	0.418946	0.129094	0.293264	0.290761	-0.289782	-0.288565	-0.0901962
1807	DPYS	8	0.0195805	-0.190719	0.0509217	-0.176874	-0.0585052	0.326065	0.00956211	0.0665795	0.112544	0.0609284	-0.111581	0.295355	-0.11937	0.333109	0.388171	0.333566	0.147578	0.26319	0.227061	-0.169954	-0.162457	-0.0570772
1808	DPYSL2	8	0.0590967	-0.0800714	-0.110463	-0.0675252	-0.0245981	0.228232	-0.0833264	0.0977747	0.0225628	0.0450003	-0.029015	0.1894	0.0175096	0.0899689	0.204273	0.247004	-0.00628479	0.136056	0.182494	-0.113351	-0.0647199	0.0327434
1809	DPYSL3	5	0.0204608	-0.08509	-0.0287326	-0.154964	-0.070108	0.295605	-0.0648434	0.0402672	0.0312502	0.109784	-0.122936	0.226202	-0.0157496	0.124639	0.26775	0.289891	-0.00957718	0.137193	0.219116	-0.180379	-0.110959	-0.0574831
1810	DR1	1	0.027166	-0.108267	-0.0516894	-0.136295	-0.0660176	0.328985	-0.0323494	0.11089	0.0526129	0.116423	-0.0882841	0.251165	-0.0535617	0.194828	0.354864	0.311045	0.0653293	0.209187	0.247406	-0.157585	-0.0724296	-0.0182282
1811	SLC26A3	7	0.0206535	-0.174185	-0.00464207	-0.242749	-0.00534349	0.294237	-0.0510433	0.0274171	0.0890826	0.0187393	-0.109495	0.270592	-0.119107	0.28383	0.310806	0.265478	0.0394087	0.188877	0.153461	-0.167622	-0.188673	-0.101263
1812	DRD1	5	0.047626	-0.0808921	-0.0432048	-0.0717611	-0.0115721	0.226459	-0.0522486	0.0928975	0.0769629	0.0471756	-0.072997	0.241667	0.00378567	0.163715	0.282204	0.301283	-0.0216049	0.142497	0.21199	-0.188954	-0.145784	-0.0539247
1813	DRD2	11	-0.0447287	-0.0569391	0.200589	-0.107268	-0.000570314	-0.0247374	-0.0695602	-0.134136	-0.0107866	-0.0793669	-0.0529095	-0.0108158	0.00372357	0.045431	-0.136141	-0.0624181	-0.0714691	-0.0365768	-0.0402111	-0.0341571	-0.108218	-0.0913078
1814	DRD3	3	-0.015297	0.166758	-0.0505724	0.233441	0.0151747	-0.314609	0.0362478	-0.0504293	-0.0770273	-0.0758915	0.130206	-0.296452	0.0944135	-0.292239	-0.355353	-0.309941	-0.0665087	-0.257013	-0.202366	0.203523	0.19254	0.0961316
1815	DRD4	11	0.0485193	-0.209694	0.0773234	-0.181469	-0.0768559	0.387102	-0.0228726	0.00675969	0.120501	-0.0249148	-0.0336491	0.225407	-0.121986	0.296159	0.310206	0.329331	0.0810254	0.274102	0.160063	-0.111439	-0.182267	-0.0397722
1819	DRG2	17	-0.00291798	-0.0381429	-0.157916	-0.0435414	0.0334882	0.0904757	-0.181946	0.0920274	-0.0104864	-0.00276827	-0.0390415	0.171667	0.106786	-0.0142036	0.118267	0.203279	-0.0920616	0.0216778	0.202336	-0.131378	-0.0354444	0.0221004
1820	ARID3A	19	0.00949438	-0.0583401	0.105483	-0.058063	-0.0133446	0.201855	-0.0136411	-0.015036	0.12703	-0.118625	0.105307	0.0183425	-0.0992357	0.180489	0.094698	0.0969126	-0.097037	0.0838029	0.0534662	0.0232905	-0.0457909	-0.0266897
1822	ATN1	12	0.0508212	-0.210176	0.00235396	-0.106156	-0.0639131	0.307617	-0.0107838	0.0963615	0.165205	-0.0436227	-0.0277087	0.262779	-0.0902851	0.276781	0.347442	0.353321	0.116852	0.232518	0.174997	-0.12729	-0.194364	-0.0186936
1823	DSC1	18	0.045674	-0.135331	-0.0220044	-0.144036	0.0174246	0.192434	-0.149439	0.123494	0.0571726	0.0622395	-0.176927	0.351437	-0.0111306	0.159337	0.300656	0.309442	0.065493	0.160002	0.286285	-0.254933	-0.183353	-0.0803302
1824	DSC2	18	0.045674	-0.135331	-0.0220044	-0.144036	0.0174246	0.192434	-0.149439	0.123494	0.0571726	0.0622395	-0.176927	0.351437	-0.0111306	0.159337	0.300656	0.309442	0.065493	0.160002	0.286285	-0.254933	-0.183353	-0.0803302
1825	DSC3	18	0.045674	-0.135331	-0.0220044	-0.144036	0.0174246	0.192434	-0.149439	0.123494	0.0571726	0.0622395	-0.176927	0.351437	-0.0111306	0.159337	0.300656	0.309442	0.065493	0.160002	0.286285	-0.254933	-0.183353	-0.0803302
1826	DSCAM	21	-0.000139621	-0.0753376	-0.0403326	-0.122697	0.0681582	0.190038	-0.0748559	0.133549	0.0637657	0.0404373	-0.0895022	0.284042	-0.0263055	0.25333	0.306788	0.285013	-0.00780444	0.178712	0.220546	-0.19617	-0.156791	-0.0741751
1827	RCAN1	21	0.0482639	-0.0797089	-0.00973436	-0.158779	0.00865537	0.242525	-0.088617	0.110968	0.0124279	0.135925	-0.173413	0.292108	-0.0449986	0.195776	0.305528	0.3108	0.0460923	0.197483	0.25217	-0.240632	-0.163129	-0.075508
1828	DSG1	18	0.045674	-0.135331	-0.0220044	-0.144036	0.0174246	0.192434	-0.149439	0.123494	0.0571726	0.0622395	-0.176927	0.351437	-0.0111306	0.159337	0.300656	0.309442	0.065493	0.160002	0.286285	-0.254933	-0.183353	-0.0803302
1829	DSG2	18	0.045674	-0.135331	-0.0220044	-0.144036	0.0174246	0.192434	-0.149439	0.123494	0.0571726	0.0622395	-0.176927	0.351437	-0.0111306	0.159337	0.300656	0.309442	0.065493	0.160002	0.286285	-0.254933	-0.183353	-0.0803302
1830	DSG3	18	0.045674	-0.135331	-0.0220044	-0.144036	0.0174246	0.192434	-0.149439	0.123494	0.0571726	0.0622395	-0.176927	0.351437	-0.0111306	0.159337	0.300656	0.309442	0.065493	0.160002	0.286285	-0.254933	-0.183353	-0.0803302
1832	DSP	6	0.00364869	-0.0942598	0.0430727	-0.12578	-0.0462765	0.296875	0.0106462	0.0932927	0.0342235	0.123911	-0.0676896	0.225356	-0.0858293	0.276914	0.352862	0.292216	0.0762697	0.230358	0.242476	-0.176302	-0.0912767	-0.0258325
1834	DSPP	4	0.00453326	-0.0567445	-0.00595704	-0.142442	-0.039141	0.29689	-0.037727	0.0953373	0.0407262	0.142969	-0.105848	0.246256	-0.0232377	0.165796	0.304776	0.282456	0.0549708	0.196895	0.265494	-0.16447	-0.0561919	-0.0226383
1836	SLC26A2	5	0.0204608	-0.08509	-0.0287326	-0.154964	-0.070108	0.295605	-0.0648434	0.0402672	0.0312502	0.109784	-0.122936	0.226202	-0.0157496	0.124639	0.26775	0.289891	-0.00957718	0.137193	0.219116	-0.180379	-0.110959	-0.0574831
1837	DTNA	18	0.045674	-0.135331	-0.0220044	-0.144036	0.0174246	0.192434	-0.149439	0.123494	0.0571726	0.0622395	-0.176927	0.351437	-0.0111306	0.159337	0.300656	0.309442	0.065493	0.160002	0.286285	-0.254933	-0.183353	-0.0803302
1838	DTNB	2	0.0193982	-0.167423	0.0123507	-0.191516	-0.0537886	0.355901	-0.0127544	0.056396	0.0968378	0.0520572	-0.0850356	0.265951	-0.120824	0.295118	0.365065	0.330853	0.0845637	0.258828	0.192118	-0.164707	-0.167002	-0.0328289
1839	HBEGF	5	0.0204608	-0.08509	-0.0287326	-0.154964	-0.070108	0.295605	-0.0648434	0.0402672	0.0312502	0.109784	-0.122936	0.226202	-0.0157496	0.124639	0.26775	0.289891	-0.00957718	0.137193	0.219116	-0.180379	-0.110959	-0.0574831
1840	DTX1	12	0.006807	0.0698396	-0.124042	0.0552499	0.0368415	0.0139707	-0.00610946	0.151357	0.0485232	-0.00711317	0.062804	0.0615917	-0.0395714	0.111662	0.176751	0.0790387	-0.128455	0.020282	0.141671	-0.0860918	-0.00391177	-0.0246929
1841	DTYMK	2	0.07264	-0.177825	0.019025	-0.14825	-0.0203013	0.31936	-0.00961944	0.0713553	0.0942171	0.000435785	-0.0352716	0.238408	-0.105389	0.316666	0.346095	0.316428	0.0623886	0.246928	0.163469	-0.137492	-0.198388	-0.0551507
1842	ECM2	9	0.0165113	-0.174606	0.0267222	-0.260741	-0.0267603	0.325098	-0.0714623	-0.0150985	0.0485313	0.0660168	-0.11166	0.250724	-0.0623745	0.221766	0.281878	0.257208	0.0329978	0.192693	0.1772	-0.160519	-0.127392	-0.0928637
1843	DUSP1	5	0.0414372	-0.0874576	-0.0364572	-0.0995318	-0.0273976	0.254188	-0.0565797	0.0823175	0.0665846	0.0657144	-0.092267	0.250531	-0.00269908	0.161682	0.291432	0.311681	-0.0156009	0.148657	0.221664	-0.196611	-0.14621	-0.0599792
1844	DUSP2	2	0.0137601	-0.167939	0.0214144	-0.183606	-0.0118411	0.333239	-0.0333831	0.090834	0.103027	0.0427337	-0.0861903	0.295091	-0.0986775	0.308276	0.37008	0.341314	0.073806	0.243467	0.237408	-0.197173	-0.197862	-0.0675353
1845	DUSP3	17	0.0321198	-0.128	-0.0529402	-0.0953062	0.00171646	0.211284	-0.0666346	0.0428512	0.0838264	-0.0458262	-0.0219142	0.189648	-0.0355723	0.183589	0.245901	0.283335	-0.00600951	0.137542	0.147527	-0.129609	-0.15772	0.00906906
1846	DUSP4	8	0.0413938	-0.0447987	-0.0947805	-0.047272	-0.0622655	0.236638	-0.0477221	0.0963758	-0.000396311	0.085363	-0.0281491	0.163568	-0.00673036	0.0960706	0.215652	0.243334	-0.0156759	0.14529	0.186468	-0.110969	-0.0425759	0.0591314
1847	DUSP5	10	0.0352424	-0.0958006	-0.0347997	-0.100292	-0.0572112	0.321306	-0.0209202	0.0787902	0.0582567	0.0655448	-0.0180913	0.18715	-0.0470296	0.204141	0.30221	0.272154	0.0187162	0.210703	0.232767	-0.122567	-0.0636515	-0.00716777
1848	DUSP6	12	0.0689195	-0.181269	-0.0367973	-0.1872	-0.0520648	0.3776	-0.00938817	0.0579404	0.0713288	0.0848828	-0.102173	0.275404	-0.0994065	0.249354	0.364736	0.337775	0.0717719	0.241631	0.210497	-0.153502	-0.137125	-0.0527785
1849	DUSP7	3	0.0413182	-0.088738	-0.0372207	-0.145994	-0.04618	0.274869	-0.0734585	0.0264171	0.0603176	0.0125965	-0.0295808	0.123494	-0.0386313	0.137063	0.179753	0.197264	-0.0637812	0.0752252	0.171574	-0.0973173	-0.0559236	-0.0756468
1854	DUT	15	0.0130019	-0.0415676	-0.0281743	-0.166918	0.0166782	0.213833	-0.10502	0.0611358	-0.0186869	0.116127	-0.116637	0.216523	0.0056789	0.107753	0.23233	0.242768	-0.047602	0.123219	0.242961	-0.203607	-0.0942344	-0.0672739
1855	DVL1	1	-0.0289891	-0.147633	0.039696	-0.119378	-0.0016974	0.259834	-0.0595641	0.0554066	0.100239	-0.0708378	0.0233612	0.208295	-0.0785903	0.258996	0.270544	0.271284	-0.0134318	0.221999	0.134019	-0.0925698	-0.149728	-0.00457245
1856	DVL2	17	0.0640931	-0.0590438	-0.0633098	-0.0221098	-0.0234062	0.162466	-0.0793932	0.11614	0.0194648	0.0376498	-0.0422364	0.184829	-0.00459304	0.0969145	0.221686	0.270861	-0.0382366	0.125776	0.176188	-0.149087	-0.106046	0.0232952
1857	DVL3	3	0.00456541	-0.136699	0.0535394	-0.197106	-0.00100656	0.276866	-0.0146552	0.0947991	0.0639325	0.0656192	-0.104938	0.302383	-0.106296	0.321483	0.385573	0.320762	0.0638168	0.278202	0.199553	-0.190216	-0.188844	-0.0548088
1859	DYRK1A	21	0.0291709	-0.0807966	-0.02299	-0.149564	0.0348272	0.228543	-0.0864548	0.12495	0.0347608	0.100302	-0.145199	0.300471	-0.0385724	0.226909	0.317232	0.311397	0.0258655	0.196388	0.24835	-0.231815	-0.167576	-0.0787896
1861	TOR1A	9	0.0261379	-0.10105	0.0406601	-0.0863468	-0.00604178	0.202985	-0.0169058	0.0490247	0.101593	-0.0522971	0.0131068	0.161738	-0.0974811	0.233928	0.240853	0.205371	-0.0729934	0.136995	0.12005	-0.0928684	-0.116496	-0.0587018
1869	E2F1	20	0.0505463	-0.276354	0.087433	-0.185744	-0.0337052	0.357031	0.00885762	-0.0257556	0.204624	-0.147581	0.0575572	0.158782	-0.159468	0.324085	0.261495	0.247691	0.0818288	0.20242	0.0749416	-0.0138221	-0.145406	-0.0722161
1870	E2F2	1	0.0368735	-0.129357	-0.0554653	-0.0542235	-0.025664	0.254137	-0.0790451	0.0947139	0.0883756	-0.0324338	0.018539	0.206846	-0.0202394	0.176091	0.265188	0.30498	0.0289815	0.197564	0.214601	-0.109206	-0.0777666	0.0189113
1871	E2F3	6	0.0383443	-0.122306	0.0469952	-0.113667	-0.0224905	0.275882	-0.00268782	0.112542	0.0536992	0.0688424	-0.0646924	0.244149	-0.101688	0.283268	0.356091	0.3024	0.0436543	0.21368	0.213354	-0.189896	-0.15185	-0.0490873
1874	E2F4	16	0.0352827	-0.120939	-0.0563218	-0.0829599	-0.0297917	0.268366	-0.00235533	0.0409863	0.106999	-0.0440226	0.0519612	0.117871	-0.120588	0.202132	0.247654	0.222597	-0.00126853	0.162343	0.0674865	-0.0339839	-0.0859924	0.0203037
1875	E2F5	8	0.00353625	-0.17231	0.050188	-0.184517	-0.0682563	0.34092	0.00412496	0.0480753	0.0985105	0.0690129	-0.0976183	0.267996	-0.120285	0.315046	0.362529	0.307039	0.122184	0.241852	0.22356	-0.151826	-0.129407	-0.0403051
1877	E4F1	16	0.0480259	-0.207168	0.00384773	-0.115773	0.0222234	0.244255	-0.10576	0.044042	0.155159	-0.138174	-0.00705148	0.241235	-0.0394868	0.256552	0.209696	0.271898	0.0145172	0.147725	0.1937	-0.115864	-0.17155	-0.0837149
1879	EBF1	5	0.0436921	-0.0856321	-0.0385265	-0.0906254	-0.0219502	0.245462	-0.0552628	0.0861712	0.070314	0.0595499	-0.0861939	0.248601	-0.000669502	0.163084	0.289181	0.309037	-0.0173986	0.147276	0.218905	-0.194727	-0.146828	-0.0583699
1880	GPR183	13	0.06949	-0.165273	-0.0776605	-0.172903	-0.0412697	0.32714	-0.0318094	0.0226075	0.125705	-0.0488786	0.0224232	0.141728	-0.0778708	0.234331	0.259545	0.208605	0.0462579	0.152945	0.107743	-0.0143971	-0.0624408	-0.0340254
1889	ECE1	1	0.0368735	-0.129357	-0.0554653	-0.0542235	-0.025664	0.254137	-0.0790451	0.0947139	0.0883756	-0.0324338	0.018539	0.206846	-0.0202394	0.176091	0.265188	0.30498	0.0289815	0.197564	0.214601	-0.109206	-0.0777666	0.0189113
1890	TYMP	22	0.00538844	-0.0493197	-0.0067868	0.00425344	-0.0548141	0.184148	-0.00991114	0.112917	0.0595361	0.00342658	0.0147513	0.135271	-0.0806625	0.202791	0.260937	0.22446	-0.0298367	0.147026	0.151542	-0.121841	-0.10979	0.0212878
1891	ECH1	19	0.077219	-0.104719	-0.00883651	-0.064355	0.0241662	0.183312	-0.024427	0.175511	0.0671239	-0.011761	-0.0423737	0.248976	-0.0872725	0.24757	0.313615	0.289992	-0.0199758	0.173967	0.18648	-0.200027	-0.222866	-0.085779
1892	ECHS1	10	0.0509259	-0.126891	-0.0315995	-0.134803	-0.0354361	0.323013	-0.0409299	0.0621471	0.0566312	0.0577344	-0.0383985	0.214709	-0.0495582	0.211079	0.288585	0.264879	0.0372297	0.21821	0.236278	-0.134332	-0.0771767	-0.0383149
1893	ECM1	1	0.0266089	-0.199101	0.108869	-0.136658	0.00751128	0.234661	-0.0404935	0.131842	0.124552	0.0118588	-0.144916	0.367058	-0.0722472	0.352299	0.372025	0.389604	0.116556	0.277397	0.235536	-0.275711	-0.326415	-0.0992232
1894	ECT2	3	-0.0399954	-0.107284	0.0991246	-0.183706	-0.0660547	0.317041	-0.000210423	0.0878503	0.0399449	0.13459	-0.134193	0.302063	-0.102363	0.301742	0.387391	0.34131	0.0831096	0.294801	0.242963	-0.207034	-0.16342	-0.0100585
1901	S1PR1	1	0.0240224	-0.10088	-0.0546541	-0.13131	-0.0662346	0.323541	-0.0316657	0.113305	0.0474552	0.120509	-0.088477	0.248332	-0.0517549	0.189161	0.352438	0.307243	0.0613305	0.205496	0.248351	-0.157204	-0.0666588	-0.0142469
1902	LPAR1	9	0.0170505	-0.171088	0.02962	-0.249529	-0.024194	0.320469	-0.0685328	-0.0074624	0.0548685	0.0548176	-0.102171	0.249341	-0.0670996	0.228469	0.285388	0.259785	0.0222186	0.19183	0.176592	-0.158289	-0.130483	-0.0922058
1903	S1PR3	9	0.0165113	-0.174606	0.0267222	-0.260741	-0.0267603	0.325098	-0.0714623	-0.0150985	0.0485313	0.0660168	-0.11166	0.250724	-0.0623745	0.221766	0.281878	0.257208	0.0329978	0.192693	0.1772	-0.160519	-0.127392	-0.0928637
1906	EDN1	6	0.00364869	-0.0942598	0.0430727	-0.12578	-0.0462765	0.296875	0.0106462	0.0932927	0.0342235	0.123911	-0.0676896	0.225356	-0.0858293	0.276914	0.352862	0.292216	0.0762697	0.230358	0.242476	-0.176302	-0.0912767	-0.0258325
1907	EDN2	1	-0.0175219	-0.111658	-0.00433183	-0.105621	-0.0361334	0.266723	-0.0820172	0.125489	0.0623658	0.0569681	-0.0874032	0.286276	-0.0313588	0.233087	0.327186	0.35146	0.0473194	0.2297	0.272053	-0.198906	-0.13899	-0.00820324
1908	EDN3	20	0.0397674	-0.241891	0.0167442	-0.113241	0.00241479	0.27301	0.0198882	0.0164512	0.182971	-0.161567	0.0918346	0.158916	-0.122491	0.312057	0.259519	0.226157	0.0372865	0.176734	0.0819461	-0.0215184	-0.122638	-0.0359687
1909	EDNRA	4	0.0562714	-0.175387	-0.00613405	-0.227035	-0.0141924	0.34888	-0.094992	0.0451587	0.0617137	0.090536	-0.137647	0.297201	-0.0328944	0.187415	0.298638	0.314796	0.0839455	0.207284	0.258102	-0.184576	-0.121714	-0.0899196
1910	EDNRB	13	0.0648586	-0.176401	-0.0669453	-0.171213	-0.0352759	0.31362	-0.0317224	0.0200272	0.136531	-0.0759293	0.0297313	0.147713	-0.0833705	0.246332	0.25587	0.202966	0.0475688	0.161055	0.0869164	-0.00420465	-0.0791143	-0.0339307
1911	PHC1	12	0.0508212	-0.210176	0.00235396	-0.106156	-0.0639131	0.307617	-0.0107838	0.0963615	0.165205	-0.0436227	-0.0277087	0.262779	-0.0902851	0.276781	0.347442	0.353321	0.116852	0.232518	0.174997	-0.12729	-0.194364	-0.0186936
1912	PHC2	1	0.0269332	-0.0297064	-0.084275	0.0406695	-0.0127943	0.164445	-0.0105076	0.221542	0.0435385	0.0522185	0.00510771	0.207281	-0.0375766	0.175878	0.309054	0.295383	0.00893712	0.187008	0.257413	-0.135136	-0.056497	0.0435917
1915	EEF1A1	6	0.0372566	-0.0822097	0.0237932	-0.192093	-0.0661518	0.314666	-0.0048256	0.0375358	-0.00259946	0.154687	-0.119245	0.204108	-0.0785515	0.173361	0.279899	0.231594	0.0386613	0.16519	0.165799	-0.146426	-0.0630969	-0.034603
1917	EEF1A2	20	0.0397674	-0.241891	0.0167442	-0.113241	0.00241479	0.27301	0.0198882	0.0164512	0.182971	-0.161567	0.0918346	0.158916	-0.122491	0.312057	0.259519	0.226157	0.0372865	0.176734	0.0819461	-0.0215184	-0.122638	-0.0359687
1936	EEF1D	8	0.0215107	-0.257387	0.0821369	-0.143011	0.00881499	0.256498	-0.0287785	-0.00736791	0.170599	-0.162535	0.0262794	0.208594	-0.156344	0.361932	0.26707	0.247731	0.0544488	0.22484	0.0811227	-0.0669188	-0.195855	-0.0682685
1938	EEF2	19	0.0311581	-0.0614284	0.0477998	-0.0411185	-0.022468	0.168477	-0.0256656	0.00762132	0.100625	-0.119688	0.0843446	0.0395857	-0.0849838	0.152888	0.105835	0.10169	-0.147041	0.0501878	0.0207326	0.00344529	-0.0617107	-0.0149234
1939	EIF2D	1	0.0388771	-0.235838	0.100475	-0.185632	-0.0475986	0.344925	-0.0416609	0.0753628	0.124878	0.0147249	-0.104068	0.324972	-0.118817	0.362262	0.359831	0.364141	0.154574	0.310808	0.210294	-0.175257	-0.221415	-0.028451
1942	EFNA1	1	0.0275895	-0.197457	0.108268	-0.132265	0.00850949	0.23021	-0.0393511	0.133066	0.124697	0.00896998	-0.142499	0.364295	-0.0714983	0.35022	0.369282	0.386171	0.115142	0.274938	0.231999	-0.273567	-0.325937	-0.0990929
1943	EFNA2	19	0.00949438	-0.0583401	0.105483	-0.058063	-0.0133446	0.201855	-0.0136411	-0.015036	0.12703	-0.118625	0.105307	0.0183425	-0.0992357	0.180489	0.094698	0.0969126	-0.097037	0.0838029	0.0534662	0.0232905	-0.0457909	-0.0266897
1944	EFNA3	1	0.0220782	-0.205601	0.110578	-0.157238	0.00259646	0.25519	-0.0460653	0.125466	0.122706	0.0259395	-0.156223	0.378495	-0.0749284	0.360208	0.383256	0.404108	0.122636	0.287519	0.25171	-0.284641	-0.326439	-0.0993012
1945	EFNA4	1	0.0229847	-0.204407	0.110381	-0.152974	0.00363408	0.250984	-0.0448943	0.126867	0.123259	0.0229286	-0.153899	0.376349	-0.0744951	0.358849	0.381179	0.401334	0.121435	0.285626	0.248457	-0.282968	-0.326777	-0.0993643
1946	EFNA5	5	0.0322559	-0.127091	0.00455448	-0.239868	-0.0235055	0.319824	-0.0839727	0.0199944	0.0284834	0.130955	-0.191807	0.301067	-0.0361013	0.173378	0.298681	0.310098	0.017839	0.156043	0.245793	-0.2433	-0.167791	-0.122501
1948	EFNB2	13	0.06949	-0.165273	-0.0776605	-0.172903	-0.0412697	0.32714	-0.0318094	0.0226075	0.125705	-0.0488786	0.0224232	0.141728	-0.0778708	0.234331	0.259545	0.208605	0.0462579	0.152945	0.107743	-0.0143971	-0.0624408	-0.0340254
1949	EFNB3	17	0.0640931	-0.0590438	-0.0633098	-0.0221098	-0.0234062	0.162466	-0.0793932	0.11614	0.0194648	0.0376498	-0.0422364	0.184829	-0.00459304	0.0969145	0.221686	0.270861	-0.0382366	0.125776	0.176188	-0.149087	-0.106046	0.0232952
1950	EGF	4	0.054668	-0.173635	-0.00482505	-0.227025	-0.0148858	0.349354	-0.0936545	0.0455392	0.0608496	0.0924327	-0.138229	0.297288	-0.0337667	0.18854	0.30012	0.315416	0.0838379	0.208204	0.258425	-0.185477	-0.122142	-0.089082
1951	CELSR3	3	0.0413182	-0.088738	-0.0372207	-0.145994	-0.04618	0.274869	-0.0734585	0.0264171	0.0603176	0.0125965	-0.0295808	0.123494	-0.0386313	0.137063	0.179753	0.197264	-0.0637812	0.0752252	0.171574	-0.0973173	-0.0559236	-0.0756468
1952	CELSR2	1	0.0702991	-0.196302	-0.0155188	-0.18635	-0.0580422	0.37122	-0.039772	0.06876	0.113898	0.0501982	-0.072905	0.262324	-0.068048	0.246817	0.349526	0.330366	0.109061	0.238959	0.21509	-0.144937	-0.131138	-0.0649523
1953	MEGF6	1	-0.0289891	-0.147633	0.039696	-0.119378	-0.0016974	0.259834	-0.0595641	0.0554066	0.100239	-0.0708378	0.0233612	0.208295	-0.0785903	0.258996	0.270544	0.271284	-0.0134318	0.221999	0.134019	-0.0925698	-0.149728	-0.00457245
1954	MEGF8	19	0.0383684	-0.159952	0.0632813	-0.129911	0.000840539	0.24929	-0.0586279	0.0680205	0.107617	-0.028569	-0.0705627	0.257372	-0.0920906	0.241342	0.263903	0.289681	-0.0246994	0.156381	0.194253	-0.1739	-0.207069	-0.0901028
1955	MEGF9	9	0.021401	-0.13789	0.0420744	-0.161358	-0.0117634	0.26427	-0.041244	0.0291496	0.0876497	-0.0113978	-0.0364393	0.211694	-0.0880708	0.24475	0.27468	0.243857	-0.0356753	0.169896	0.152658	-0.128219	-0.132292	-0.0778701
1956	EGFR	7	-0.0211944	0.176984	0.0137733	0.237965	0.00847791	-0.307548	0.0312094	-0.01651	-0.0895206	-0.0251593	0.0879908	-0.253396	0.105203	-0.292439	-0.307437	-0.269953	-0.0559073	-0.20724	-0.150332	0.115739	0.136077	0.0658212
1958	EGR1	5	0.0204608	-0.08509	-0.0287326	-0.154964	-0.070108	0.295605	-0.0648434	0.0402672	0.0312502	0.109784	-0.122936	0.226202	-0.0157496	0.124639	0.26775	0.289891	-0.00957718	0.137193	0.219116	-0.180379	-0.110959	-0.0574831
1959	EGR2	10	0.0685989	-0.167186	0.0106804	-0.143179	-0.0317392	0.323971	-0.0495197	0.114109	0.120707	0.0275861	-0.0761325	0.285816	-0.0491701	0.25272	0.352332	0.32692	0.108899	0.244063	0.237422	-0.177936	-0.170998	-0.091548
1960	EGR3	8	0.0590967	-0.0800714	-0.110463	-0.0675252	-0.0245981	0.228232	-0.0833264	0.0977747	0.0225628	0.0450003	-0.029015	0.1894	0.0175096	0.0899689	0.204273	0.247004	-0.00628479	0.136056	0.182494	-0.113351	-0.0647199	0.0327434
1961	EGR4	2	0.0386972	-0.135752	0.0156247	-0.16373	-0.00310297	0.316371	-0.0387631	0.10693	0.0748932	0.0794422	-0.102968	0.290598	-0.0805728	0.283207	0.362554	0.338932	0.0720621	0.250255	0.264469	-0.218954	-0.17073	-0.0585532
1962	EHHADH	3	0.00827727	-0.135909	0.048201	-0.194751	0.00455375	0.273117	-0.0149625	0.0979646	0.0656608	0.0621171	-0.100678	0.300831	-0.103471	0.320888	0.38582	0.319981	0.0606996	0.27519	0.197509	-0.187806	-0.187356	-0.0554884
1965	EIF2S1	14	0.0691924	-0.171847	-0.0463466	-0.158295	-0.00435602	0.30698	-0.116393	0.0789897	0.0733033	0.0540882	-0.100905	0.297927	-0.0332396	0.186536	0.312564	0.346846	0.0777935	0.194822	0.267332	-0.191616	-0.134987	-0.0552169
1967	EIF2B1	12	0.0284975	-0.00836431	-0.100715	-0.0250728	0.0157767	0.136635	-0.00656434	0.132424	0.0579474	0.0281685	0.0084498	0.143662	-0.0665911	0.170923	0.260094	0.173613	-0.0717757	0.0999124	0.18041	-0.123894	-0.0553979	-0.0407054
1969	EPHA2	1	0.020333	-0.138649	-0.0335529	-0.0711408	-0.0205446	0.262137	-0.0760095	0.0877995	0.0947214	-0.0440792	0.020824	0.214012	-0.0351437	0.202428	0.27464	0.30651	0.020251	0.210214	0.200384	-0.108463	-0.0990251	0.014263
1975	EIF4B	12	0.0629386	-0.173205	-0.00334488	-0.123155	-0.0269068	0.302951	-0.0484695	0.0888368	0.129789	-0.0183618	-0.0472096	0.246206	-0.0718662	0.250184	0.322528	0.332153	0.0451319	0.193702	0.206128	-0.162942	-0.190436	-0.061341
1977	EIF4E	4	0.0371463	-0.134836	-0.00328025	-0.200769	-0.0228105	0.337084	-0.0744006	0.0661365	0.0550102	0.113568	-0.13039	0.28688	-0.0313609	0.185715	0.309864	0.311413	0.0762889	0.208752	0.268035	-0.183116	-0.102664	-0.0675911
1979	EIF4EBP2	10	0.0483889	-0.179877	0.0188682	-0.160615	-0.0434106	0.352292	-0.0438078	0.0904592	0.103412	0.0291088	-0.0761204	0.297054	-0.060676	0.270132	0.35921	0.357551	0.0967695	0.271423	0.229512	-0.162739	-0.157692	-0.0457437
1981	EIF4G1	3	0.00662041	-0.13628	0.0505943	-0.195837	0.00205242	0.274847	-0.0148333	0.0965767	0.0649085	0.0636714	-0.102577	0.301569	-0.104743	0.321201	0.385769	0.320387	0.0621179	0.276585	0.198454	-0.188904	-0.188037	-0.0551974
1982	EIF4G2	11	0.0485193	-0.209694	0.0773234	-0.181469	-0.0768559	0.387102	-0.0228726	0.00675969	0.120501	-0.0249148	-0.0336491	0.225407	-0.121986	0.296159	0.310206	0.329331	0.0810254	0.274102	0.160063	-0.111439	-0.182267	-0.0397722
1983	EIF5	14	0.0259666	-0.147477	-0.0328236	-0.139146	-0.000843117	0.294868	-0.101165	0.0627792	0.055528	0.0031674	-0.0312007	0.239826	-0.053169	0.209477	0.279115	0.299462	0.0256	0.201504	0.199057	-0.10355	-0.0759349	-0.0113253
1990	CELA1	12	0.0629386	-0.173205	-0.00334488	-0.123155	-0.0269068	0.302951	-0.0484695	0.0888368	0.129789	-0.0183618	-0.0472096	0.246206	-0.0718662	0.250184	0.322528	0.332153	0.0451319	0.193702	0.206128	-0.162942	-0.190436	-0.061341
1991	ELANE	19	0.00949438	-0.0583401	0.105483	-0.058063	-0.0133446	0.201855	-0.0136411	-0.015036	0.12703	-0.118625	0.105307	0.0183425	-0.0992357	0.180489	0.094698	0.0969126	-0.097037	0.0838029	0.0534662	0.0232905	-0.0457909	-0.0266897
1992	SERPINB1	6	0.00364869	-0.0942598	0.0430727	-0.12578	-0.0462765	0.296875	0.0106462	0.0932927	0.0342235	0.123911	-0.0676896	0.225356	-0.0858293	0.276914	0.352862	0.292216	0.0762697	0.230358	0.242476	-0.176302	-0.0912767	-0.0258325
1993	ELAVL2	9	0.0346479	-0.208587	0.0614534	-0.241559	-0.0718001	0.351485	-0.00812796	0.014709	0.131494	0.0266337	-0.0750753	0.24621	-0.102158	0.280082	0.350818	0.298293	0.120517	0.247129	0.147422	-0.120393	-0.166873	-0.0899717
1994	ELAVL1	19	0.0573573	-0.088633	-0.019282	-0.0616692	-0.00112181	0.130175	-0.0805372	0.0514927	0.0703123	-0.110323	0.00690096	0.120816	-0.0542255	0.110158	0.12231	0.126953	-0.156589	0.0127344	0.0330897	-0.0562684	-0.0995357	-0.0414567
1995	ELAVL3	19	0.0505539	-0.116918	0.00369605	-0.121039	0.0381094	0.160112	-0.127455	0.0664256	0.0838319	-0.0969005	-0.0487332	0.190707	-0.0484275	0.123073	0.137188	0.161286	-0.102091	0.0352116	0.116052	-0.103649	-0.123402	-0.0972889
1996	ELAVL4	1	0.0374697	-0.178218	0.00797838	-0.170377	-0.0692619	0.358895	-0.060874	0.0808144	0.10864	0.0460662	-0.0834151	0.28042	-0.0724071	0.24339	0.355869	0.33263	0.0826372	0.233163	0.224032	-0.169374	-0.140656	-0.0526634
1997	ELF1	13	0.0842958	-0.0996691	-0.126856	-0.136288	-0.060121	0.330734	-0.0297294	0.0228692	0.0751726	0.0357671	0.020695	0.0686938	-0.0436165	0.142648	0.209541	0.179314	0.0305516	0.089824	0.156493	-0.0163245	0.0382355	-0.0172179
1998	ELF2	4	0.0555669	-0.17559	-0.00497535	-0.228282	-0.0144723	0.349759	-0.0946395	0.0443672	0.0611077	0.0912349	-0.138547	0.297625	-0.0338584	0.18856	0.299376	0.315389	0.0841755	0.208042	0.257728	-0.185458	-0.123063	-0.0901467
1999	ELF3	1	0.0388771	-0.235838	0.100475	-0.185632	-0.0475986	0.344925	-0.0416609	0.0753628	0.124878	0.0147249	-0.104068	0.324972	-0.118817	0.362262	0.359831	0.364141	0.154574	0.310808	0.210294	-0.175257	-0.221415	-0.028451
2001	ELF5	11	-0.00661078	-0.121537	0.0383279	-0.18272	-0.0773955	0.321529	-0.0387881	0.0314909	0.100721	0.0596636	-0.0961098	0.250927	-0.0814649	0.247084	0.325704	0.303586	0.0533692	0.226061	0.218131	-0.141721	-0.106098	-0.0344437
2004	ELK3	12	0.0689195	-0.181269	-0.0367973	-0.1872	-0.0520648	0.3776	-0.00938817	0.0579404	0.0713288	0.0848828	-0.102173	0.275404	-0.0994065	0.249354	0.364736	0.337775	0.0717719	0.241631	0.210497	-0.153502	-0.137125	-0.0527785
2005	ELK4	1	0.0388771	-0.235838	0.100475	-0.185632	-0.0475986	0.344925	-0.0416609	0.0753628	0.124878	0.0147249	-0.104068	0.324972	-0.118817	0.362262	0.359831	0.364141	0.154574	0.310808	0.210294	-0.175257	-0.221415	-0.028451
2006	ELN	7	0.0649546	-0.167357	0.0140589	-0.182412	0.0134755	0.278738	-0.044005	0.0899122	0.12709	-0.0273998	-0.0861302	0.294108	-0.104838	0.311856	0.332255	0.31143	0.0862119	0.207567	0.182034	-0.171982	-0.226435	-0.106937
2009	EML1	14	0.0259666	-0.147477	-0.0328236	-0.139146	-0.000843117	0.294868	-0.101165	0.0627792	0.055528	0.0031674	-0.0312007	0.239826	-0.053169	0.209477	0.279115	0.299462	0.0256	0.201504	0.199057	-0.10355	-0.0759349	-0.0113253
2011	MARK2	11	-0.00712614	-0.0902146	0.111001	-0.0426276	-0.0956454	0.272099	0.0358671	0.0815509	0.115254	-0.0140307	-0.00219458	0.181807	-0.150331	0.28359	0.316383	0.289726	0.0118717	0.236438	0.160491	-0.108021	-0.156524	0.0161111
2012	EMP1	12	0.0389405	-0.199229	-0.00669925	-0.0928661	-0.071451	0.302965	-0.0141541	0.0777673	0.147562	-0.0580589	-0.00673547	0.229297	-0.0756747	0.229308	0.281968	0.298345	0.100308	0.184303	0.149224	-0.0778474	-0.126399	0.00448595
2013	EMP2	16	0.0847138	-0.208374	-0.00419004	-0.140763	0.0301832	0.294403	-0.0748296	0.0913195	0.162934	-0.0791836	-0.0416347	0.290888	-0.0648184	0.300263	0.311183	0.339311	0.0850203	0.231993	0.236659	-0.156345	-0.200105	-0.113104
2014	EMP3	19	0.0109271	-0.11848	0.114519	-0.035832	-0.096201	0.219574	0.0383718	0.0136515	0.141872	-0.0797882	0.0454782	0.0883977	-0.163929	0.274375	0.232359	0.191135	-0.047725	0.14464	0.0403897	-0.0279186	-0.154205	-0.00679415
2015	ADGRE1	19	-0.0517054	0.0544879	0.0332343	0.014762	0.0312493	-0.0987958	0.038708	-0.0334321	-0.0500197	0.101742	-0.0439735	-0.0553971	0.0537857	-0.0884	-0.097892	-0.087825	0.180562	0.00420488	0.025157	0.0150113	0.0643492	-0.00602084
2016	EMX1	2	0.0386972	-0.135752	0.0156247	-0.16373	-0.00310297	0.316371	-0.0387631	0.10693	0.0748932	0.0794422	-0.102968	0.290598	-0.0805728	0.283207	0.362554	0.338932	0.0720621	0.250255	0.264469	-0.218954	-0.17073	-0.0585532
2017	CTTN	11	0.0292167	-0.036209	0.171691	0.0243574	-0.0340054	0.192938	0.0113606	0.164524	0.093274	-0.022984	0.0167647	0.176371	-0.0649053	0.242291	0.267969	0.273899	-0.00871434	0.216111	0.17562	-0.151057	-0.175758	0.00493337
2018	EMX2	10	0.0509259	-0.126891	-0.0315995	-0.134803	-0.0354361	0.323013	-0.0409299	0.0621471	0.0566312	0.0577344	-0.0383985	0.214709	-0.0495582	0.211079	0.288585	0.264879	0.0372297	0.21821	0.236278	-0.134332	-0.0771767	-0.0383149
2019	EN1	2	0.0342863	-0.172167	0.0178645	-0.208291	-0.0280846	0.369022	-0.0279283	0.0642346	0.0987998	0.0562255	-0.0815273	0.277675	-0.107937	0.304719	0.362169	0.319283	0.0799815	0.248461	0.220727	-0.172052	-0.164865	-0.0642871
2020	EN2	7	0.0452158	-0.216836	-0.026557	-0.222699	0.03811	0.273017	-0.0856513	0.0281653	0.124888	-0.0572459	-0.0644357	0.270585	-0.0682016	0.257135	0.250865	0.247809	0.0492343	0.149608	0.153842	-0.130787	-0.163001	-0.119086
2021	ENDOG	9	0.0261379	-0.10105	0.0406601	-0.0863468	-0.00604178	0.202985	-0.0169058	0.0490247	0.101593	-0.0522971	0.0131068	0.161738	-0.0974811	0.233928	0.240853	0.205371	-0.0729934	0.136995	0.12005	-0.0928684	-0.116496	-0.0587018
2022	ENG	9	0.0261379	-0.10105	0.0406601	-0.0863468	-0.00604178	0.202985	-0.0169058	0.0490247	0.101593	-0.0522971	0.0131068	0.161738	-0.0974811	0.233928	0.240853	0.205371	-0.0729934	0.136995	0.12005	-0.0928684	-0.116496	-0.0587018
2023	ENO1	1	0.000375449	-0.146144	-0.00579677	-0.0912871	-0.0135705	0.266743	-0.0709025	0.0767471	0.099771	-0.0570733	0.0229086	0.216933	-0.0530166	0.229687	0.27931	0.299854	0.00862876	0.220506	0.177852	-0.104009	-0.121861	0.00807753
2026	ENO2	12	0.0508212	-0.210176	0.00235396	-0.106156	-0.0639131	0.307617	-0.0107838	0.0963615	0.165205	-0.0436227	-0.0277087	0.262779	-0.0902851	0.276781	0.347442	0.353321	0.116852	0.232518	0.174997	-0.12729	-0.194364	-0.0186936
2027	ENO3	17	0.0640931	-0.0590438	-0.0633098	-0.0221098	-0.0234062	0.162466	-0.0793932	0.11614	0.0194648	0.0376498	-0.0422364	0.184829	-0.00459304	0.0969145	0.221686	0.270861	-0.0382366	0.125776	0.176188	-0.149087	-0.106046	0.0232952
2028	ENPEP	4	0.0438411	-0.1499	-0.00357937	-0.211219	-0.0197534	0.342672	-0.0818132	0.0586659	0.0574472	0.105935	-0.133826	0.291801	-0.032406	0.187438	0.307183	0.313972	0.0793986	0.209171	0.265239	-0.184634	-0.110519	-0.0760062
2029	ENSA	1	0.0266089	-0.199101	0.108869	-0.136658	0.00751128	0.234661	-0.0404935	0.131842	0.124552	0.0118588	-0.144916	0.367058	-0.0722472	0.352299	0.372025	0.389604	0.116556	0.277397	0.235536	-0.275711	-0.326415	-0.0992232
2030	SLC29A1	6	0.0547593	-0.191236	0.0271093	-0.153382	-0.0189266	0.287574	-0.0249633	0.0898668	0.122278	-0.0271441	-0.0603796	0.267969	-0.116098	0.338369	0.370466	0.316016	0.0676406	0.222678	0.166105	-0.184328	-0.245307	-0.0880604
2033	EP300	22	0.00538844	-0.0493197	-0.0067868	0.00425344	-0.0548141	0.184148	-0.00991114	0.112917	0.0595361	0.00342658	0.0147513	0.135271	-0.0806625	0.202791	0.260937	0.22446	-0.0298367	0.147026	0.151542	-0.121841	-0.10979	0.0212878
2034	EPAS1	2	0.0287276	-0.153621	0.0164701	-0.181154	-0.0271409	0.341425	-0.0270224	0.0859837	0.0866237	0.0682817	-0.0984326	0.28712	-0.102482	0.296222	0.372678	0.342962	0.0806027	0.259899	0.235078	-0.199229	-0.174907	-0.0485102
2035	EPB41	1	0.030877	-0.085258	-0.0657476	-0.0128224	-0.0183946	0.219323	-0.0491189	0.161375	0.0690737	0.00826675	0.0104359	0.21877	-0.0298917	0.184493	0.300288	0.315328	0.0194018	0.202238	0.246254	-0.131427	-0.0762852	0.0294238
2036	EPB41L1	20	0.0505463	-0.276354	0.087433	-0.185744	-0.0337052	0.357031	0.00885762	-0.0257556	0.204624	-0.147581	0.0575572	0.158782	-0.159468	0.324085	0.261495	0.247691	0.0818288	0.20242	0.0749416	-0.0138221	-0.145406	-0.0722161
2037	EPB41L2	6	0.0163534	-0.19853	0.0258056	-0.222178	-0.0830861	0.410442	-0.0316908	0.0338458	0.0898034	0.0554739	-0.0659457	0.246434	-0.0745116	0.255797	0.337554	0.311891	0.102226	0.2329	0.182452	-0.0950686	-0.102393	-0.032744
2038	EPB42	15	0.0170975	-0.0287396	-0.0402195	-0.162197	0.0189192	0.202931	-0.105982	0.0528484	-0.0274494	0.11288	-0.103789	0.1928	0.00799127	0.0867661	0.205033	0.21196	-0.0642169	0.104138	0.225779	-0.181604	-0.0656023	-0.0645498
2039	DMTN	8	0.0590967	-0.0800714	-0.110463	-0.0675252	-0.0245981	0.228232	-0.0833264	0.0977747	0.0225628	0.0450003	-0.029015	0.1894	0.0175096	0.0899689	0.204273	0.247004	-0.00628479	0.136056	0.182494	-0.113351	-0.0647199	0.0327434
2040	STOM	9	0.0268132	-0.0950601	0.0397865	-0.0753039	-0.00543373	0.193305	-0.013333	0.0518032	0.102865	-0.0576456	0.0200128	0.153672	-0.0984703	0.231163	0.234795	0.19858	-0.0780673	0.13143	0.114718	-0.0871572	-0.11325	-0.055486
2041	EPHA1	7	0.0412889	-0.213815	-0.0253982	-0.22679	0.0340945	0.275791	-0.0820935	0.027481	0.121164	-0.0472223	-0.0718536	0.27495	-0.0703935	0.261411	0.259252	0.252962	0.0489754	0.15568	0.157239	-0.136983	-0.165008	-0.117693
2042	EPHA3	3	0.0252046	0.0595873	-0.0443292	0.0754133	0.0774957	-0.204961	-0.0573971	-0.068138	-0.0576829	-0.0922538	0.0661366	-0.181979	0.124356	-0.195396	-0.289227	-0.235686	-0.0875568	-0.209446	-0.0820039	0.0753952	0.109051	-0.0375952
2043	EPHA4	2	0.0498164	-0.162027	0.00392155	-0.17549	-0.030865	0.347481	-0.0259372	0.0822569	0.0860211	0.0416166	-0.0653039	0.258469	-0.0989953	0.296394	0.362574	0.320763	0.0665582	0.244109	0.193086	-0.16733	-0.180042	-0.0590726
2044	EPHA5	4	-0.0123686	0.207628	-0.0961964	0.218695	0.0161917	-0.314205	0.064981	-0.0908092	-0.101922	-0.0790427	0.184578	-0.381266	0.0736211	-0.350742	-0.387553	-0.418946	-0.129094	-0.293264	-0.290761	0.289782	0.288565	0.0901962
2046	EPHA8	1	0.0368735	-0.129357	-0.0554653	-0.0542235	-0.025664	0.254137	-0.0790451	0.0947139	0.0883756	-0.0324338	0.018539	0.206846	-0.0202394	0.176091	0.265188	0.30498	0.0289815	0.197564	0.214601	-0.109206	-0.0777666	0.0189113
2047	EPHB1	3	-0.039825	-0.0845878	0.0847606	-0.161463	-0.0732926	0.330428	0.00258666	0.102861	0.041057	0.165354	-0.127496	0.28905	-0.0708427	0.27348	0.388404	0.352874	0.0714196	0.274346	0.263148	-0.205076	-0.129076	0.00752257
2048	EPHB2	1	0.0368735	-0.129357	-0.0554653	-0.0542235	-0.025664	0.254137	-0.0790451	0.0947139	0.0883756	-0.0324338	0.018539	0.206846	-0.0202394	0.176091	0.265188	0.30498	0.0289815	0.197564	0.214601	-0.109206	-0.0777666	0.0189113
2049	EPHB3	3	0.00352633	-0.136883	0.0550663	-0.197752	-0.0026128	0.277889	-0.014581	0.0938552	0.0634138	0.0666032	-0.106129	0.302751	-0.107122	0.321566	0.38539	0.32089	0.0647008	0.279031	0.200085	-0.190857	-0.189215	-0.0546177
2050	EPHB4	7	0.0379736	-0.179363	0.000322403	-0.23315	-0.000692958	0.296652	-0.0577622	0.0300055	0.0974297	-0.0082412	-0.0872567	0.250291	-0.133218	0.278856	0.295172	0.250778	0.035485	0.172332	0.136748	-0.154054	-0.198712	-0.107674
2051	EPHB6	7	0.0399487	-0.212704	-0.0249986	-0.228036	0.0327814	0.27654	-0.0808642	0.0272887	0.119892	-0.0438956	-0.0742416	0.276231	-0.0711437	0.262707	0.261897	0.254521	0.048893	0.157611	0.158252	-0.138935	-0.16557	-0.117155
2052	EPHX1	1	0.0238933	-0.214897	0.0488388	-0.212582	0.0275372	0.297954	-0.0682688	0.0954814	0.103507	0.0413856	-0.147217	0.368089	-0.0678213	0.355529	0.36573	0.358124	0.121275	0.27401	0.253069	-0.240368	-0.243763	-0.102174
2053	EPHX2	8	0.0590967	-0.0800714	-0.110463	-0.0675252	-0.0245981	0.228232	-0.0833264	0.0977747	0.0225628	0.0450003	-0.029015	0.1894	0.0175096	0.0899689	0.204273	0.247004	-0.00628479	0.136056	0.182494	-0.113351	-0.0647199	0.0327434
2054	STX2	12	0.0284975	-0.00836431	-0.100715	-0.0250728	0.0157767	0.136635	-0.00656434	0.132424	0.0579474	0.0281685	0.0084498	0.143662	-0.0665911	0.170923	0.260094	0.173613	-0.0717757	0.0999124	0.18041	-0.123894	-0.0553979	-0.0407054
2055	CLN8	8	0.0590967	-0.0800714	-0.110463	-0.0675252	-0.0245981	0.228232	-0.0833264	0.0977747	0.0225628	0.0450003	-0.029015	0.1894	0.0175096	0.0899689	0.204273	0.247004	-0.00628479	0.136056	0.182494	-0.113351	-0.0647199	0.0327434
2056	EPO	7	0.0379736	-0.179363	0.000322403	-0.23315	-0.000692958	0.296652	-0.0577622	0.0300055	0.0974297	-0.0082412	-0.0872567	0.250291	-0.133218	0.278856	0.295172	0.250778	0.035485	0.172332	0.136748	-0.154054	-0.198712	-0.107674
2057	EPOR	19	0.0505539	-0.116918	0.00369605	-0.121039	0.0381094	0.160112	-0.127455	0.0664256	0.0838319	-0.0969005	-0.0487332	0.190707	-0.0484275	0.123073	0.137188	0.161286	-0.102091	0.0352116	0.116052	-0.103649	-0.123402	-0.0972889
2058	EPRS	1	0.0259865	-0.221889	0.0615919	-0.210502	0.0131622	0.311369	-0.0635648	0.093506	0.109359	0.0368093	-0.141164	0.36544	-0.0796646	0.362937	0.371112	0.36512	0.129861	0.28539	0.248721	-0.231762	-0.24415	-0.0893611
2059	EPS8	12	0.0324933	-0.18306	-0.00320868	-0.124865	-0.0665589	0.318777	-0.0145733	0.0856858	0.129354	-0.00808998	-0.0429402	0.24942	-0.0867117	0.243027	0.311745	0.309978	0.0962347	0.203249	0.170692	-0.102756	-0.131538	-0.0102774
2060	EPS15	1	0.0264135	-0.16881	0.00767836	-0.161953	-0.0633749	0.348303	-0.0666399	0.0919023	0.101335	0.0497428	-0.0880172	0.289672	-0.0667354	0.247673	0.359175	0.344416	0.0778843	0.237549	0.238953	-0.180517	-0.144979	-0.0455825
2063	NR2F6	19	-0.0335043	0.00799918	0.0337799	0.00459351	-0.00293763	0.0933849	-0.0218665	0.118531	0.058481	-0.0261609	0.00722071	0.114153	-0.0092649	0.160785	0.191277	0.180997	-0.169095	0.0673723	0.119269	-0.106806	-0.0992149	-0.00117259
2065	ERBB3	12	0.0629386	-0.173205	-0.00334488	-0.123155	-0.0269068	0.302951	-0.0484695	0.0888368	0.129789	-0.0183618	-0.0472096	0.246206	-0.0718662	0.250184	0.322528	0.332153	0.0451319	0.193702	0.206128	-0.162942	-0.190436	-0.061341
2066	ERBB4	2	0.0273609	-0.134432	-0.016598	-0.183615	-0.0432258	0.346567	-0.0377465	0.084007	0.0748129	0.0727636	-0.0831875	0.251725	-0.0847587	0.252713	0.346089	0.29814	0.0634742	0.221147	0.204563	-0.177501	-0.144549	-0.0539398
2067	ERCC1	19	0.0334748	-0.156869	0.0761802	-0.114035	-0.0190648	0.249664	-0.0401217	0.0577681	0.118412	-0.0421216	-0.047757	0.229201	-0.109537	0.255237	0.264397	0.276687	-0.0303221	0.158237	0.166609	-0.147679	-0.203501	-0.0758394
2068	ERCC2	19	0.0336969	-0.157051	0.0756492	-0.114756	-0.0181893	0.249707	-0.0409378	0.0582398	0.117974	-0.0415643	-0.0487561	0.230503	-0.108808	0.254712	0.26444	0.277319	-0.0300848	0.158214	0.167851	-0.148858	-0.203732	-0.0764902
2069	EREG	4	-0.00525785	-0.0321258	-0.0075423	-0.122798	-0.044203	0.281251	-0.0268037	0.102259	0.0356851	0.149571	-0.0963202	0.229646	-0.0199889	0.156882	0.298041	0.269328	0.0468727	0.190498	0.260336	-0.155826	-0.0401491	-0.00817494
2070	EYA4	6	0.0163534	-0.19853	0.0258056	-0.222178	-0.0830861	0.410442	-0.0316908	0.0338458	0.0898034	0.0554739	-0.0659457	0.246434	-0.0745116	0.255797	0.337554	0.311891	0.102226	0.2329	0.182452	-0.0950686	-0.102393	-0.032744
2071	ERCC3	2	0.0448689	-0.166626	0.0154976	-0.209621	-0.0327092	0.373741	-0.0258336	0.0570395	0.0927098	0.0646988	-0.0790606	0.266217	-0.107696	0.29569	0.352859	0.306773	0.0812995	0.248775	0.214729	-0.162616	-0.146564	-0.0598483
2072	ERCC4	16	0.0909415	-0.203503	-0.0064535	-0.14261	0.0299061	0.299647	-0.0667083	0.0996253	0.161225	-0.0645184	-0.0476202	0.294462	-0.0679104	0.303106	0.326389	0.346666	0.0974247	0.244531	0.240858	-0.160985	-0.200593	-0.115794
2074	ERCC6	10	0.083782	-0.137925	-0.003573	-0.108409	-0.0172387	0.267498	-0.0494559	0.133881	0.127986	0.0239189	-0.0657292	0.247063	-0.0324781	0.209287	0.314997	0.266394	0.113617	0.195557	0.228156	-0.175843	-0.164387	-0.128563
2077	ERF	19	0.033796	-0.147348	0.0676112	-0.113822	-0.00551001	0.24339	-0.0472802	0.0747869	0.108286	-0.0370766	-0.0485272	0.23566	-0.097349	0.24987	0.267309	0.283008	-0.0337695	0.16243	0.177374	-0.158267	-0.204377	-0.0777515
2078	ERG	21	0.0617972	-0.0765916	0.00171084	-0.1613	-0.0109895	0.246215	-0.0873691	0.0962754	-0.00474845	0.158618	-0.188079	0.275993	-0.0487735	0.166413	0.286778	0.300202	0.0595564	0.192954	0.246778	-0.238798	-0.153692	-0.0705119
2079	ERH	14	0.0707829	-0.19291	-0.0463423	-0.161851	0.00332098	0.298106	-0.129431	0.0672584	0.0869043	0.0285799	-0.0967608	0.300279	-0.0258052	0.18284	0.297494	0.344937	0.0823101	0.189898	0.258565	-0.186152	-0.144651	-0.0606714
2081	ERN1	17	0.019071	-0.175606	-0.0551486	-0.143464	0.0428288	0.239143	-0.063726	0.117168	0.0704138	0.0382828	-0.126698	0.355063	-0.0298726	0.253078	0.36192	0.375915	0.0717822	0.210904	0.269156	-0.239191	-0.202514	-0.0592307
2091	FBL	19	0.0671649	-0.0923675	-0.00126913	-0.0534192	0.0171781	0.17901	-0.0177704	0.171067	0.0663687	-0.0182764	-0.02381	0.224031	-0.0860832	0.245164	0.303888	0.277094	-0.0302902	0.17367	0.169298	-0.178802	-0.210532	-0.0725146
2098	ESD	13	0.0861135	-0.09755	-0.124904	-0.137562	-0.0638224	0.329961	-0.0325359	0.0194631	0.0699984	0.045313	0.0145669	0.0690829	-0.0383824	0.136826	0.208259	0.182721	0.0331381	0.0908713	0.158013	-0.0244924	0.0344013	-0.0158146
2099	ESR1	6	0.045184	-0.204007	0.00947952	-0.214886	-0.0508126	0.393146	-0.0419709	0.0462496	0.0958147	0.0365003	-0.0628956	0.261524	-0.0737083	0.26211	0.346086	0.322518	0.0876943	0.233322	0.184822	-0.104391	-0.114046	-0.0427096
2100	ESR2	14	0.0721081	-0.210656	-0.0466737	-0.163397	0.0103162	0.287048	-0.140351	0.0562014	0.0984908	0.00463898	-0.0921074	0.299865	-0.0183732	0.177574	0.281208	0.340036	0.0859705	0.183656	0.248242	-0.179481	-0.152333	-0.065442
2101	ESRRA	11	-0.0016004	-0.0874894	0.12266	-0.0354091	-0.0887715	0.268726	0.0335259	0.0948892	0.116967	-0.0171015	0.000225283	0.187245	-0.142889	0.286654	0.319548	0.296632	0.0104263	0.240557	0.166528	-0.116345	-0.165254	0.0139429
2103	ESRRB	14	0.0600822	-0.186691	-0.0420476	-0.160968	0.00288894	0.304969	-0.124948	0.0671559	0.0813097	0.0225468	-0.0829387	0.29294	-0.0349401	0.195739	0.30088	0.342597	0.0703375	0.197789	0.249112	-0.169842	-0.132369	-0.0495072
2104	ESRRG	1	0.0262232	-0.222589	0.0629635	-0.210173	0.0115159	0.312753	-0.0630065	0.093217	0.109964	0.0362796	-0.140413	0.364981	-0.0809627	0.363607	0.371539	0.365756	0.130774	0.286572	0.248111	-0.230683	-0.244066	-0.0878494
2107	ETF1	5	0.0204608	-0.08509	-0.0287326	-0.154964	-0.070108	0.295605	-0.0648434	0.0402672	0.0312502	0.109784	-0.122936	0.226202	-0.0157496	0.124639	0.26775	0.289891	-0.00957718	0.137193	0.219116	-0.180379	-0.110959	-0.0574831
2108	ETFA	15	-0.000331258	-0.0948532	0.0269462	-0.167975	0.00693359	0.241293	-0.0866487	0.0845567	0.0233662	0.105861	-0.135677	0.278952	-0.0156195	0.192949	0.314216	0.328349	0.014866	0.194709	0.271676	-0.250798	-0.186669	-0.0668105
2109	ETFB	19	-0.00365655	-0.0884615	0.125378	0.00446962	-0.126405	0.187756	0.0735872	-0.00732935	0.142427	-0.0913264	0.0888418	0.0132172	-0.179322	0.264195	0.198918	0.134478	-0.0519118	0.126125	-0.0244654	0.0325268	-0.115613	0.0298856
2110	ETFDH	4	0.0400291	-0.175608	0.0200853	-0.249491	-0.0210849	0.361491	-0.0845212	0.0262792	0.046135	0.105169	-0.154147	0.298894	-0.0539412	0.208007	0.307399	0.320048	0.0870009	0.21991	0.24321	-0.19978	-0.148017	-0.092717
2113	ETS1	11	0.00439128	-0.0919482	0.0742654	-0.194292	-0.0736025	0.311807	-0.0457977	0.0194203	0.0159231	0.0995567	-0.10856	0.201085	-0.0911381	0.20555	0.248283	0.254446	0.0275697	0.206705	0.165942	-0.163094	-0.144826	-0.0388828
2114	ETS2	21	0.0225915	-0.0803303	-0.0269907	-0.144822	0.0431246	0.221534	-0.0846163	0.128139	0.0418564	0.08731	-0.133689	0.299649	-0.0360904	0.235067	0.317671	0.30809	0.0186123	0.194057	0.244197	-0.225886	-0.166834	-0.0787575
2115	ETV1	7	0.0181034	-0.169312	0.00245661	-0.174013	-0.0300429	0.324543	-0.00961462	0.0354433	0.112397	-0.0227703	-0.0428963	0.238785	-0.13109	0.307454	0.32053	0.310696	0.0563325	0.239135	0.146454	-0.102482	-0.159152	-0.0312874
2116	ETV2	19	0.123146	-0.156551	-0.0506639	-0.109889	0.0494734	0.19257	-0.0531073	0.177869	0.0631866	0.0291306	-0.134149	0.347567	-0.080753	0.232082	0.329392	0.324525	0.0347127	0.159604	0.25532	-0.28415	-0.252432	-0.140741
2117	ETV3	1	0.0266089	-0.199101	0.108869	-0.136658	0.00751128	0.234661	-0.0404935	0.131842	0.124552	0.0118588	-0.144916	0.367058	-0.0722472	0.352299	0.372025	0.389604	0.116556	0.277397	0.235536	-0.275711	-0.326415	-0.0992232
2118	ETV4	17	0.0321198	-0.128	-0.0529402	-0.0953062	0.00171646	0.211284	-0.0666346	0.0428512	0.0838264	-0.0458262	-0.0219142	0.189648	-0.0355723	0.183589	0.245901	0.283335	-0.00600951	0.137542	0.147527	-0.129609	-0.15772	0.00906906
2119	ETV5	3	0.00209081	-0.137136	0.0571581	-0.198597	-0.00480221	0.279257	-0.0144408	0.092582	0.0626852	0.0679611	-0.107748	0.303226	-0.108208	0.321657	0.385123	0.321063	0.0659076	0.280111	0.200801	-0.191717	-0.189708	-0.0543065
2120	ETV6	12	0.0358622	-0.19403	-0.00957671	-0.0879442	-0.0729471	0.298706	-0.0145117	0.0729131	0.141776	-0.0613047	-0.000994557	0.218716	-0.071384	0.215539	0.263569	0.281804	0.0955134	0.171207	0.141438	-0.0645387	-0.108158	0.0106149
2121	EVC	4	0.0805004	-0.0941045	-0.146646	-0.102486	0.0783872	0.191323	-0.120431	0.10691	0.0268064	0.0235214	-0.0342368	0.216476	0.06286	0.102779	0.211348	0.236486	-0.040026	0.105605	0.227123	-0.154227	-0.0589033	-0.0607737
2122	MECOM	3	-0.0298546	-0.127771	0.0974508	-0.201182	-0.0530116	0.304395	-0.00751232	0.0722792	0.0445298	0.106966	-0.134799	0.302587	-0.118077	0.310417	0.375168	0.323706	0.0855499	0.294045	0.220626	-0.204145	-0.183276	-0.0343945
2123	EVI2A	17	0.0231182	-0.159975	-0.0335007	-0.120785	-0.0125938	0.282901	-0.0531794	0.0646085	0.113045	-0.0237722	-0.0294646	0.226803	-0.0560947	0.237789	0.309372	0.305567	0.0508961	0.180667	0.207851	-0.133156	-0.14473	-0.0130402
2124	EVI2B	17	0.0103864	-0.154656	-0.0337426	-0.126702	-0.0206987	0.294388	-0.0465645	0.0614229	0.109217	-0.00850388	-0.0272968	0.220168	-0.0568292	0.237785	0.312685	0.297976	0.0569987	0.184364	0.212744	-0.125824	-0.126289	-0.0077673
2125	EVPL	17	0.00443333	-0.108442	0.00630711	-0.0165713	0.00414944	0.205705	-0.0216998	0.155705	0.0981629	-0.0587016	0.0158973	0.228361	-0.0655657	0.25184	0.308491	0.306617	-0.00347005	0.192356	0.165426	-0.1145	-0.152887	0.0256002
2128	EVX1	7	-0.0211944	0.176984	0.0137733	0.237965	0.00847791	-0.307548	0.0312094	-0.01651	-0.0895206	-0.0251593	0.0879908	-0.253396	0.105203	-0.292439	-0.307437	-0.269953	-0.0559073	-0.20724	-0.150332	0.115739	0.136077	0.0658212
2130	EWSR1	22	0.0589664	-0.0951538	-0.0902526	-0.00725596	0.0178594	0.156027	-0.0670209	0.159019	0.0703119	-0.0536984	-0.00912594	0.211394	-0.0424061	0.166974	0.263954	0.246114	-0.0478067	0.10684	0.180631	-0.135627	-0.139737	-0.0139827
2131	EXT1	8	0.0472821	-0.265484	0.0331907	-0.193861	-0.0083344	0.316098	-0.0236158	0.0850743	0.13759	0.0149528	-0.132799	0.370983	-0.0907674	0.372055	0.427342	0.407446	0.185201	0.306934	0.240378	-0.208727	-0.24714	-0.0800129
2132	EXT2	11	-0.00661078	-0.121537	0.0383279	-0.18272	-0.0773955	0.321529	-0.0387881	0.0314909	0.100721	0.0596636	-0.0961098	0.250927	-0.0814649	0.247084	0.325704	0.303586	0.0533692	0.226061	0.218131	-0.141721	-0.106098	-0.0344437
2134	EXTL1	1	0.0288843	-0.0651069	-0.0717642	0.00653591	-0.015677	0.200383	-0.035046	0.186669	0.0602625	0.0254197	0.00780181	0.218006	-0.0335168	0.183896	0.308026	0.312192	0.0157223	0.199441	0.253865	-0.135779	-0.0717136	0.0343388
2135	EXTL2	1	0.0366368	-0.129525	-0.0431052	-0.150056	-0.0650666	0.343168	-0.0343183	0.103064	0.0675297	0.10353	-0.0868688	0.257815	-0.0581222	0.21019	0.359626	0.32041	0.0765032	0.218888	0.243366	-0.157545	-0.0883347	-0.0296747
2137	EXTL3	8	0.0368055	-0.0359114	-0.090682	-0.0419026	-0.0714435	0.237873	-0.0387739	0.0957826	-0.00597073	0.0949872	-0.0277681	0.156673	-0.012564	0.0971631	0.217745	0.2417	-0.0178451	0.147141	0.186927	-0.109944	-0.0368218	0.065569
2138	EYA1	8	-0.00120455	-0.185112	0.0363452	-0.201125	-0.054991	0.352232	-0.0209938	0.0329709	0.0918434	0.0538237	-0.0884647	0.265708	-0.103457	0.305188	0.343977	0.306518	0.106316	0.233494	0.220904	-0.143671	-0.126097	-0.0277384
2139	EYA2	20	0.0831979	-0.285921	0.0243715	-0.15544	-0.0586379	0.354164	0.0459748	0.0134016	0.212034	-0.133381	0.0431388	0.19407	-0.120238	0.353967	0.333817	0.312018	0.118576	0.240687	0.0965883	-0.0355112	-0.186769	-0.0511941
2140	EYA3	1	0.0315132	-0.0907557	-0.0643004	-0.0180593	-0.0192178	0.224187	-0.0529234	0.153834	0.0714834	0.00343254	0.0113022	0.21827	-0.0288477	0.184143	0.297254	0.315303	0.0204746	0.202417	0.243424	-0.129634	-0.0770787	0.0281266
2145	EZH1	17	0.0321198	-0.128	-0.0529402	-0.0953062	0.00171646	0.211284	-0.0666346	0.0428512	0.0838264	-0.0458262	-0.0219142	0.189648	-0.0355723	0.183589	0.245901	0.283335	-0.00600951	0.137542	0.147527	-0.129609	-0.15772	0.00906906
2146	EZH2	7	0.0452158	-0.216836	-0.026557	-0.222699	0.03811	0.273017	-0.0856513	0.0281653	0.124888	-0.0572459	-0.0644357	0.270585	-0.0682016	0.257135	0.250865	0.247809	0.0492343	0.149608	0.153842	-0.130787	-0.163001	-0.119086
2147	F2	11	-0.00661078	-0.121537	0.0383279	-0.18272	-0.0773955	0.321529	-0.0387881	0.0314909	0.100721	0.0596636	-0.0961098	0.250927	-0.0814649	0.247084	0.325704	0.303586	0.0533692	0.226061	0.218131	-0.141721	-0.106098	-0.0344437
2149	F2R	5	0.0391135	-0.105516	-0.0457306	-0.20415	-0.0422179	0.303136	-0.0705382	0.00803496	0.0203013	0.149953	-0.170074	0.238097	-0.0239232	0.120325	0.257847	0.267127	0.0252175	0.122047	0.242718	-0.207982	-0.101431	-0.0832878
2150	F2RL1	5	0.0360403	-0.112568	-0.0296181	-0.222814	-0.0372037	0.314251	-0.0760376	0.00985446	0.0211073	0.150108	-0.183257	0.263106	-0.027346	0.13851	0.276092	0.285424	0.0244541	0.134578	0.24662	-0.223852	-0.124729	-0.0988669
2151	F2RL2	5	0.0384843	-0.107206	-0.0423311	-0.20858	-0.041131	0.306101	-0.071921	0.00848142	0.020551	0.150342	-0.173295	0.243893	-0.0246823	0.12441	0.262238	0.271582	0.0250472	0.124901	0.244114	-0.211791	-0.106601	-0.0868071
2152	F3	1	0.0202974	-0.0919962	-0.0581398	-0.125248	-0.0664072	0.316739	-0.0308721	0.116037	0.0412578	0.125211	-0.08861	0.244689	-0.0495058	0.182153	0.349057	0.302344	0.0564964	0.200845	0.249226	-0.156542	-0.0595929	-0.009489
2153	F5	1	0.0123686	-0.207628	0.0961964	-0.218695	-0.0161917	0.314205	-0.064981	0.0908092	0.101922	0.0790427	-0.184578	0.381266	-0.0736211	0.350742	0.387553	0.418946	0.129094	0.293264	0.290761	-0.289782	-0.288565	-0.0901962
2155	F7	13	0.06949	-0.165273	-0.0776605	-0.172903	-0.0412697	0.32714	-0.0318094	0.0226075	0.125705	-0.0488786	0.0224232	0.141728	-0.0778708	0.234331	0.259545	0.208605	0.0462579	0.152945	0.107743	-0.0143971	-0.0624408	-0.0340254
2159	F10	13	0.06949	-0.165273	-0.0776605	-0.172903	-0.0412697	0.32714	-0.0318094	0.0226075	0.125705	-0.0488786	0.0224232	0.141728	-0.0778708	0.234331	0.259545	0.208605	0.0462579	0.152945	0.107743	-0.0143971	-0.0624408	-0.0340254
2161	F12	5	0.047626	-0.0808921	-0.0432048	-0.0717611	-0.0115721	0.226459	-0.0522486	0.0928975	0.0769629	0.0471756	-0.072997	0.241667	0.00378567	0.163715	0.282204	0.301283	-0.0216049	0.142497	0.21199	-0.188954	-0.145784	-0.0539247
2162	F13A1	6	0.00364869	-0.0942598	0.0430727	-0.12578	-0.0462765	0.296875	0.0106462	0.0932927	0.0342235	0.123911	-0.0676896	0.225356	-0.0858293	0.276914	0.352862	0.292216	0.0762697	0.230358	0.242476	-0.176302	-0.0912767	-0.0258325
2165	F13B	1	0.0388771	-0.235838	0.100475	-0.185632	-0.0475986	0.344925	-0.0416609	0.0753628	0.124878	0.0147249	-0.104068	0.324972	-0.118817	0.362262	0.359831	0.364141	0.154574	0.310808	0.210294	-0.175257	-0.221415	-0.028451
2166	FAAH	1	0.0120463	-0.153772	0.00573473	-0.147446	-0.0544197	0.327914	-0.0735199	0.104647	0.0905486	0.0529094	-0.0909838	0.295891	-0.0575547	0.249117	0.356446	0.354292	0.0701427	0.239721	0.254675	-0.191213	-0.147337	-0.0346906
2167	FABP4	8	0.00417394	-0.169646	0.0514595	-0.181301	-0.0698279	0.337774	0.00732318	0.0496679	0.0988183	0.0706758	-0.0981	0.26649	-0.121787	0.314344	0.362759	0.305263	0.123345	0.241556	0.22259	-0.15171	-0.128591	-0.0414076
2168	FABP1	2	0.0644284	-0.0924451	0.00137015	-0.122569	0.000236682	0.26946	-0.0411587	0.106262	0.0408236	0.105042	-0.102399	0.249111	-0.0490001	0.220498	0.308206	0.298571	0.0606081	0.227717	0.261219	-0.208601	-0.113795	-0.0374363
2169	FABP2	4	0.0555669	-0.17559	-0.00497535	-0.228282	-0.0144723	0.349759	-0.0946395	0.0443672	0.0611077	0.0912349	-0.138547	0.297625	-0.0338584	0.18856	0.299376	0.315389	0.0841755	0.208042	0.257728	-0.185458	-0.123063	-0.0901467
2170	FABP3	1	0.0269332	-0.0297064	-0.084275	0.0406695	-0.0127943	0.164445	-0.0105076	0.221542	0.0435385	0.0522185	0.00510771	0.207281	-0.0375766	0.175878	0.309054	0.295383	0.00893712	0.187008	0.257413	-0.135136	-0.056497	0.0435917
2171	FABP5	8	0.0034533	-0.172628	0.050028	-0.184913	-0.0680436	0.341291	0.00371178	0.0478683	0.0984603	0.0688103	-0.0975524	0.268151	-0.120082	0.315109	0.362471	0.307227	0.122016	0.241861	0.223656	-0.151818	-0.129489	-0.0401718
2172	FABP6	5	0.029141	-0.0890547	-0.0312021	-0.137736	-0.0538997	0.286407	-0.0628513	0.0576895	0.0454541	0.0948721	-0.114878	0.242722	-0.0109795	0.14281	0.285044	0.306607	-0.0113966	0.144995	0.225472	-0.192557	-0.129793	-0.0612332
2173	FABP7	6	0.0471078	-0.156234	0.011164	-0.201712	-0.0571329	0.371762	-0.0385296	0.0401039	0.0616653	0.0770684	-0.0723286	0.229382	-0.0519829	0.21276	0.300254	0.278121	0.0680243	0.195778	0.189319	-0.113885	-0.0764751	-0.0366078
2175	FANCA	16	0.00333978	-0.0497597	-0.0649155	-0.040078	-0.0184835	0.216421	0.0173867	0.0828758	0.0609453	-0.0243642	0.0945026	0.0797379	-0.104142	0.21442	0.232738	0.158344	-0.0545731	0.154643	0.074547	-0.00201075	-0.0155221	0.0459721
2176	FANCC	9	0.0165113	-0.174606	0.0267222	-0.260741	-0.0267603	0.325098	-0.0714623	-0.0150985	0.0485313	0.0660168	-0.11166	0.250724	-0.0623745	0.221766	0.281878	0.257208	0.0329978	0.192693	0.1772	-0.160519	-0.127392	-0.0928637
2177	FANCD2	3	0.0407509	-0.0541519	-0.0787485	-0.122706	-0.0213186	0.22706	-0.0700552	0.113686	0.0445188	0.091221	-0.106496	0.213515	0.0308552	0.14039	0.258205	0.259913	-0.0370767	0.0826011	0.261088	-0.193429	-0.0893871	-0.0819653
2178	FANCE	6	0.0856338	-0.14554	0.0370655	-0.0750246	0.00562317	0.203858	-0.0187921	0.120887	0.0785677	-0.0249338	-0.0409065	0.223666	-0.106618	0.249571	0.302909	0.263481	-0.0132437	0.155922	0.129955	-0.167133	-0.207141	-0.0678221
2180	ACSL1	4	0.0116548	-0.157517	0.0611873	-0.261013	-0.0310256	0.347966	-0.0580856	-0.0083896	0.0158639	0.121651	-0.163717	0.270186	-0.082796	0.218988	0.288829	0.295547	0.0820342	0.221305	0.194258	-0.201864	-0.170669	-0.0869132
2181	ACSL3	2	0.0488293	-0.161065	0.00310485	-0.176268	-0.0313914	0.347991	-0.0265753	0.0825021	0.085596	0.0432248	-0.066372	0.258693	-0.0985368	0.294936	0.362458	0.320234	0.0665658	0.243458	0.193922	-0.168169	-0.178808	-0.0590359
2184	FAH	15	-0.000659778	-0.107784	0.0423677	-0.169	0.00932489	0.251161	-0.0789912	0.0826546	0.0329027	0.0947639	-0.120053	0.277655	-0.028341	0.21578	0.320868	0.328719	0.0145523	0.211715	0.260275	-0.237415	-0.187643	-0.0612323
2185	PTK2B	8	0.0590967	-0.0800714	-0.110463	-0.0675252	-0.0245981	0.228232	-0.0833264	0.0977747	0.0225628	0.0450003	-0.029015	0.1894	0.0175096	0.0899689	0.204273	0.247004	-0.00628479	0.136056	0.182494	-0.113351	-0.0647199	0.0327434
2186	BPTF	17	0.0192797	-0.165473	-0.0422837	-0.120413	0.0373553	0.240568	-0.0556718	0.135837	0.0786366	0.0244384	-0.105101	0.344742	-0.0365417	0.258378	0.368654	0.381538	0.0621724	0.215907	0.259487	-0.226528	-0.204826	-0.0453615
2188	FANCF	11	0.021661	-0.179637	0.0676462	-0.193275	-0.0799958	0.377057	-0.0318584	0.0206514	0.118522	0.0140776	-0.0691303	0.254877	-0.109831	0.291539	0.337102	0.336859	0.0753909	0.267482	0.197411	-0.134801	-0.159748	-0.0408233
2189	FANCG	9	9.93446e-05	-0.0946967	0.104027	-0.216839	-0.0236313	0.249388	-0.0237298	0.0166334	0.0333073	0.0453466	-0.101975	0.204503	-0.116593	0.240032	0.244498	0.189982	-0.0490012	0.167198	0.11968	-0.16427	-0.163309	-0.118574
2191	FAP	2	-0.0231312	0.198491	-0.0448349	0.258261	0.0249005	-0.387222	0.0539559	-0.044901	-0.0982126	-0.064326	0.124649	-0.308157	0.0959339	-0.284941	-0.349265	-0.338164	-0.123406	-0.25632	-0.249561	0.186874	0.166408	0.0781724
2192	FBLN1	22	0.00538844	-0.0493197	-0.0067868	0.00425344	-0.0548141	0.184148	-0.00991114	0.112917	0.0595361	0.00342658	0.0147513	0.135271	-0.0806625	0.202791	0.260937	0.22446	-0.0298367	0.147026	0.151542	-0.121841	-0.10979	0.0212878
2193	FARSA	19	0.0265857	-0.085563	0.0142152	-0.0880958	0.0300346	0.144228	-0.101529	0.0853567	0.0806893	-0.0808859	-0.0351111	0.179114	-0.0386136	0.139649	0.160149	0.17617	-0.124979	0.0473505	0.122619	-0.111652	-0.124806	-0.0737606
2194	FASN	17	-0.0495858	-0.121865	0.0335932	-0.0570083	0.0204546	0.165021	-0.0368234	0.0607311	0.0742974	-0.0820975	0.0191846	0.189388	-0.072242	0.268389	0.223266	0.214009	-0.0251802	0.163654	0.139751	-0.0841904	-0.107912	0.00754983
2195	FAT1	4	0.0116548	-0.157517	0.0611873	-0.261013	-0.0310256	0.347966	-0.0580856	-0.0083896	0.0158639	0.121651	-0.163717	0.270186	-0.082796	0.218988	0.288829	0.295547	0.0820342	0.221305	0.194258	-0.201864	-0.170669	-0.0869132
2196	FAT2	5	0.0204608	-0.08509	-0.0287326	-0.154964	-0.070108	0.295605	-0.0648434	0.0402672	0.0312502	0.109784	-0.122936	0.226202	-0.0157496	0.124639	0.26775	0.289891	-0.00957718	0.137193	0.219116	-0.180379	-0.110959	-0.0574831
2197	FAU	11	0.00445216	-0.0838581	0.133317	-0.0279112	-0.0806281	0.26278	0.0304398	0.108094	0.117398	-0.0203874	0.00258864	0.191614	-0.133672	0.287439	0.320052	0.301152	0.00882527	0.242638	0.171805	-0.124641	-0.173073	0.0112409
2199	FBLN2	3	0.0407509	-0.0541519	-0.0787485	-0.122706	-0.0213186	0.22706	-0.0700552	0.113686	0.0445188	0.091221	-0.106496	0.213515	0.0308552	0.14039	0.258205	0.259913	-0.0370767	0.0826011	0.261088	-0.193429	-0.0893871	-0.0819653
2200	FBN1	15	0.0179262	-0.0260824	-0.0426385	-0.160987	0.0193235	0.200342	-0.106018	0.0511663	-0.0291594	0.112022	-0.100995	0.187737	0.00835076	0.0824828	0.199288	0.205377	-0.0674989	0.100095	0.221969	-0.176896	-0.0597271	-0.0639507
2201	FBN2	5	0.0236701	-0.106033	-0.00740531	-0.206187	-0.0476375	0.310743	-0.0761684	0.0272536	0.0268868	0.124171	-0.163336	0.269843	-0.0237502	0.151139	0.288013	0.30218	0.00428845	0.150225	0.229519	-0.215957	-0.145151	-0.0952765
2202	EFEMP1	2	0.0260433	-0.157816	0.0159715	-0.184743	-0.0340641	0.346481	-0.0234596	0.0789588	0.0895078	0.0644724	-0.0958146	0.283335	-0.107832	0.29737	0.372522	0.341454	0.0821686	0.260774	0.225022	-0.191591	-0.174059	-0.0448367
2203	FBP1	9	0.0165113	-0.174606	0.0267222	-0.260741	-0.0267603	0.325098	-0.0714623	-0.0150985	0.0485313	0.0660168	-0.11166	0.250724	-0.0623745	0.221766	0.281878	0.257208	0.0329978	0.192693	0.1772	-0.160519	-0.127392	-0.0928637
2206	MS4A2	11	0.00712614	0.0902146	-0.111001	0.0426276	0.0956454	-0.272099	-0.0358671	-0.0815509	-0.115254	0.0140307	0.00219458	-0.181807	0.150331	-0.28359	-0.316383	-0.289726	-0.0118717	-0.236438	-0.160491	0.108021	0.156524	-0.0161111
2207	FCER1G	1	0.0117571	-0.204923	0.0910171	-0.22613	-0.0192934	0.320859	-0.067509	0.0829067	0.0970645	0.0872612	-0.186341	0.37471	-0.0722805	0.343165	0.382205	0.414771	0.127509	0.28933	0.292996	-0.285656	-0.276626	-0.0872516
2208	FCER2	19	0.057362	-0.0902661	-0.0184149	-0.064121	0.000436842	0.131674	-0.0826239	0.0522176	0.0712416	-0.110459	0.00482737	0.124089	-0.0541629	0.111111	0.123366	0.128794	-0.154939	0.013681	0.0361677	-0.0583574	-0.101157	-0.0438252
2213	FCGR2B	1	-0.0109461	0.199176	-0.0815029	0.236853	0.0244426	-0.329264	0.0711607	-0.0683078	-0.0884218	-0.0998155	0.187161	-0.360358	0.0696723	-0.327753	-0.369712	-0.403823	-0.123692	-0.280373	-0.293836	0.276255	0.254486	0.0816335
2215	FCGR3B	1	0.0141462	-0.210602	0.104014	-0.202701	-0.0104349	0.299253	-0.0597109	0.103771	0.110313	0.0629682	-0.178804	0.388091	-0.0753233	0.360503	0.392949	0.421584	0.130152	0.296967	0.283178	-0.29359	-0.306799	-0.0946984
2217	FCGRT	19	0.0108264	-0.118263	0.114634	-0.0355023	-0.0964691	0.219353	0.0386664	0.0134853	0.141902	-0.0798925	0.0458391	0.0877937	-0.164099	0.274343	0.232129	0.190703	-0.0477643	0.144518	0.0398633	-0.0274209	-0.153924	-0.00649931
2218	FKTN	9	0.0180067	-0.164655	0.0339483	-0.230084	-0.0205359	0.310466	-0.0630126	0.00343651	0.0642935	0.0373985	-0.086563	0.24442	-0.0735484	0.23646	0.287675	0.260663	0.00639571	0.189052	0.173617	-0.153311	-0.13384	-0.0902537
2220	FCN2	9	-0.0261379	0.10105	-0.0406601	0.0863468	0.00604178	-0.202985	0.0169058	-0.0490247	-0.101593	0.0522971	-0.0131068	-0.161738	0.0974811	-0.233928	-0.240853	-0.205371	0.0729934	-0.136995	-0.12005	0.0928684	0.116496	0.0587018
2222	FDFT1	8	0.0715413	-0.105526	-0.120949	-0.0803523	0.00339414	0.218411	-0.10855	0.0979237	0.0401692	0.0138946	-0.0288805	0.206014	0.0360063	0.08362	0.193095	0.246729	0.00142349	0.127574	0.177348	-0.113148	-0.0797551	0.013192
2224	FDPS	1	0.0219528	-0.205747	0.110594	-0.15783	0.00245148	0.255763	-0.0462259	0.125263	0.122622	0.0263538	-0.156535	0.378776	-0.0749832	0.360376	0.383528	0.404477	0.122781	0.287766	0.252158	-0.284873	-0.326383	-0.0992957
2230	FDX1	11	0.0141724	-0.0809158	0.0307771	-0.182039	-0.0785112	0.333228	-0.0274136	0.0539667	0.016332	0.127329	-0.109024	0.214234	-0.0977456	0.205069	0.298276	0.279756	0.043732	0.223447	0.183548	-0.16754	-0.13137	-0.0243775
2232	FDXR	17	0.0244714	-0.0954608	-0.0062929	-0.00128115	-0.00317719	0.209497	-0.0169301	0.182759	0.0998538	-0.0451491	0.0130518	0.229269	-0.0585459	0.228521	0.321363	0.323611	0.00237259	0.191292	0.16495	-0.11904	-0.158364	0.0329813
2235	FECH	18	0.0690146	-0.0658341	-0.101222	-0.0943272	0.0108157	0.169225	-0.103887	0.138906	0.00231558	0.131123	-0.158102	0.299593	0.015262	0.112649	0.303427	0.294247	0.0150298	0.125192	0.293322	-0.272429	-0.141339	-0.0812369
2237	FEN1	11	-0.00712614	-0.0902146	0.111001	-0.0426276	-0.0956454	0.272099	0.0358671	0.0815509	0.115254	-0.0140307	-0.00219458	0.181807	-0.150331	0.28359	0.316383	0.289726	0.0118717	0.236438	0.160491	-0.108021	-0.156524	0.0161111
2241	FER	5	0.0287368	-0.11956	0.0063562	-0.24146	-0.0271529	0.312277	-0.081024	0.0111777	0.0218609	0.135995	-0.191753	0.290647	-0.0319419	0.16479	0.288988	0.296408	0.0198404	0.152756	0.231935	-0.235033	-0.159713	-0.120853
2242	FES	15	-0.000915335	-0.127736	0.0731578	-0.160631	0.0107855	0.262707	-0.0561562	0.0754531	0.0505625	0.0688055	-0.0788191	0.258173	-0.0550785	0.253463	0.319614	0.314138	0.0123193	0.239113	0.226203	-0.196593	-0.175913	-0.0439407
2243	FGA	4	0.0374814	-0.174854	0.0239933	-0.251841	-0.0220871	0.361961	-0.0825289	0.0231762	0.0434658	0.107092	-0.155888	0.297718	-0.0568701	0.210097	0.30718	0.319328	0.087015	0.220941	0.239797	-0.20112	-0.151139	-0.0927481
2244	FGB	4	0.0311655	-0.172157	0.033505	-0.256357	-0.0245391	0.361521	-0.0771269	0.0154691	0.0367929	0.111411	-0.159324	0.293401	-0.0638311	0.214114	0.3052	0.316086	0.0866816	0.222588	0.230306	-0.203258	-0.157817	-0.0922457
2246	FGF1	5	0.0204608	-0.08509	-0.0287326	-0.154964	-0.070108	0.295605	-0.0648434	0.0402672	0.0312502	0.109784	-0.122936	0.226202	-0.0157496	0.124639	0.26775	0.289891	-0.00957718	0.137193	0.219116	-0.180379	-0.110959	-0.0574831
2247	FGF2	4	0.0555669	-0.17559	-0.00497535	-0.228282	-0.0144723	0.349759	-0.0946395	0.0443672	0.0611077	0.0912349	-0.138547	0.297625	-0.0338584	0.18856	0.299376	0.315389	0.0841755	0.208042	0.257728	-0.185458	-0.123063	-0.0901467
2248	FGF3	11	-0.0292167	0.036209	-0.171691	-0.0243574	0.0340054	-0.192938	-0.0113606	-0.164524	-0.093274	0.022984	-0.0167647	-0.176371	0.0649053	-0.242291	-0.267969	-0.273899	0.00871434	-0.216111	-0.17562	0.151057	0.175758	-0.00493337
2249	FGF4	11	0.0292167	-0.036209	0.171691	0.0243574	-0.0340054	0.192938	0.0113606	0.164524	0.093274	-0.022984	0.0167647	0.176371	-0.0649053	0.242291	0.267969	0.273899	-0.00871434	0.216111	0.17562	-0.151057	-0.175758	0.00493337
2250	FGF5	4	-0.00525785	-0.0321258	-0.0075423	-0.122798	-0.044203	0.281251	-0.0268037	0.102259	0.0356851	0.149571	-0.0963202	0.229646	-0.0199889	0.156882	0.298041	0.269328	0.0468727	0.190498	0.260336	-0.155826	-0.0401491	-0.00817494
2251	FGF6	12	0.0623971	-0.20227	0.00451659	-0.105849	-0.0508899	0.28313	-0.00806608	0.113081	0.172306	-0.0259647	-0.0435225	0.274928	-0.0933048	0.306365	0.391309	0.382203	0.125843	0.270715	0.187132	-0.170163	-0.252216	-0.0389823
2252	FGF7	15	-0.00199911	-0.0903278	0.0221762	-0.160555	0.000708455	0.23069	-0.0879036	0.0884523	0.0222381	0.112101	-0.151252	0.28366	-0.00577991	0.180459	0.31388	0.336396	0.0296226	0.187187	0.281305	-0.265894	-0.198069	-0.0689965
2253	FGF8	10	-0.0223331	0.0642231	0.0406164	0.0641028	0.0743825	-0.303466	0.00294053	-0.0878599	-0.0563611	-0.0675659	-0.00401981	-0.148857	0.04174	-0.186135	-0.294801	-0.260675	-0.0008582	-0.191103	-0.215388	0.103192	0.0454449	-0.0200136
2254	FGF9	13	0.0713395	-0.102808	-0.131883	-0.116834	-0.0365726	0.302842	-0.0187173	0.0379734	0.0940631	-0.0135231	0.0491992	0.0619175	-0.0608307	0.154037	0.195893	0.146158	0.0204709	0.0764173	0.135529	0.0223165	0.0521676	-0.0235353
2256	FGF11	17	0.0640931	-0.0590438	-0.0633098	-0.0221098	-0.0234062	0.162466	-0.0793932	0.11614	0.0194648	0.0376498	-0.0422364	0.184829	-0.00459304	0.0969145	0.221686	0.270861	-0.0382366	0.125776	0.176188	-0.149087	-0.106046	0.0232952
2257	FGF12	3	0.039065	-0.124288	0.00265493	-0.168261	0.047621	0.233369	-0.0181474	0.117565	0.0758245	0.0319539	-0.0617035	0.274364	-0.077536	0.301448	0.37078	0.300301	0.0319514	0.239521	0.173027	-0.159246	-0.164988	-0.0573108
2259	FGF14	13	0.06949	-0.165273	-0.0776605	-0.172903	-0.0412697	0.32714	-0.0318094	0.0226075	0.125705	-0.0488786	0.0224232	0.141728	-0.0778708	0.234331	0.259545	0.208605	0.0462579	0.152945	0.107743	-0.0143971	-0.0624408	-0.0340254
2261	FGFR3	4	0.0819563	-0.0247166	-0.201752	-0.017353	0.113428	0.0894995	-0.127511	0.15901	0.000237851	0.010283	0.00310323	0.171125	0.123706	0.0265384	0.155009	0.190044	-0.0876719	0.0405264	0.22982	-0.143611	-0.0132967	-0.0395894
2263	FGFR2	10	0.0509259	-0.126891	-0.0315995	-0.134803	-0.0354361	0.323013	-0.0409299	0.0621471	0.0566312	0.0577344	-0.0383985	0.214709	-0.0495582	0.211079	0.288585	0.264879	0.0372297	0.21821	0.236278	-0.134332	-0.0771767	-0.0383149
2264	FGFR4	5	0.047626	-0.0808921	-0.0432048	-0.0717611	-0.0115721	0.226459	-0.0522486	0.0928975	0.0769629	0.0471756	-0.072997	0.241667	0.00378567	0.163715	0.282204	0.301283	-0.0216049	0.142497	0.21199	-0.188954	-0.145784	-0.0539247
2266	FGG	4	0.0318695	-0.172517	0.0324539	-0.25594	-0.0242743	0.361661	-0.077752	0.0163185	0.0375338	0.110961	-0.158997	0.293969	-0.0630926	0.213746	0.305514	0.316527	0.0867377	0.222462	0.231412	-0.203096	-0.157145	-0.0923543
2267	FGL1	8	0.0590967	-0.0800714	-0.110463	-0.0675252	-0.0245981	0.228232	-0.0833264	0.0977747	0.0225628	0.0450003	-0.029015	0.1894	0.0175096	0.0899689	0.204273	0.247004	-0.00628479	0.136056	0.182494	-0.113351	-0.0647199	0.0327434
2268	FGR	1	-0.0314875	0.233679	-0.00935907	0.175397	0.0210024	-0.211813	0.139631	0.187032	-0.126119	0.168197	-0.0211436	-0.0730022	-0.0279918	-0.0622204	0.0037272	-0.104122	-0.0662174	-0.0808047	0.0202611	-0.024749	0.0729253	0.0408123
2271	FH	1	0.0231903	-0.211648	0.0433075	-0.212979	0.0333736	0.291919	-0.0700369	0.0960153	0.100917	0.0431569	-0.149293	0.368374	-0.0628166	0.351661	0.362742	0.354564	0.117475	0.268868	0.254312	-0.243394	-0.24308	-0.107248
2272	FHIT	3	0.0418927	-0.0757723	-0.0480194	-0.147876	-0.0360096	0.277245	-0.0877648	0.0318158	0.0533059	0.0314064	-0.0367222	0.129551	-0.0104107	0.119299	0.17282	0.193976	-0.0653358	0.0705188	0.203674	-0.109256	-0.0318266	-0.0783707
2274	FHL2	2	0.0217063	-0.175769	0.0196971	-0.201003	-0.0223124	0.356067	-0.0293805	0.0723301	0.104776	0.0442642	-0.0811315	0.285537	-0.106495	0.309561	0.365893	0.328387	0.0772026	0.244235	0.22325	-0.179091	-0.182976	-0.0676134
2275	FHL3	1	-0.00853346	-0.0941899	-0.0237183	-0.0728728	-0.0302992	0.247836	-0.0672052	0.15608	0.0590843	0.0570694	-0.0675313	0.277405	-0.0336167	0.227564	0.335625	0.349359	0.0387944	0.226901	0.278152	-0.191612	-0.126527	0.00285036
2280	FKBP1A	20	-0.0351373	-0.179895	-0.0213444	-0.157863	-0.0399426	0.286113	-0.0590711	0.00399516	0.115975	-0.0424449	0.00162553	0.188862	-0.0739297	0.248155	0.26306	0.242661	0.00943414	0.174858	0.150746	-0.0741398	-0.0936839	-0.000731033
2281	FKBP1B	2	0.0193982	-0.167423	0.0123507	-0.191516	-0.0537886	0.355901	-0.0127544	0.056396	0.0968378	0.0520572	-0.0850356	0.265951	-0.120824	0.295118	0.365065	0.330853	0.0845637	0.258828	0.192118	-0.164707	-0.167002	-0.0328289
2286	FKBP2	11	-0.00177509	-0.0875693	0.122324	-0.0356203	-0.0889965	0.268857	0.0336039	0.0944935	0.116932	-0.0170098	0.000157095	0.187087	-0.143125	0.286592	0.319476	0.296452	0.0104655	0.240452	0.166352	-0.116102	-0.165004	0.0140172
2287	FKBP3	14	0.0635723	-0.105383	-0.0217724	-0.127177	-0.0405412	0.314155	-0.0656375	0.11277	0.0341239	0.115596	-0.105636	0.281285	-0.0610931	0.19518	0.345265	0.344874	0.067054	0.211406	0.27329	-0.200011	-0.113939	-0.0282155
2288	FKBP4	12	0.0590962	-0.206833	0.00460229	-0.10756	-0.0555823	0.294388	-0.00833868	0.108879	0.171905	-0.0313356	-0.0396377	0.274612	-0.094467	0.300782	0.382678	0.378	0.12464	0.261574	0.185857	-0.158979	-0.237522	-0.0335492
2289	FKBP5	6	0.0856338	-0.14554	0.0370655	-0.0750246	0.00562317	0.203858	-0.0187921	0.120887	0.0785677	-0.0249338	-0.0409065	0.223666	-0.106618	0.249571	0.302909	0.263481	-0.0132437	0.155922	0.129955	-0.167133	-0.207141	-0.0678221
2290	FOXG1	14	0.0560415	-0.0931533	0.0150796	-0.0566415	-0.0452751	0.22266	-0.0609619	0.100951	0.0570326	0.0609296	-0.079113	0.236035	-0.0536579	0.162117	0.284402	0.307338	0.0390115	0.168046	0.224577	-0.194729	-0.140428	-0.0339861
2294	FOXF1	16	0.00333978	-0.0497597	-0.0649155	-0.040078	-0.0184835	0.216421	0.0173867	0.0828758	0.0609453	-0.0243642	0.0945026	0.0797379	-0.104142	0.21442	0.232738	0.158344	-0.0545731	0.154643	0.074547	-0.00201075	-0.0155221	0.0459721
2295	FOXF2	6	0.00364869	-0.0942598	0.0430727	-0.12578	-0.0462765	0.296875	0.0106462	0.0932927	0.0342235	0.123911	-0.0676896	0.225356	-0.0858293	0.276914	0.352862	0.292216	0.0762697	0.230358	0.242476	-0.176302	-0.0912767	-0.0258325
2296	FOXC1	6	0.00364869	-0.0942598	0.0430727	-0.12578	-0.0462765	0.296875	0.0106462	0.0932927	0.0342235	0.123911	-0.0676896	0.225356	-0.0858293	0.276914	0.352862	0.292216	0.0762697	0.230358	0.242476	-0.176302	-0.0912767	-0.0258325
2297	FOXD1	5	0.036851	-0.110863	-0.0339762	-0.218344	-0.0385296	0.311955	-0.0747612	0.00942024	0.0209382	0.150522	-0.180252	0.256987	-0.0264974	0.133897	0.271853	0.281249	0.0247091	0.131469	0.246252	-0.220159	-0.118763	-0.0949262
2299	FOXI1	5	0.047626	-0.0808921	-0.0432048	-0.0717611	-0.0115721	0.226459	-0.0522486	0.0928975	0.0769629	0.0471756	-0.072997	0.241667	0.00378567	0.163715	0.282204	0.301283	-0.0216049	0.142497	0.21199	-0.188954	-0.145784	-0.0539247
2300	FOXL1	16	0.00333978	-0.0497597	-0.0649155	-0.040078	-0.0184835	0.216421	0.0173867	0.0828758	0.0609453	-0.0243642	0.0945026	0.0797379	-0.104142	0.21442	0.232738	0.158344	-0.0545731	0.154643	0.074547	-0.00201075	-0.0155221	0.0459721
2301	FOXE3	1	0.0257802	-0.168221	0.00764057	-0.161404	-0.0630101	0.34757	-0.0669653	0.0925031	0.100892	0.0499138	-0.088224	0.290098	-0.0663804	0.247854	0.359241	0.344998	0.0775856	0.237742	0.239741	-0.181089	-0.145178	-0.0451384
2302	FOXJ1	17	0.00500633	-0.108122	0.0060017	-0.0161366	0.00393376	0.205903	-0.0215431	0.156543	0.0982786	-0.0583514	0.0158235	0.228485	-0.0654294	0.251304	0.309009	0.307237	-0.00327819	0.192437	0.165477	-0.114676	-0.153127	0.0257938
2303	FOXC2	16	0.00333978	-0.0497597	-0.0649155	-0.040078	-0.0184835	0.216421	0.0173867	0.0828758	0.0609453	-0.0243642	0.0945026	0.0797379	-0.104142	0.21442	0.232738	0.158344	-0.0545731	0.154643	0.074547	-0.00201075	-0.0155221	0.0459721
2304	FOXE1	9	0.0165113	-0.174606	0.0267222	-0.260741	-0.0267603	0.325098	-0.0714623	-0.0150985	0.0485313	0.0660168	-0.11166	0.250724	-0.0623745	0.221766	0.281878	0.257208	0.0329978	0.192693	0.1772	-0.160519	-0.127392	-0.0928637
2305	FOXM1	12	0.0571493	-0.208468	0.00441714	-0.107944	-0.0578051	0.29895	-0.00866495	0.106258	0.170993	-0.0341801	-0.0372737	0.273201	-0.0943586	0.296549	0.376296	0.374069	0.123451	0.25575	0.184251	-0.152364	-0.228636	-0.0304213
2306	FOXD2	1	0.00293288	-0.142428	0.00347928	-0.136106	-0.0485967	0.311479	-0.0771665	0.111683	0.0828519	0.0542125	-0.0910562	0.296042	-0.0504191	0.246797	0.350384	0.35675	0.0640004	0.238788	0.262098	-0.19538	-0.146557	-0.0270037
2307	FOXS1	20	-0.0505463	0.276354	-0.087433	0.185744	0.0337052	-0.357031	-0.00885762	0.0257556	-0.204624	0.147581	-0.0575572	-0.158782	0.159468	-0.324085	-0.261495	-0.247691	-0.0818288	-0.20242	-0.0749416	0.0138221	0.145406	0.0722161
2308	FOXO1	13	0.0844161	-0.0995553	-0.126755	-0.136395	-0.0603645	0.330762	-0.0298974	0.0226596	0.0748699	0.0363709	0.0203256	0.0687178	-0.0433046	0.142331	0.209502	0.179566	0.0307133	0.0899102	0.156604	-0.0168222	0.0380029	-0.017124
2313	FLI1	11	0.00439128	-0.0919482	0.0742654	-0.194292	-0.0736025	0.311807	-0.0457977	0.0194203	0.0159231	0.0995567	-0.10856	0.201085	-0.0911381	0.20555	0.248283	0.254446	0.0275697	0.206705	0.165942	-0.163094	-0.144826	-0.0388828
2314	FLII	17	-0.00291798	-0.0381429	-0.157916	-0.0435414	0.0334882	0.0904757	-0.181946	0.0920274	-0.0104864	-0.00276827	-0.0390415	0.171667	0.106786	-0.0142036	0.118267	0.203279	-0.0920616	0.0216778	0.202336	-0.131378	-0.0354444	0.0221004
2315	MLANA	9	0.0866726	-0.112777	0.0113464	-0.182014	-0.0521674	0.31785	-0.0120432	0.090486	0.0818709	0.0931921	-0.0777236	0.212603	-0.0650737	0.189556	0.311436	0.260519	0.075435	0.191535	0.195364	-0.151275	-0.107272	-0.0929934
2317	FLNB	3	0.0419862	-0.0719017	-0.0508129	-0.147621	-0.0332988	0.276863	-0.091214	0.0333814	0.051175	0.0363427	-0.0384211	0.130755	-0.00279584	0.114091	0.170386	0.19245	-0.0655209	0.0690941	0.211606	-0.112073	-0.0250104	-0.0786576
2318	FLNC	7	0.0104481	-0.178069	-0.0197152	-0.239771	0.00346718	0.276857	-0.0526039	0.0233096	0.0881653	0.0250322	-0.116601	0.285108	-0.0830593	0.271483	0.299261	0.27008	0.044934	0.188116	0.169138	-0.166456	-0.162809	-0.0971137
2319	FLOT2	17	0.093369	-0.177899	-0.0422686	-0.0818273	0.00773183	0.224903	-0.0753881	0.0890264	0.128577	-0.0957318	-0.033033	0.231658	-0.0533692	0.20993	0.259851	0.278227	0.0477826	0.148034	0.170578	-0.12498	-0.175808	-0.0524083
2321	FLT1	13	-0.0713395	0.102808	0.131883	0.116834	0.0365726	-0.302842	0.0187173	-0.0379734	-0.0940631	0.0135231	-0.0491992	-0.0619175	0.0608307	-0.154037	-0.195893	-0.146158	-0.0204709	-0.0764173	-0.135529	-0.0223165	-0.0521676	0.0235353
2322	FLT3	13	0.0713395	-0.102808	-0.131883	-0.116834	-0.0365726	0.302842	-0.0187173	0.0379734	0.0940631	-0.0135231	0.0491992	0.0619175	-0.0608307	0.154037	0.195893	0.146158	0.0204709	0.0764173	0.135529	0.0223165	0.0521676	-0.0235353
2323	FLT3LG	19	0.0089879	-0.114607	0.116356	-0.030178	-0.100845	0.215722	0.043479	0.0106633	0.142348	-0.0815786	0.0516614	0.0779235	-0.166555	0.273651	0.228269	0.183627	-0.0485064	0.142446	0.0313264	-0.0193969	-0.149196	-0.00168783
2324	FLT4	5	0.047626	-0.0808921	-0.0432048	-0.0717611	-0.0115721	0.226459	-0.0522486	0.0928975	0.0769629	0.0471756	-0.072997	0.241667	0.00378567	0.163715	0.282204	0.301283	-0.0216049	0.142497	0.21199	-0.188954	-0.145784	-0.0539247
2326	FMO1	1	0.0123686	-0.207628	0.0961964	-0.218695	-0.0161917	0.314205	-0.064981	0.0908092	0.101922	0.0790427	-0.184578	0.381266	-0.0736211	0.350742	0.387553	0.418946	0.129094	0.293264	0.290761	-0.289782	-0.288565	-0.0901962
2327	FMO2	1	0.0123686	-0.207628	0.0961964	-0.218695	-0.0161917	0.314205	-0.064981	0.0908092	0.101922	0.0790427	-0.184578	0.381266	-0.0736211	0.350742	0.387553	0.418946	0.129094	0.293264	0.290761	-0.289782	-0.288565	-0.0901962
2328	FMO3	1	0.0123686	-0.207628	0.0961964	-0.218695	-0.0161917	0.314205	-0.064981	0.0908092	0.101922	0.0790427	-0.184578	0.381266	-0.0736211	0.350742	0.387553	0.418946	0.129094	0.293264	0.290761	-0.289782	-0.288565	-0.0901962
2329	FMO4	1	0.0123686	-0.207628	0.0961964	-0.218695	-0.0161917	0.314205	-0.064981	0.0908092	0.101922	0.0790427	-0.184578	0.381266	-0.0736211	0.350742	0.387553	0.418946	0.129094	0.293264	0.290761	-0.289782	-0.288565	-0.0901962
2331	FMOD	1	0.0388771	-0.235838	0.100475	-0.185632	-0.0475986	0.344925	-0.0416609	0.0753628	0.124878	0.0147249	-0.104068	0.324972	-0.118817	0.362262	0.359831	0.364141	0.154574	0.310808	0.210294	-0.175257	-0.221415	-0.028451
2335	FN1	2	0.0365785	-0.1473	-0.00772911	-0.182532	-0.038066	0.349926	-0.0334678	0.0842362	0.0796872	0.0612295	-0.0775591	0.25759	-0.0915855	0.273226	0.356349	0.310009	0.0654482	0.232541	0.201688	-0.175669	-0.161191	-0.0572041
2348	FOLR1	11	0.0759678	-0.275048	0.0569029	-0.181368	-0.0317174	0.327198	-0.0793401	0.0556128	0.133555	-0.0528125	-0.105608	0.352622	-0.0504909	0.289268	0.305906	0.395513	0.131773	0.289185	0.218313	-0.17715	-0.24892	-0.0679711
2350	FOLR2	11	0.0759678	-0.275048	0.0569029	-0.181368	-0.0317174	0.327198	-0.0793401	0.0556128	0.133555	-0.0528125	-0.105608	0.352622	-0.0504909	0.289268	0.305906	0.395513	0.131773	0.289185	0.218313	-0.17715	-0.24892	-0.0679711
2352	FOLR3	11	0.0759678	-0.275048	0.0569029	-0.181368	-0.0317174	0.327198	-0.0793401	0.0556128	0.133555	-0.0528125	-0.105608	0.352622	-0.0504909	0.289268	0.305906	0.395513	0.131773	0.289185	0.218313	-0.17715	-0.24892	-0.0679711
2353	FOS	14	0.0707829	-0.19291	-0.0463423	-0.161851	0.00332098	0.298106	-0.129431	0.0672584	0.0869043	0.0285799	-0.0967608	0.300279	-0.0258052	0.18284	0.297494	0.344937	0.0823101	0.189898	0.258565	-0.186152	-0.144651	-0.0606714
2354	FOSB	19	0.0382268	-0.159898	0.0636567	-0.12951	0.000297998	0.249341	-0.0581347	0.0677534	0.10793	-0.0289576	-0.0699611	0.256667	-0.0925802	0.241769	0.263965	0.289382	-0.0248543	0.156469	0.193534	-0.173211	-0.207023	-0.0897346
2355	FOSL2	2	0.0193982	-0.167423	0.0123507	-0.191516	-0.0537886	0.355901	-0.0127544	0.056396	0.0968378	0.0520572	-0.0850356	0.265951	-0.120824	0.295118	0.365065	0.330853	0.0845637	0.258828	0.192118	-0.164707	-0.167002	-0.0328289
2356	FPGS	9	0.0261379	-0.10105	0.0406601	-0.0863468	-0.00604178	0.202985	-0.0169058	0.0490247	0.101593	-0.0522971	0.0131068	0.161738	-0.0974811	0.233928	0.240853	0.205371	-0.0729934	0.136995	0.12005	-0.0928684	-0.116496	-0.0587018
2357	FPR1	19	0.166796	-0.137875	-0.153423	-0.128026	0.125697	0.139312	-0.137708	0.11186	0.0296419	0.0593529	-0.149477	0.277438	0.144733	-0.0156577	0.119685	0.223149	0.15927	0.0768574	0.2729	-0.219051	-0.094193	-0.160395
2358	FPR2	19	0.187589	-0.213188	-0.0951902	-0.163665	0.0723194	0.289158	-0.116126	0.126457	0.118695	0.0226583	-0.129005	0.340017	0.0516829	0.148746	0.263438	0.34738	0.152551	0.17019	0.307855	-0.243864	-0.178709	-0.170915
2359	FPR3	19	0.167391	-0.231157	-0.0220212	-0.149194	0.0139257	0.349931	-0.0720567	0.112273	0.167353	-0.0214397	-0.0772091	0.314249	-0.0337145	0.248211	0.323571	0.374309	0.117269	0.21252	0.269151	-0.206709	-0.214169	-0.143873
2395	FXN	9	0.0165113	-0.174606	0.0267222	-0.260741	-0.0267603	0.325098	-0.0714623	-0.0150985	0.0485313	0.0660168	-0.11166	0.250724	-0.0623745	0.221766	0.281878	0.257208	0.0329978	0.192693	0.1772	-0.160519	-0.127392	-0.0928637
2444	FRK	6	0.0488245	-0.153444	0.0101593	-0.199989	-0.0555812	0.368698	-0.0388654	0.0402518	0.0598654	0.0781072	-0.0724099	0.227693	-0.0505516	0.209636	0.297178	0.275362	0.0658383	0.193105	0.189192	-0.114569	-0.0745728	-0.0366518
2475	MTOR	1	0.00593404	-0.144556	-0.0137289	-0.0857138	-0.0156153	0.266122	-0.0724659	0.0800866	0.0986981	-0.0536158	0.0224318	0.216816	-0.0480143	0.222601	0.278836	0.302768	0.0121109	0.218254	0.184763	-0.105612	-0.115794	0.00996564
2487	FRZB	2	0.0251924	-0.160796	0.00729608	-0.215891	-0.0376971	0.371203	-0.0449084	0.0732797	0.0849498	0.0721809	-0.101987	0.280483	-0.0919445	0.271521	0.358118	0.321559	0.087513	0.239783	0.226795	-0.186358	-0.157524	-0.0640124
2488	FSHB	11	0.00661078	0.121537	-0.0383279	0.18272	0.0773955	-0.321529	0.0387881	-0.0314909	-0.100721	-0.0596636	0.0961098	-0.250927	0.0814649	-0.247084	-0.325704	-0.303586	-0.0533692	-0.226061	-0.218131	0.141721	0.106098	0.0344437
2492	FSHR	2	0.046891	-0.114032	0.0127823	-0.140588	0.0181984	0.282323	-0.0491296	0.121961	0.0609761	0.0874872	-0.102184	0.281699	-0.0560379	0.258576	0.33799	0.322767	0.0605179	0.231811	0.284144	-0.228512	-0.157224	-0.0636638
2494	NR5A2	1	0.0234724	-0.225792	0.10174	-0.209737	-0.0319992	0.336277	-0.0556821	0.0865332	0.115996	0.0515954	-0.154126	0.367593	-0.0961217	0.366587	0.38742	0.407137	0.144602	0.309428	0.262224	-0.245622	-0.268726	-0.0649166
2495	FTH1	11	-0.00712614	-0.0902146	0.111001	-0.0426276	-0.0956454	0.272099	0.0358671	0.0815509	0.115254	-0.0140307	-0.00219458	0.181807	-0.150331	0.28359	0.316383	0.289726	0.0118717	0.236438	0.160491	-0.108021	-0.156524	0.0161111
2512	FTL	19	0.0141843	-0.124998	0.111129	-0.0457752	-0.0878278	0.225817	0.0292842	0.0187817	0.140725	-0.0764974	0.0345733	0.10654	-0.158997	0.275072	0.238896	0.203746	-0.0462721	0.148142	0.0560769	-0.0427307	-0.162531	-0.0155841
2516	NR5A1	9	-0.0159413	0.177628	-0.0237496	0.270995	0.0294917	-0.328196	0.0739614	0.0233467	-0.0418252	-0.077395	0.120868	-0.250657	0.0569748	-0.213546	-0.276504	-0.252917	-0.0445404	-0.192855	-0.176757	0.161935	0.123488	0.0929922
2517	FUCA1	1	0.0368735	-0.129357	-0.0554653	-0.0542235	-0.025664	0.254137	-0.0790451	0.0947139	0.0883756	-0.0324338	0.018539	0.206846	-0.0202394	0.176091	0.265188	0.30498	0.0289815	0.197564	0.214601	-0.109206	-0.0777666	0.0189113
2519	FUCA2	6	0.0424726	-0.203949	0.0111319	-0.216073	-0.0539287	0.39555	-0.0410521	0.0453153	0.0955009	0.0383967	-0.063452	0.260859	-0.0739409	0.262204	0.346181	0.322294	0.0893243	0.233768	0.185094	-0.10389	-0.113399	-0.0419969
2521	FUS	16	0.0742009	-0.140573	-0.0184397	-0.0252387	0.0449031	0.198186	-0.0935695	0.11111	0.169129	-0.119376	0.0470494	0.186433	0.00420739	0.187148	0.196329	0.267616	0.00849729	0.108245	0.206289	-0.0959684	-0.0974347	-0.0480839
2523	FUT1	19	0.0204933	-0.137288	0.102853	-0.0665772	-0.0689418	0.236737	0.00950118	0.0300478	0.136819	-0.0686032	0.0111332	0.144398	-0.147118	0.274003	0.250539	0.228639	-0.0425707	0.153893	0.0891034	-0.0740956	-0.178377	-0.033931
2524	FUT2	19	0.0249627	-0.145248	0.0952423	-0.0825166	-0.0533252	0.243025	-0.00642267	0.0391004	0.132313	-0.0612658	-0.00766212	0.173193	-0.136244	0.270574	0.257359	0.246164	-0.0390442	0.156806	0.114843	-0.0984703	-0.188737	-0.0480318
2525	FUT3	19	0.0517054	-0.0544879	-0.0332343	-0.014762	-0.0312493	0.0987958	-0.038708	0.0334321	0.0500197	-0.101742	0.0439735	0.0553971	-0.0537857	0.0884	0.097892	0.087825	-0.180562	-0.00420488	-0.025157	-0.0150113	-0.0643492	0.00602084
2526	FUT4	11	0.030399	-0.052465	-0.0418504	-0.135463	-0.0746437	0.325731	0.00955461	0.0992918	0.0146887	0.158803	-0.0905672	0.203434	-0.098422	0.174008	0.336661	0.282506	0.0669693	0.224385	0.186541	-0.150637	-0.0850697	0.00589218
2527	FUT5	19	0.0517054	-0.0544879	-0.0332343	-0.014762	-0.0312493	0.0987958	-0.038708	0.0334321	0.0500197	-0.101742	0.0439735	0.0553971	-0.0537857	0.0884	0.097892	0.087825	-0.180562	-0.00420488	-0.025157	-0.0150113	-0.0643492	0.00602084
2528	FUT6	19	0.0517054	-0.0544879	-0.0332343	-0.014762	-0.0312493	0.0987958	-0.038708	0.0334321	0.0500197	-0.101742	0.0439735	0.0553971	-0.0537857	0.0884	0.097892	0.087825	-0.180562	-0.00420488	-0.025157	-0.0150113	-0.0643492	0.00602084
2529	FUT7	9	0.0261379	-0.10105	0.0406601	-0.0863468	-0.00604178	0.202985	-0.0169058	0.0490247	0.101593	-0.0522971	0.0131068	0.161738	-0.0974811	0.233928	0.240853	0.205371	-0.0729934	0.136995	0.12005	-0.0928684	-0.116496	-0.0587018
2530	FUT8	14	0.0698604	-0.180543	-0.046304	-0.160017	-0.00122092	0.303829	-0.121781	0.0743393	0.0788889	0.0439401	-0.0994254	0.299255	-0.0303182	0.185348	0.306893	0.346527	0.0796958	0.193101	0.264117	-0.18967	-0.139071	-0.0575223
2531	KDSR	18	0.0751356	-0.0379074	-0.127588	-0.0706343	0.00585207	0.15545	-0.0834876	0.136477	-0.0171955	0.149454	-0.140934	0.263057	0.0250313	0.0870783	0.287916	0.273519	-0.00515571	0.106795	0.280861	-0.261657	-0.11449	-0.0746209
2533	FYB1	5	-0.00120032	-0.152626	0.0324779	-0.22274	-0.00458319	0.313729	-0.0592142	0.0457767	0.0604674	0.0810495	-0.12493	0.293381	-0.0945303	0.265164	0.305842	0.287946	0.0802874	0.22055	0.257437	-0.198916	-0.133629	-0.0853191
2534	FYN	6	0.0688314	-0.116213	-0.0022205	-0.175078	-0.0358672	0.323936	-0.0419987	0.0409135	0.0361629	0.0893464	-0.0714229	0.200997	-0.0322579	0.167239	0.252317	0.234873	0.0370561	0.156122	0.182824	-0.120109	-0.0488048	-0.0364941
2535	FZD2	17	0.0321198	-0.128	-0.0529402	-0.0953062	0.00171646	0.211284	-0.0666346	0.0428512	0.0838264	-0.0458262	-0.0219142	0.189648	-0.0355723	0.183589	0.245901	0.283335	-0.00600951	0.137542	0.147527	-0.129609	-0.15772	0.00906906
2537	IFI6	1	0.0342072	-0.112427	-0.059129	-0.0385653	-0.0229069	0.242087	-0.0678113	0.121649	0.0809912	-0.0162537	0.0152005	0.213385	-0.0243928	0.180594	0.281447	0.311594	0.0248876	0.200901	0.228944	-0.119613	-0.0783247	0.0230865
2538	G6PC	17	0.0321198	-0.128	-0.0529402	-0.0953062	0.00171646	0.211284	-0.0666346	0.0428512	0.0838264	-0.0458262	-0.0219142	0.189648	-0.0355723	0.183589	0.245901	0.283335	-0.00600951	0.137542	0.147527	-0.129609	-0.15772	0.00906906
2542	SLC37A4	11	0.00439128	-0.0919482	0.0742654	-0.194292	-0.0736025	0.311807	-0.0457977	0.0194203	0.0159231	0.0995567	-0.10856	0.201085	-0.0911381	0.20555	0.248283	0.254446	0.0275697	0.206705	0.165942	-0.163094	-0.144826	-0.0388828
2547	XRCC6	22	0.00538844	-0.0493197	-0.0067868	0.00425344	-0.0548141	0.184148	-0.00991114	0.112917	0.0595361	0.00342658	0.0147513	0.135271	-0.0806625	0.202791	0.260937	0.22446	-0.0298367	0.147026	0.151542	-0.121841	-0.10979	0.0212878
2548	GAA	17	-0.039848	-0.122767	0.0281478	-0.0500548	0.0176522	0.176178	-0.0349665	0.0796148	0.0810762	-0.0799912	0.0193654	0.200234	-0.0716024	0.27051	0.243423	0.235651	-0.0208484	0.171872	0.147833	-0.0912068	-0.118428	0.010958
2549	GAB1	4	0.0513309	-0.176413	0.00199187	-0.235292	-0.0163172	0.354575	-0.0922786	0.0396335	0.0573125	0.0954115	-0.143687	0.299548	-0.0396308	0.195027	0.303243	0.318284	0.0854618	0.212307	0.254994	-0.190466	-0.130896	-0.0913344
2550	GABBR1	6	0.0856338	-0.14554	0.0370655	-0.0750246	0.00562317	0.203858	-0.0187921	0.120887	0.0785677	-0.0249338	-0.0409065	0.223666	-0.106618	0.249571	0.302909	0.263481	-0.0132437	0.155922	0.129955	-0.167133	-0.207141	-0.0678221
2551	GABPA	21	0.039284	-0.080718	-0.0163475	-0.155246	0.0212476	0.237076	-0.0881286	0.11844	0.0231255	0.119603	-0.161181	0.298097	-0.042183	0.211797	0.313051	0.313131	0.0367265	0.198072	0.251984	-0.238153	-0.166513	-0.0776217
2553	GABPB1	15	0.011772	-0.0453896	-0.0245496	-0.167994	0.0159441	0.216556	-0.10455	0.0635188	-0.0159417	0.116786	-0.120203	0.223226	0.0048733	0.113942	0.240087	0.251457	-0.0424461	0.128677	0.247588	-0.20979	-0.102679	-0.0679812
2554	GABRA1	5	0.000791791	-0.0746253	-0.0175239	-0.181403	-0.0989069	0.296114	-0.0643217	0.00325537	0.00399243	0.129302	-0.13238	0.184669	-0.0247082	0.0879534	0.216937	0.239553	0.000518879	0.120124	0.194824	-0.146472	-0.0679969	-0.0479618
2557	GABRA4	4	0.0391997	-0.264103	0.0521514	-0.304515	-0.0748852	0.422972	-0.0528997	-0.0803013	0.0970197	0.0341567	-0.113477	0.258332	-0.14152	0.288841	0.296884	0.280343	0.128647	0.260633	0.1268	-0.107072	-0.152091	-0.0830567
2559	GABRA6	5	0.0397539	-0.0884509	-0.035225	-0.1056	-0.0312245	0.259932	-0.0575572	0.0793504	0.0637807	0.0700157	-0.096264	0.251221	-0.00401787	0.160185	0.292332	0.312876	-0.0145238	0.149162	0.22332	-0.197446	-0.145231	-0.0608396
2561	GABRB2	5	0.0304824	-0.0894958	-0.031509	-0.134341	-0.0512028	0.2841	-0.0623529	0.0604914	0.0477923	0.0920433	-0.113139	0.244802	-0.0101913	0.145545	0.287034	0.308546	-0.0116186	0.145988	0.225948	-0.19398	-0.132417	-0.0615663
2563	GABRD	1	-0.0289891	-0.147633	0.039696	-0.119378	-0.0016974	0.259834	-0.0595641	0.0554066	0.100239	-0.0708378	0.0233612	0.208295	-0.0785903	0.258996	0.270544	0.271284	-0.0134318	0.221999	0.134019	-0.0925698	-0.149728	-0.00457245
2565	GABRG1	4	0.0391997	-0.264103	0.0521514	-0.304515	-0.0748852	0.422972	-0.0528997	-0.0803013	0.0970197	0.0341567	-0.113477	0.258332	-0.14152	0.288841	0.296884	0.280343	0.128647	0.260633	0.1268	-0.107072	-0.152091	-0.0830567
2566	GABRG2	5	0.0440281	-0.0853079	-0.0388676	-0.0892042	-0.0211123	0.244052	-0.0550375	0.0867493	0.070875	0.0586015	-0.0852129	0.248218	-0.00033273	0.163242	0.288754	0.308545	-0.0176946	0.146995	0.218444	-0.194378	-0.146849	-0.0580862
2568	GABRP	5	0.047626	-0.0808921	-0.0432048	-0.0717611	-0.0115721	0.226459	-0.0522486	0.0928975	0.0769629	0.0471756	-0.072997	0.241667	0.00378567	0.163715	0.282204	0.301283	-0.0216049	0.142497	0.21199	-0.188954	-0.145784	-0.0539247
2569	GABRR1	6	0.0401368	-0.0849246	0.0223378	-0.191807	-0.0639951	0.317198	-0.00728388	0.0387622	0.000114157	0.151319	-0.116977	0.20603	-0.0754325	0.174422	0.280468	0.233637	0.0388051	0.165407	0.168869	-0.146304	-0.0628916	-0.0353393
2570	GABRR2	6	0.0577557	-0.0987728	0.0113848	-0.184208	-0.0487843	0.322433	-0.0237884	0.042467	0.0166235	0.125025	-0.0976082	0.207964	-0.053505	0.172471	0.270886	0.237115	0.0366901	0.160506	0.180781	-0.138786	-0.0570377	-0.0378658
2571	GAD1	2	0.0231312	-0.198491	0.0448349	-0.258261	-0.0249005	0.387222	-0.0539559	0.044901	0.0982126	0.064326	-0.124649	0.308157	-0.0959339	0.284941	0.349265	0.338164	0.123406	0.25632	0.249561	-0.186874	-0.166408	-0.0781724
2572	GAD2	10	0.0698267	-0.104787	-0.048905	-0.0850859	-0.039974	0.269439	-0.00614938	0.141026	0.0823182	0.0804218	-0.0763627	0.256339	-0.0640358	0.251636	0.364601	0.291557	0.052751	0.202881	0.236672	-0.179086	-0.109072	-0.0555278
2580	GAK	4	0.0805147	-0.0938089	-0.146889	-0.102133	0.0785526	0.190907	-0.120473	0.107146	0.0266939	0.0234817	-0.034086	0.216308	0.0631204	0.102465	0.211133	0.236313	-0.0402402	0.105343	0.227168	-0.154208	-0.0587201	-0.0606891
2581	GALC	14	0.0498949	-0.177835	-0.0386045	-0.157256	0.00218052	0.306669	-0.119276	0.0666014	0.074836	0.0168418	-0.0687797	0.281639	-0.0417231	0.203865	0.299257	0.335146	0.0581394	0.202366	0.237315	-0.152258	-0.118403	-0.0384893
2582	GALE	1	0.0368735	-0.129357	-0.0554653	-0.0542235	-0.025664	0.254137	-0.0790451	0.0947139	0.0883756	-0.0324338	0.018539	0.206846	-0.0202394	0.176091	0.265188	0.30498	0.0289815	0.197564	0.214601	-0.109206	-0.0777666	0.0189113
2583	B4GALNT1	12	-0.0629386	0.173205	0.00334488	0.123155	0.0269068	-0.302951	0.0484695	-0.0888368	-0.129789	0.0183618	0.0472096	-0.246206	0.0718662	-0.250184	-0.322528	-0.332153	-0.0451319	-0.193702	-0.206128	0.162942	0.190436	0.061341
2584	GALK1	17	0.0124253	-0.103697	0.00173644	-0.0104467	0.00123975	0.207922	-0.0195272	0.167117	0.0992301	-0.0534914	0.0148064	0.229634	-0.0632195	0.243735	0.314991	0.314547	-0.000971934	0.192814	0.165809	-0.11682	-0.155892	0.0284829
2585	GALK2	15	0.0124189	-0.0433599	-0.026476	-0.167453	0.0163391	0.215153	-0.104815	0.0622435	-0.017408	0.116456	-0.118333	0.219683	0.00531476	0.110676	0.235994	0.246876	-0.0452013	0.125804	0.245164	-0.20653	-0.0982134	-0.0676088
2587	GALR1	18	0.0751356	-0.0379074	-0.127588	-0.0706343	0.00585207	0.15545	-0.0834876	0.136477	-0.0171955	0.149454	-0.140934	0.263057	0.0250313	0.0870783	0.287916	0.273519	-0.00515571	0.106795	0.280861	-0.261657	-0.11449	-0.0746209
2588	GALNS	16	0.00333978	-0.0497597	-0.0649155	-0.040078	-0.0184835	0.216421	0.0173867	0.0828758	0.0609453	-0.0243642	0.0945026	0.0797379	-0.104142	0.21442	0.232738	0.158344	-0.0545731	0.154643	0.074547	-0.00201075	-0.0155221	0.0459721
2589	GALNT1	18	0.0510877	-0.122667	-0.0385407	-0.136003	0.0163315	0.190301	-0.141814	0.128881	0.0467801	0.0776735	-0.176046	0.34665	-0.0059999	0.153509	0.306721	0.311381	0.0559518	0.155565	0.292004	-0.263441	-0.178633	-0.0820731
2590	GALNT2	1	0.0231903	-0.211648	0.0433075	-0.212979	0.0333736	0.291919	-0.0700369	0.0960153	0.100917	0.0431569	-0.149293	0.368374	-0.0628166	0.351661	0.362742	0.354564	0.117475	0.268868	0.254312	-0.243394	-0.24308	-0.107248
2591	GALNT3	2	0.0231312	-0.198491	0.0448349	-0.258261	-0.0249005	0.387222	-0.0539559	0.044901	0.0982126	0.064326	-0.124649	0.308157	-0.0959339	0.284941	0.349265	0.338164	0.123406	0.25632	0.249561	-0.186874	-0.166408	-0.0781724
2592	GALT	9	9.93446e-05	-0.0946967	0.104027	-0.216839	-0.0236313	0.249388	-0.0237298	0.0166334	0.0333073	0.0453466	-0.101975	0.204503	-0.116593	0.240032	0.244498	0.189982	-0.0490012	0.167198	0.11968	-0.16427	-0.163309	-0.118574
2593	GAMT	19	0.00949438	-0.0583401	0.105483	-0.058063	-0.0133446	0.201855	-0.0136411	-0.015036	0.12703	-0.118625	0.105307	0.0183425	-0.0992357	0.180489	0.094698	0.0969126	-0.097037	0.0838029	0.0534662	0.0232905	-0.0457909	-0.0266897
2595	GANC	15	0.0170975	-0.0287396	-0.0402195	-0.162197	0.0189192	0.202931	-0.105982	0.0528484	-0.0274494	0.11288	-0.103789	0.1928	0.00799127	0.0867661	0.205033	0.21196	-0.0642169	0.104138	0.225779	-0.181604	-0.0656023	-0.0645498
2596	GAP43	3	0.015297	-0.166758	0.0505724	-0.233441	-0.0151747	0.314609	-0.0362478	0.0504293	0.0770273	0.0758915	-0.130206	0.296452	-0.0944135	0.292239	0.355353	0.309941	0.0665087	0.257013	0.202366	-0.203523	-0.19254	-0.0961316
2597	GAPDH	12	0.0508212	-0.210176	0.00235396	-0.106156	-0.0639131	0.307617	-0.0107838	0.0963615	0.165205	-0.0436227	-0.0277087	0.262779	-0.0902851	0.276781	0.347442	0.353321	0.116852	0.232518	0.174997	-0.12729	-0.194364	-0.0186936
2615	LRRC32	11	0.0368917	-0.171749	-0.00659215	-0.194718	0.024355	0.26181	-0.0861926	0.0302375	0.0578643	0.054014	-0.131665	0.281838	-0.0497269	0.198318	0.26246	0.276005	0.0331343	0.169957	0.208785	-0.194597	-0.147724	-0.0914221
2617	GARS	7	0.0211944	-0.176984	-0.0137733	-0.237965	-0.00847791	0.307548	-0.0312094	0.01651	0.0895206	0.0251593	-0.0879908	0.253396	-0.105203	0.292439	0.307437	0.269953	0.0559073	0.20724	0.150332	-0.115739	-0.136077	-0.0658212
2618	GART	21	0.0477106	-0.0798009	-0.0101765	-0.158602	0.00943016	0.242243	-0.0886174	0.111463	0.0130906	0.134938	-0.172718	0.29259	-0.0448232	0.196825	0.306087	0.311054	0.0455257	0.197572	0.252251	-0.240578	-0.163406	-0.0756662
2619	GAS1	9	0.0165113	-0.174606	0.0267222	-0.260741	-0.0267603	0.325098	-0.0714623	-0.0150985	0.0485313	0.0660168	-0.11166	0.250724	-0.0623745	0.221766	0.281878	0.257208	0.0329978	0.192693	0.1772	-0.160519	-0.127392	-0.0928637
2620	GAS2	11	0.0176955	-0.173339	0.0647531	-0.193486	-0.0798292	0.372103	-0.0330627	0.0224556	0.116988	0.0200402	-0.0736599	0.256827	-0.106925	0.288085	0.338265	0.334889	0.0733357	0.263975	0.201526	-0.137103	-0.154545	-0.0406131
2621	GAS6	13	0.06949	-0.165273	-0.0776605	-0.172903	-0.0412697	0.32714	-0.0318094	0.0226075	0.125705	-0.0488786	0.0224232	0.141728	-0.0778708	0.234331	0.259545	0.208605	0.0462579	0.152945	0.107743	-0.0143971	-0.0624408	-0.0340254
2622	GAS8	16	0.00333978	-0.0497597	-0.0649155	-0.040078	-0.0184835	0.216421	0.0173867	0.0828758	0.0609453	-0.0243642	0.0945026	0.0797379	-0.104142	0.21442	0.232738	0.158344	-0.0545731	0.154643	0.074547	-0.00201075	-0.0155221	0.0459721
2624	GATA2	3	0.015297	-0.166758	0.0505724	-0.233441	-0.0151747	0.314609	-0.0362478	0.0504293	0.0770273	0.0758915	-0.130206	0.296452	-0.0944135	0.292239	0.355353	0.309941	0.0665087	0.257013	0.202366	-0.203523	-0.19254	-0.0961316
2625	GATA3	10	0.068479	-0.123202	-0.0406699	-0.0992026	-0.0371881	0.283738	-0.0166563	0.134435	0.0847944	0.0730159	-0.0808566	0.271406	-0.0621735	0.25636	0.365142	0.302577	0.0611546	0.212326	0.238678	-0.180565	-0.116614	-0.0552595
2626	GATA4	8	0.12115	-0.217386	-0.153292	-0.106028	0.14532	0.108157	-0.212731	0.0815216	0.134837	-0.168564	-0.0109356	0.240008	0.135137	0.029921	0.0901459	0.189331	0.0580243	0.0553477	0.108398	-0.0725184	-0.130354	-0.0825029
2627	GATA6	18	0.0439375	-0.130255	-0.0301211	-0.137088	0.0157041	0.196482	-0.143819	0.130151	0.05429	0.068485	-0.1695	0.349778	-0.00878432	0.163378	0.31085	0.315082	0.0642152	0.168198	0.289697	-0.254023	-0.176996	-0.0724844
2628	GATM	15	0.0170975	-0.0287396	-0.0402195	-0.162197	0.0189192	0.202931	-0.105982	0.0528484	-0.0274494	0.11288	-0.103789	0.1928	0.00799127	0.0867661	0.205033	0.21196	-0.0642169	0.104138	0.225779	-0.181604	-0.0656023	-0.0645498
2631	NIPSNAP2	7	0.0294877	-0.180743	-0.00582196	-0.235703	-0.00367714	0.311745	-0.03422	0.0324439	0.0998938	0.0146239	-0.0920467	0.271413	-0.109244	0.307141	0.323381	0.288273	0.0646895	0.214071	0.16136	-0.131492	-0.160511	-0.0772903
2633	GBP1	1	0.0174322	-0.0849502	-0.0608962	-0.120376	-0.0664667	0.311132	-0.0302733	0.118072	0.0363637	0.128749	-0.0886348	0.241638	-0.0476812	0.176508	0.346018	0.298227	0.052642	0.196976	0.24972	-0.155879	-0.053946	-0.00574362
2634	GBP2	1	0.0174322	-0.0849502	-0.0608962	-0.120376	-0.0664667	0.311132	-0.0302733	0.118072	0.0363637	0.128749	-0.0886348	0.241638	-0.0476812	0.176508	0.346018	0.298227	0.052642	0.196976	0.24972	-0.155879	-0.053946	-0.00574362
2635	GBP3	1	0.0174322	-0.0849502	-0.0608962	-0.120376	-0.0664667	0.311132	-0.0302733	0.118072	0.0363637	0.128749	-0.0886348	0.241638	-0.0476812	0.176508	0.346018	0.298227	0.052642	0.196976	0.24972	-0.155879	-0.053946	-0.00574362
2636	GBX1	7	0.0452158	-0.216836	-0.026557	-0.222699	0.03811	0.273017	-0.0856513	0.0281653	0.124888	-0.0572459	-0.0644357	0.270585	-0.0682016	0.257135	0.250865	0.247809	0.0492343	0.149608	0.153842	-0.130787	-0.163001	-0.119086
2637	GBX2	2	-0.07264	0.177825	-0.019025	0.14825	0.0203013	-0.31936	0.00961944	-0.0713553	-0.0942171	-0.000435785	0.0352716	-0.238408	0.105389	-0.316666	-0.346095	-0.316428	-0.0623886	-0.246928	-0.163469	0.137492	0.198388	0.0551507
2638	GC	4	-0.00525785	-0.0321258	-0.0075423	-0.122798	-0.044203	0.281251	-0.0268037	0.102259	0.0356851	0.149571	-0.0963202	0.229646	-0.0199889	0.156882	0.298041	0.269328	0.0468727	0.190498	0.260336	-0.155826	-0.0401491	-0.00817494
2639	GCDH	19	0.0327681	-0.0939105	0.0116674	-0.0968842	0.0323995	0.148592	-0.108574	0.0807926	0.0817178	-0.0852231	-0.0388519	0.182829	-0.0413466	0.135721	0.154724	0.172953	-0.119469	0.0443972	0.121365	-0.110169	-0.12508	-0.0800659
2641	GCG	2	0.0231312	-0.198491	0.0448349	-0.258261	-0.0249005	0.387222	-0.0539559	0.044901	0.0982126	0.064326	-0.124649	0.308157	-0.0959339	0.284941	0.349265	0.338164	0.123406	0.25632	0.249561	-0.186874	-0.166408	-0.0781724
2642	GCGR	17	-0.0495858	-0.121865	0.0335932	-0.0570083	0.0204546	0.165021	-0.0368234	0.0607311	0.0742974	-0.0820975	0.0191846	0.189388	-0.072242	0.268389	0.223266	0.214009	-0.0251802	0.163654	0.139751	-0.0841904	-0.107912	0.00754983
2643	GCH1	14	0.0632297	-0.103484	-0.0473382	-0.135237	-0.0280409	0.311778	-0.0721671	0.106671	0.0310889	0.119176	-0.101877	0.271108	-0.0511831	0.182536	0.333654	0.329647	0.0596509	0.196438	0.273609	-0.192634	-0.0970264	-0.0340907
2644	GCHFR	15	0.0170975	-0.0287396	-0.0402195	-0.162197	0.0189192	0.202931	-0.105982	0.0528484	-0.0274494	0.11288	-0.103789	0.1928	0.00799127	0.0867661	0.205033	0.21196	-0.0642169	0.104138	0.225779	-0.181604	-0.0656023	-0.0645498
2645	GCK	7	0.0211944	-0.176984	-0.0137733	-0.237965	-0.00847791	0.307548	-0.0312094	0.01651	0.0895206	0.0251593	-0.0879908	0.253396	-0.105203	0.292439	0.307437	0.269953	0.0559073	0.20724	0.150332	-0.115739	-0.136077	-0.0658212
2646	GCKR	2	0.0193982	-0.167423	0.0123507	-0.191516	-0.0537886	0.355901	-0.0127544	0.056396	0.0968378	0.0520572	-0.0850356	0.265951	-0.120824	0.295118	0.365065	0.330853	0.0845637	0.258828	0.192118	-0.164707	-0.167002	-0.0328289
2647	BLOC1S1	12	0.0629386	-0.173205	-0.00334488	-0.123155	-0.0269068	0.302951	-0.0484695	0.0888368	0.129789	-0.0183618	-0.0472096	0.246206	-0.0718662	0.250184	0.322528	0.332153	0.0451319	0.193702	0.206128	-0.162942	-0.190436	-0.061341
2648	KAT2A	17	0.0321198	-0.128	-0.0529402	-0.0953062	0.00171646	0.211284	-0.0666346	0.0428512	0.0838264	-0.0458262	-0.0219142	0.189648	-0.0355723	0.183589	0.245901	0.283335	-0.00600951	0.137542	0.147527	-0.129609	-0.15772	0.00906906
2649	NR6A1	9	0.0259838	-0.102384	0.0408196	-0.0888116	-0.00616947	0.205125	-0.0176951	0.0484025	0.101274	-0.0510748	0.0115582	0.16351	-0.0972472	0.234509	0.242165	0.206853	-0.071838	0.138202	0.121219	-0.0941156	-0.117199	-0.0593924
2650	GCNT1	9	0.0165113	-0.174606	0.0267222	-0.260741	-0.0267603	0.325098	-0.0714623	-0.0150985	0.0485313	0.0660168	-0.11166	0.250724	-0.0623745	0.221766	0.281878	0.257208	0.0329978	0.192693	0.1772	-0.160519	-0.127392	-0.0928637
2651	GCNT2	6	0.00364869	-0.0942598	0.0430727	-0.12578	-0.0462765	0.296875	0.0106462	0.0932927	0.0342235	0.123911	-0.0676896	0.225356	-0.0858293	0.276914	0.352862	0.292216	0.0762697	0.230358	0.242476	-0.176302	-0.0912767	-0.0258325
2658	GDF2	10	-0.057967	0.17599	-0.0159466	0.154939	0.0381659	-0.342605	0.0472294	-0.101843	-0.11225	-0.0285559	0.0774432	-0.29544	0.0557526	-0.265178	-0.359627	-0.347275	-0.103046	-0.26149	-0.235374	0.171704	0.166132	0.0676791
2660	MSTN	2	0.0243203	-0.171674	0.0174613	-0.228566	-0.0349174	0.378955	-0.0476909	0.0673048	0.089084	0.0709419	-0.109093	0.290616	-0.0940106	0.277634	0.359828	0.329179	0.0975732	0.246422	0.234672	-0.18821	-0.161596	-0.0678439
2661	GDF9	5	0.0224784	-0.0975446	-0.0176477	-0.184628	-0.0582707	0.306666	-0.0717835	0.0336058	0.0291742	0.11863	-0.146365	0.252428	-0.0201232	0.140168	0.281544	0.299321	-0.0019304	0.14548	0.226826	-0.201824	-0.131182	-0.079013
2662	GDF10	10	0.0863677	-0.0292226	-0.0332212	-0.00232953	0.0295987	0.0535542	-0.0386444	0.139968	0.0964169	0.00261944	-0.021668	0.0866858	0.0281792	0.0423415	0.131452	0.0477809	0.083041	0.0213306	0.137049	-0.116339	-0.101849	-0.173293
2665	GDI2	10	0.070107	-0.100827	-0.0506408	-0.0820441	-0.040597	0.266346	-0.00391146	0.142363	0.0817838	0.0819496	-0.0753497	0.253041	-0.064404	0.250578	0.364361	0.289121	0.0509309	0.200812	0.236158	-0.178675	-0.10739	-0.0555491
2668	GDNF	5	-0.00120032	-0.152626	0.0324779	-0.22274	-0.00458319	0.313729	-0.0592142	0.0457767	0.0604674	0.0810495	-0.12493	0.293381	-0.0945303	0.265164	0.305842	0.287946	0.0802874	0.22055	0.257437	-0.198916	-0.133629	-0.0853191
2669	GEM	8	0.00748797	-0.153252	0.055941	-0.163145	-0.0767884	0.317966	0.0223413	0.0561919	0.0982866	0.0779375	-0.0985072	0.253086	-0.126279	0.304355	0.356623	0.290479	0.125981	0.235674	0.213555	-0.14734	-0.120557	-0.0449371
2670	GFAP	17	0.0321198	-0.128	-0.0529402	-0.0953062	0.00171646	0.211284	-0.0666346	0.0428512	0.0838264	-0.0458262	-0.0219142	0.189648	-0.0355723	0.183589	0.245901	0.283335	-0.00600951	0.137542	0.147527	-0.129609	-0.15772	0.00906906
2671	GFER	16	0.0480259	-0.207168	0.00384773	-0.115773	0.0222234	0.244255	-0.10576	0.044042	0.155159	-0.138174	-0.00705148	0.241235	-0.0394868	0.256552	0.209696	0.271898	0.0145172	0.147725	0.1937	-0.115864	-0.17155	-0.0837149
2672	GFI1	1	0.0174322	-0.0849502	-0.0608962	-0.120376	-0.0664667	0.311132	-0.0302733	0.118072	0.0363637	0.128749	-0.0886348	0.241638	-0.0476812	0.176508	0.346018	0.298227	0.052642	0.196976	0.24972	-0.155879	-0.053946	-0.00574362
2673	GFPT1	2	0.0386972	-0.135752	0.0156247	-0.16373	-0.00310297	0.316371	-0.0387631	0.10693	0.0748932	0.0794422	-0.102968	0.290598	-0.0805728	0.283207	0.362554	0.338932	0.0720621	0.250255	0.264469	-0.218954	-0.17073	-0.0585532
2674	GFRA1	10	0.0509259	-0.126891	-0.0315995	-0.134803	-0.0354361	0.323013	-0.0409299	0.0621471	0.0566312	0.0577344	-0.0383985	0.214709	-0.0495582	0.211079	0.288585	0.264879	0.0372297	0.21821	0.236278	-0.134332	-0.0771767	-0.0383149
2675	GFRA2	8	0.0590967	-0.0800714	-0.110463	-0.0675252	-0.0245981	0.228232	-0.0833264	0.0977747	0.0225628	0.0450003	-0.029015	0.1894	0.0175096	0.0899689	0.204273	0.247004	-0.00628479	0.136056	0.182494	-0.113351	-0.0647199	0.0327434
2676	GFRA3	5	0.0204608	-0.08509	-0.0287326	-0.154964	-0.070108	0.295605	-0.0648434	0.0402672	0.0312502	0.109784	-0.122936	0.226202	-0.0157496	0.124639	0.26775	0.289891	-0.00957718	0.137193	0.219116	-0.180379	-0.110959	-0.0574831
2681	GGTA1P	9	0.017416	-0.168904	0.0312365	-0.242678	-0.0228048	0.317191	-0.0666442	-0.00333437	0.0584167	0.0484435	-0.0965525	0.247911	-0.0695919	0.231701	0.286662	0.260538	0.0163061	0.191004	0.175761	-0.156663	-0.131904	-0.0916592
2683	B4GALT1	9	9.93446e-05	-0.0946967	0.104027	-0.216839	-0.0236313	0.249388	-0.0237298	0.0166334	0.0333073	0.0453466	-0.101975	0.204503	-0.116593	0.240032	0.244498	0.189982	-0.0490012	0.167198	0.11968	-0.16427	-0.163309	-0.118574
2686	GGT7	20	0.0505463	-0.276354	0.087433	-0.185744	-0.0337052	0.357031	0.00885762	-0.0257556	0.204624	-0.147581	0.0575572	0.158782	-0.159468	0.324085	0.261495	0.247691	0.0818288	0.20242	0.0749416	-0.0138221	-0.145406	-0.0722161
2687	GGT5	22	0.0315401	-0.0736004	-0.090179	0.00960479	0.00518272	0.144677	-0.06985	0.144747	0.0610047	-0.0442115	0.00575947	0.184699	-0.0268886	0.157549	0.249478	0.240774	-0.0655913	0.095612	0.180427	-0.13761	-0.118125	0.0181425
2688	GH1	17	0.019071	-0.175606	-0.0551486	-0.143464	0.0428288	0.239143	-0.063726	0.117168	0.0704138	0.0382828	-0.126698	0.355063	-0.0298726	0.253078	0.36192	0.375915	0.0717822	0.210904	0.269156	-0.239191	-0.202514	-0.0592307
2689	GH2	17	0.019071	-0.175606	-0.0551486	-0.143464	0.0428288	0.239143	-0.063726	0.117168	0.0704138	0.0382828	-0.126698	0.355063	-0.0298726	0.253078	0.36192	0.375915	0.0717822	0.210904	0.269156	-0.239191	-0.202514	-0.0592307
2690	GHR	5	-0.00120032	-0.152626	0.0324779	-0.22274	-0.00458319	0.313729	-0.0592142	0.0457767	0.0604674	0.0810495	-0.12493	0.293381	-0.0945303	0.265164	0.305842	0.287946	0.0802874	0.22055	0.257437	-0.198916	-0.133629	-0.0853191
2691	GHRH	20	0.0559567	-0.283349	0.0806311	-0.184877	-0.0375046	0.36305	0.0132095	-0.0201804	0.20961	-0.14825	0.0557099	0.168583	-0.156571	0.334469	0.277786	0.263098	0.0887004	0.212077	0.0804875	-0.0183562	-0.155656	-0.0705845
2692	GHRHR	7	0.0211944	-0.176984	-0.0137733	-0.237965	-0.00847791	0.307548	-0.0312094	0.01651	0.0895206	0.0251593	-0.0879908	0.253396	-0.105203	0.292439	0.307437	0.269953	0.0559073	0.20724	0.150332	-0.115739	-0.136077	-0.0658212
2693	GHSR	3	-0.00559916	-0.163317	0.0891495	-0.225657	-0.0235548	0.257475	-0.0207275	0.0325391	0.0508163	0.0402794	-0.12612	0.281269	-0.147487	0.309699	0.324665	0.262973	0.0856259	0.27344	0.156031	-0.182945	-0.215298	-0.0841693
2694	GIF	11	-0.00712614	-0.0902146	0.111001	-0.0426276	-0.0956454	0.272099	0.0358671	0.0815509	0.115254	-0.0140307	-0.00219458	0.181807	-0.150331	0.28359	0.316383	0.289726	0.0118717	0.236438	0.160491	-0.108021	-0.156524	0.0161111
2695	GIP	17	0.0606934	-0.32432	0.062495	-0.23818	-0.00771291	0.366762	-0.111185	-0.0216888	0.152651	-0.0568077	-0.129846	0.347342	-0.0729057	0.265903	0.311302	0.40508	0.163875	0.220306	0.20803	-0.197242	-0.267001	-0.119197
2696	GIPR	19	0.0276295	-0.149586	0.0898721	-0.0925621	-0.0430094	0.246027	-0.0168215	0.0448401	0.128729	-0.0560072	-0.0198936	0.191055	-0.128617	0.267084	0.260574	0.256461	-0.0365358	0.157936	0.131038	-0.113826	-0.194307	-0.0568328
2697	GJA1	6	0.0505472	-0.150622	0.00912898	-0.198245	-0.0540042	0.365536	-0.039216	0.0403971	0.0580398	0.0791023	-0.0724842	0.22594	-0.0490999	0.206469	0.294012	0.272521	0.063644	0.190376	0.188982	-0.115219	-0.0726668	-0.0367159
2700	GJA3	13	0.0713395	-0.102808	-0.131883	-0.116834	-0.0365726	0.302842	-0.0187173	0.0379734	0.0940631	-0.0135231	0.0491992	0.0619175	-0.0608307	0.154037	0.195893	0.146158	0.0204709	0.0764173	0.135529	0.0223165	0.0521676	-0.0235353
2701	GJA4	1	-0.0548758	-0.0154739	0.124968	-0.121313	0.00173611	-0.0886627	-0.0309431	-0.241245	-0.0339698	-0.034749	-0.0641405	-0.130813	0.0358199	-0.120607	-0.251983	-0.220439	0.0108308	-0.13815	-0.207021	0.0691726	-0.00756781	-0.0722284
2702	GJA5	1	0.0266089	-0.199101	0.108869	-0.136658	0.00751128	0.234661	-0.0404935	0.131842	0.124552	0.0118588	-0.144916	0.367058	-0.0722472	0.352299	0.372025	0.389604	0.116556	0.277397	0.235536	-0.275711	-0.326415	-0.0992232
2703	GJA8	1	-0.0266089	0.199101	-0.108869	0.136658	-0.00751128	-0.234661	0.0404935	-0.131842	-0.124552	-0.0118588	0.144916	-0.367058	0.0722472	-0.352299	-0.372025	-0.389604	-0.116556	-0.277397	-0.235536	0.275711	0.326415	0.0992232
2706	GJB2	13	0.0713395	-0.102808	-0.131883	-0.116834	-0.0365726	0.302842	-0.0187173	0.0379734	0.0940631	-0.0135231	0.0491992	0.0619175	-0.0608307	0.154037	0.195893	0.146158	0.0204709	0.0764173	0.135529	0.0223165	0.0521676	-0.0235353
2707	GJB3	1	0.00828759	-0.0612745	-0.0552557	-0.0145173	-0.0207647	0.207459	-0.0385598	0.197227	0.0513539	0.0568994	-0.0318249	0.24827	-0.036269	0.206072	0.331806	0.329693	0.0235981	0.211173	0.275048	-0.168921	-0.095339	0.0234227
2709	GJB5	1	0.00334223	-0.0704582	-0.0467672	-0.0305907	-0.023145	0.218969	-0.0466515	0.187563	0.0535552	0.0571791	-0.0419019	0.257875	-0.035581	0.213268	0.33505	0.33692	0.0277682	0.216736	0.277515	-0.176492	-0.105061	0.0176481
2712	GK2	4	-0.00525785	-0.0321258	-0.0075423	-0.122798	-0.044203	0.281251	-0.0268037	0.102259	0.0356851	0.149571	-0.0963202	0.229646	-0.0199889	0.156882	0.298041	0.269328	0.0468727	0.190498	0.260336	-0.155826	-0.0401491	-0.00817494
2713	GK3P	4	0.0997949	-0.0974795	-0.108801	-0.0432807	0.0142331	0.165394	-0.0963712	0.104758	0.0893644	-0.00289386	-0.00727793	0.160311	0.0633262	0.026194	0.140981	0.162359	0.03859	0.070159	0.209543	-0.0468544	0.0385209	-0.0425825
2729	GCLC	6	0.0547593	-0.191236	0.0271093	-0.153382	-0.0189266	0.287574	-0.0249633	0.0898668	0.122278	-0.0271441	-0.0603796	0.267969	-0.116098	0.338369	0.370466	0.316016	0.0676406	0.222678	0.166105	-0.184328	-0.245307	-0.0880604
2730	GCLM	1	0.0274984	-0.109022	-0.0513861	-0.136798	-0.0659884	0.329518	-0.0324133	0.110636	0.0531421	0.116007	-0.0882577	0.251435	-0.0537295	0.1954	0.355092	0.311423	0.0657322	0.209552	0.247289	-0.157607	-0.0730147	-0.0186346
2731	GLDC	9	0.0866726	-0.112777	0.0113464	-0.182014	-0.0521674	0.31785	-0.0120432	0.090486	0.0818709	0.0931921	-0.0777236	0.212603	-0.0650737	0.189556	0.311436	0.260519	0.075435	0.191535	0.195364	-0.151275	-0.107272	-0.0929934
2733	GLE1	9	0.0261379	-0.10105	0.0406601	-0.0863468	-0.00604178	0.202985	-0.0169058	0.0490247	0.101593	-0.0522971	0.0131068	0.161738	-0.0974811	0.233928	0.240853	0.205371	-0.0729934	0.136995	0.12005	-0.0928684	-0.116496	-0.0587018
2734	GLG1	16	0.0235044	-0.0988848	-0.0583126	-0.0713194	-0.0250733	0.256898	0.00558995	0.0576773	0.0935284	-0.0375309	0.0666015	0.10986	-0.120002	0.215161	0.251422	0.207112	-0.0193691	0.166663	0.0728558	-0.025504	-0.0671758	0.0281481
2735	GLI1	12	0.0629386	-0.173205	-0.00334488	-0.123155	-0.0269068	0.302951	-0.0484695	0.0888368	0.129789	-0.0183618	-0.0472096	0.246206	-0.0718662	0.250184	0.322528	0.332153	0.0451319	0.193702	0.206128	-0.162942	-0.190436	-0.061341
2736	GLI2	2	0.0444139	-0.166901	0.0156077	-0.209663	-0.0325108	0.373657	-0.0259475	0.0573464	0.0929848	0.0643673	-0.0792136	0.266781	-0.107731	0.296153	0.353368	0.30739	0.081253	0.24881	0.215054	-0.163084	-0.1474	-0.0600562
2737	GLI3	7	0.0211944	-0.176984	-0.0137733	-0.237965	-0.00847791	0.307548	-0.0312094	0.01651	0.0895206	0.0251593	-0.0879908	0.253396	-0.105203	0.292439	0.307437	0.269953	0.0559073	0.20724	0.150332	-0.115739	-0.136077	-0.0658212
2739	GLO1	6	0.0722042	-0.174477	0.0344757	-0.116819	-0.0051181	0.252099	-0.0230764	0.108483	0.103879	-0.0283844	-0.0508324	0.253217	-0.116479	0.303887	0.347312	0.298906	0.0277651	0.19499	0.150064	-0.180732	-0.235974	-0.079804
2740	GLP1R	6	-0.0547593	0.191236	-0.0271093	0.153382	0.0189266	-0.287574	0.0249633	-0.0898668	-0.122278	0.0271441	0.0603796	-0.267969	0.116098	-0.338369	-0.370466	-0.316016	-0.0676406	-0.222678	-0.166105	0.184328	0.245307	0.0880604
2741	GLRA1	5	0.0204608	-0.08509	-0.0287326	-0.154964	-0.070108	0.295605	-0.0648434	0.0402672	0.0312502	0.109784	-0.122936	0.226202	-0.0157496	0.124639	0.26775	0.289891	-0.00957718	0.137193	0.219116	-0.180379	-0.110959	-0.0574831
2743	GLRB	4	0.0368459	-0.17464	0.0249691	-0.252379	-0.0223367	0.362001	-0.0820252	0.0223949	0.0427998	0.107539	-0.156297	0.297368	-0.0575986	0.210571	0.307065	0.319079	0.0869859	0.221153	0.238888	-0.201404	-0.151884	-0.0927323
2744	GLS	2	0.0240166	-0.176104	0.0216536	-0.233597	-0.0336076	0.381508	-0.0487843	0.0645095	0.0907389	0.0702009	-0.111838	0.294364	-0.0946841	0.279753	0.35974	0.331771	0.101715	0.248864	0.237637	-0.188633	-0.16297	-0.0694387
2745	GLRX	5	0.0309414	-0.119078	-0.00348258	-0.239361	-0.0297852	0.316259	-0.0804319	0.0112181	0.0216675	0.141378	-0.192114	0.287237	-0.0311178	0.159908	0.289377	0.297427	0.0216538	0.149233	0.238701	-0.235416	-0.152978	-0.116768
2746	GLUD1	10	0.0291033	-0.102311	-0.0182036	-0.0978108	-0.0655562	0.328184	-0.0156205	0.0926639	0.072319	0.0585887	-0.0237982	0.204158	-0.0501516	0.219894	0.326998	0.302086	0.032655	0.223196	0.228583	-0.128016	-0.0853551	-0.000977685
2752	GLUL	1	0.0154172	-0.213763	0.0981463	-0.217021	-0.0209178	0.321706	-0.0625271	0.0899981	0.106552	0.071246	-0.176725	0.379198	-0.080339	0.356913	0.389405	0.417566	0.134098	0.299119	0.283724	-0.278274	-0.284477	-0.0833677
2760	GM2A	5	0.0204608	-0.08509	-0.0287326	-0.154964	-0.070108	0.295605	-0.0648434	0.0402672	0.0312502	0.109784	-0.122936	0.226202	-0.0157496	0.124639	0.26775	0.289891	-0.00957718	0.137193	0.219116	-0.180379	-0.110959	-0.0574831
2762	GMDS	6	0.00364869	-0.0942598	0.0430727	-0.12578	-0.0462765	0.296875	0.0106462	0.0932927	0.0342235	0.123911	-0.0676896	0.225356	-0.0858293	0.276914	0.352862	0.292216	0.0762697	0.230358	0.242476	-0.176302	-0.0912767	-0.0258325
2764	GMFB	14	0.0632546	-0.103723	-0.0473421	-0.135339	-0.0279645	0.311814	-0.0723263	0.106601	0.0312379	0.118991	-0.101906	0.271245	-0.0511278	0.182589	0.33365	0.329758	0.059734	0.196463	0.273647	-0.192671	-0.0971753	-0.0341701
2765	GML	8	-0.0215107	0.257387	-0.0821369	0.143011	-0.00881499	-0.256498	0.0287785	0.00736791	-0.170599	0.162535	-0.0262794	-0.208594	0.156344	-0.361932	-0.26707	-0.247731	-0.0544488	-0.22484	-0.0811227	0.0669188	0.195855	0.0682685
2766	GMPR	6	0.0228216	-0.110239	0.0459879	-0.12049	-0.0331333	0.288222	0.00322033	0.105203	0.0447324	0.0951481	-0.0675018	0.238626	-0.0955062	0.283018	0.35846	0.301411	0.0588727	0.223115	0.229467	-0.186535	-0.126071	-0.0393271
2767	GNA11	19	0.0240084	-0.0605342	0.0694895	-0.0463351	-0.0204037	0.182869	-0.0205846	0.000261629	0.11138	-0.11984	0.0931575	0.0323716	-0.0914404	0.165336	0.104271	0.102153	-0.131518	0.0634479	0.0334647	0.00972599	-0.0570064	-0.0187756
2768	GNA12	7	0.0181034	-0.169312	0.00245661	-0.174013	-0.0300429	0.324543	-0.00961462	0.0354433	0.112397	-0.0227703	-0.0428963	0.238785	-0.13109	0.307454	0.32053	0.310696	0.0563325	0.239135	0.146454	-0.102482	-0.159152	-0.0312874
2769	GNA15	19	0.0172791	-0.0594359	0.0875203	-0.0514301	-0.0177193	0.193348	-0.0166105	-0.00681951	0.119613	-0.119341	0.0998108	0.0254972	-0.095982	0.173955	0.1008	0.100709	-0.11582	0.0739834	0.0437767	0.0159151	-0.0519163	-0.0222641
2770	GNAI1	7	0.0649546	-0.167357	0.0140589	-0.182412	0.0134755	0.278738	-0.044005	0.0899122	0.12709	-0.0273998	-0.0861302	0.294108	-0.104838	0.311856	0.332255	0.31143	0.0862119	0.207567	0.182034	-0.171982	-0.226435	-0.106937
2771	GNAI2	3	0.0413182	-0.088738	-0.0372207	-0.145994	-0.04618	0.274869	-0.0734585	0.0264171	0.0603176	0.0125965	-0.0295808	0.123494	-0.0386313	0.137063	0.179753	0.197264	-0.0637812	0.0752252	0.171574	-0.0973173	-0.0559236	-0.0756468
2773	GNAI3	1	0.0702991	-0.196302	-0.0155188	-0.18635	-0.0580422	0.37122	-0.039772	0.06876	0.113898	0.0501982	-0.072905	0.262324	-0.068048	0.246817	0.349526	0.330366	0.109061	0.238959	0.21509	-0.144937	-0.131138	-0.0649523
2774	GNAL	18	0.0268923	-0.0543083	-0.094976	-0.0423643	-0.0115663	0.194637	-0.0648605	0.162553	0.017135	0.113278	-0.0633899	0.249469	0.0178985	0.151191	0.325403	0.288824	0.0361171	0.20583	0.256409	-0.182523	-0.0682791	0.0162439
2775	GNAO1	16	0.0502001	-0.165825	-0.0206753	-0.18106	-0.0370598	0.355998	-0.0347411	0.0217285	0.0864225	0.0342139	-0.0434426	0.215191	-0.098266	0.231919	0.294317	0.280753	0.082049	0.21844	0.168056	-0.112689	-0.0877527	-0.0341693
2776	GNAQ	9	0.0165113	-0.174606	0.0267222	-0.260741	-0.0267603	0.325098	-0.0714623	-0.0150985	0.0485313	0.0660168	-0.11166	0.250724	-0.0623745	0.221766	0.281878	0.257208	0.0329978	0.192693	0.1772	-0.160519	-0.127392	-0.0928637
2778	GNAS	20	0.0397674	-0.241891	0.0167442	-0.113241	0.00241479	0.27301	0.0198882	0.0164512	0.182971	-0.161567	0.0918346	0.158916	-0.122491	0.312057	0.259519	0.226157	0.0372865	0.176734	0.0819461	-0.0215184	-0.122638	-0.0359687
2779	GNAT1	3	-0.0413182	0.088738	0.0372207	0.145994	0.04618	-0.274869	0.0734585	-0.0264171	-0.0603176	-0.0125965	0.0295808	-0.123494	0.0386313	-0.137063	-0.179753	-0.197264	0.0637812	-0.0752252	-0.171574	0.0973173	0.0559236	0.0756468
2780	GNAT2	1	0.0702991	-0.196302	-0.0155188	-0.18635	-0.0580422	0.37122	-0.039772	0.06876	0.113898	0.0501982	-0.072905	0.262324	-0.068048	0.246817	0.349526	0.330366	0.109061	0.238959	0.21509	-0.144937	-0.131138	-0.0649523
2781	GNAZ	22	0.0168181	-0.0595243	-0.0901702	0.0201984	-0.0034541	0.135994	-0.0693395	0.134496	0.0546864	-0.0376495	0.0152231	0.165046	-0.0164108	0.147951	0.235002	0.231665	-0.0738831	0.0871356	0.17578	-0.133129	-0.100868	0.0364956
2782	GNB1	1	-0.0289891	-0.147633	0.039696	-0.119378	-0.0016974	0.259834	-0.0595641	0.0554066	0.100239	-0.0708378	0.0233612	0.208295	-0.0785903	0.258996	0.270544	0.271284	-0.0134318	0.221999	0.134019	-0.0925698	-0.149728	-0.00457245
2783	GNB2	7	0.0379736	-0.179363	0.000322403	-0.23315	-0.000692958	0.296652	-0.0577622	0.0300055	0.0974297	-0.0082412	-0.0872567	0.250291	-0.133218	0.278856	0.295172	0.250778	0.035485	0.172332	0.136748	-0.154054	-0.198712	-0.107674
2784	GNB3	12	0.0508212	-0.210176	0.00235396	-0.106156	-0.0639131	0.307617	-0.0107838	0.0963615	0.165205	-0.0436227	-0.0277087	0.262779	-0.0902851	0.276781	0.347442	0.353321	0.116852	0.232518	0.174997	-0.12729	-0.194364	-0.0186936
2785	GNG3	11	-0.00712614	-0.0902146	0.111001	-0.0426276	-0.0956454	0.272099	0.0358671	0.0815509	0.115254	-0.0140307	-0.00219458	0.181807	-0.150331	0.28359	0.316383	0.289726	0.0118717	0.236438	0.160491	-0.108021	-0.156524	0.0161111
2786	GNG4	1	0.0231903	-0.211648	0.0433075	-0.212979	0.0333736	0.291919	-0.0700369	0.0960153	0.100917	0.0431569	-0.149293	0.368374	-0.0628166	0.351661	0.362742	0.354564	0.117475	0.268868	0.254312	-0.243394	-0.24308	-0.107248
2787	GNG5	1	0.0218864	-0.10883	-0.0448657	-0.135963	-0.0690238	0.329687	-0.0376701	0.112347	0.0539613	0.113515	-0.0917976	0.257555	-0.0552414	0.197256	0.357898	0.313992	0.0612811	0.210644	0.249646	-0.164023	-0.0774741	-0.0182769
2788	GNG7	19	0.0181354	-0.0595493	0.0853484	-0.0507517	-0.0181119	0.192182	-0.0170633	-0.00591292	0.118676	-0.119429	0.0990723	0.0263456	-0.0954759	0.173038	0.10134	0.100982	-0.117861	0.072735	0.0425584	0.015137	-0.0525704	-0.0218392
2791	GNG11	7	0.0379736	-0.179363	0.000322403	-0.23315	-0.000692958	0.296652	-0.0577622	0.0300055	0.0974297	-0.0082412	-0.0872567	0.250291	-0.133218	0.278856	0.295172	0.250778	0.035485	0.172332	0.136748	-0.154054	-0.198712	-0.107674
2792	GNGT1	7	0.0379736	-0.179363	0.000322403	-0.23315	-0.000692958	0.296652	-0.0577622	0.0300055	0.0974297	-0.0082412	-0.0872567	0.250291	-0.133218	0.278856	0.295172	0.250778	0.035485	0.172332	0.136748	-0.154054	-0.198712	-0.107674
2793	GNGT2	17	0.0606934	-0.32432	0.062495	-0.23818	-0.00771291	0.366762	-0.111185	-0.0216888	0.152651	-0.0568077	-0.129846	0.347342	-0.0729057	0.265903	0.311302	0.40508	0.163875	0.220306	0.20803	-0.197242	-0.267001	-0.119197
2794	GNL1	6	0.0856338	-0.14554	0.0370655	-0.0750246	0.00562317	0.203858	-0.0187921	0.120887	0.0785677	-0.0249338	-0.0409065	0.223666	-0.106618	0.249571	0.302909	0.263481	-0.0132437	0.155922	0.129955	-0.167133	-0.207141	-0.0678221
2796	GNRH1	8	0.0590967	-0.0800714	-0.110463	-0.0675252	-0.0245981	0.228232	-0.0833264	0.0977747	0.0225628	0.0450003	-0.029015	0.1894	0.0175096	0.0899689	0.204273	0.247004	-0.00628479	0.136056	0.182494	-0.113351	-0.0647199	0.0327434
2797	GNRH2	20	-0.0351373	-0.179895	-0.0213444	-0.157863	-0.0399426	0.286113	-0.0590711	0.00399516	0.115975	-0.0424449	0.00162553	0.188862	-0.0739297	0.248155	0.26306	0.242661	0.00943414	0.174858	0.150746	-0.0741398	-0.0936839	-0.000731033
2798	GNRHR	4	0.00525785	0.0321258	0.0075423	0.122798	0.044203	-0.281251	0.0268037	-0.102259	-0.0356851	-0.149571	0.0963202	-0.229646	0.0199889	-0.156882	-0.298041	-0.269328	-0.0468727	-0.190498	-0.260336	0.155826	0.0401491	0.00817494
2799	GNS	12	0.0646422	-0.138921	-0.0312069	-0.129005	0.0030239	0.269423	-0.0585552	0.101687	0.0982862	0.027386	-0.0770972	0.260681	-0.0533836	0.219486	0.319666	0.304363	0.0213692	0.161548	0.217591	-0.174425	-0.157945	-0.0739013
2800	GOLGA1	9	0.024515	-0.113987	0.0420718	-0.111046	-0.00757872	0.224122	-0.0249468	0.0427888	0.0980504	-0.039812	-0.00268893	0.17919	-0.0949453	0.239103	0.253477	0.219642	-0.0612929	0.148844	0.131559	-0.105181	-0.122958	-0.0655083
2801	GOLGA2	9	0.0261379	-0.10105	0.0406601	-0.0863468	-0.00604178	0.202985	-0.0169058	0.0490247	0.101593	-0.0522971	0.0131068	0.161738	-0.0974811	0.233928	0.240853	0.205371	-0.0729934	0.136995	0.12005	-0.0928684	-0.116496	-0.0587018
2802	GOLGA3	12	0.0284975	-0.00836431	-0.100715	-0.0250728	0.0157767	0.136635	-0.00656434	0.132424	0.0579474	0.0281685	0.0084498	0.143662	-0.0665911	0.170923	0.260094	0.173613	-0.0717757	0.0999124	0.18041	-0.123894	-0.0553979	-0.0407054
2803	GOLGA4	3	0.0409621	-0.0788829	-0.0553149	-0.143605	-0.0357039	0.264445	-0.0753407	0.0651494	0.0573571	0.047415	-0.0662308	0.170271	-0.0108108	0.146427	0.223334	0.233728	-0.0536704	0.082375	0.217082	-0.144106	-0.0761827	-0.0844117
2804	GOLGB1	3	0.015297	-0.166758	0.0505724	-0.233441	-0.0151747	0.314609	-0.0362478	0.0504293	0.0770273	0.0758915	-0.130206	0.296452	-0.0944135	0.292239	0.355353	0.309941	0.0665087	0.257013	0.202366	-0.203523	-0.19254	-0.0961316
2805	GOT1	10	0.0223331	-0.0642231	-0.0406164	-0.0641028	-0.0743825	0.303466	-0.00294053	0.0878599	0.0563611	0.0675659	0.00401981	0.148857	-0.04174	0.186135	0.294801	0.260675	0.0008582	0.191103	0.215388	-0.103192	-0.0454449	0.0200136
2806	GOT2	16	0.0415044	-0.148782	-0.0343801	-0.137708	-0.0326888	0.324976	-0.0172461	0.0321675	0.101532	-0.00519638	0.0053778	0.173998	-0.118575	0.229353	0.283773	0.262983	0.0396312	0.198895	0.119648	-0.0763585	-0.0947908	-0.00697143
2810	SFN	1	0.0336151	-0.108189	-0.060102	-0.0345799	-0.0221639	0.238779	-0.0649462	0.128178	0.0791167	-0.0123708	0.0144047	0.214691	-0.0252824	0.18149	0.284974	0.312772	0.0239525	0.201449	0.232136	-0.121897	-0.0782653	0.0240929
2811	GP1BA	17	0.0640931	-0.0590438	-0.0633098	-0.0221098	-0.0234062	0.162466	-0.0793932	0.11614	0.0194648	0.0376498	-0.0422364	0.184829	-0.00459304	0.0969145	0.221686	0.270861	-0.0382366	0.125776	0.176188	-0.149087	-0.106046	0.0232952
2813	GP2	16	0.108106	-0.177783	-0.0168426	-0.131773	0.0283108	0.300358	-0.0441437	0.12437	0.155489	-0.0252487	-0.0523295	0.285829	-0.0662748	0.290689	0.351415	0.353703	0.122319	0.262374	0.245466	-0.16427	-0.184169	-0.112581
2814	GP5	3	0.039065	-0.124288	0.00265493	-0.168261	0.047621	0.233369	-0.0181474	0.117565	0.0758245	0.0319539	-0.0617035	0.274364	-0.077536	0.301448	0.37078	0.300301	0.0319514	0.239521	0.173027	-0.159246	-0.164988	-0.0573108
2815	GP9	3	0.069396	-0.224155	0.00895095	-0.267804	0.0347787	0.262535	-0.0659303	-0.0061945	0.101536	-0.0154184	-0.112348	0.263081	-0.103375	0.272647	0.281194	0.23241	0.0536857	0.209547	0.122425	-0.175202	-0.225335	-0.177157
2817	GPC1	2	0.07264	-0.177825	0.019025	-0.14825	-0.0203013	0.31936	-0.00961944	0.0713553	0.0942171	0.000435785	-0.0352716	0.238408	-0.105389	0.316666	0.346095	0.316428	0.0623886	0.246928	0.163469	-0.137492	-0.198388	-0.0551507
2819	GPD1	12	0.0629386	-0.173205	-0.00334488	-0.123155	-0.0269068	0.302951	-0.0484695	0.0888368	0.129789	-0.0183618	-0.0472096	0.246206	-0.0718662	0.250184	0.322528	0.332153	0.0451319	0.193702	0.206128	-0.162942	-0.190436	-0.061341
2820	GPD2	2	0.0345214	-0.191108	0.0355281	-0.248302	-0.0300299	0.393676	-0.0445852	0.04842	0.0967108	0.0690577	-0.111725	0.298905	-0.10317	0.294276	0.358139	0.331982	0.113063	0.260818	0.24163	-0.180707	-0.158615	-0.0720451
2821	GPI	19	0.126289	-0.145608	-0.0610256	-0.10046	0.05453	0.176043	-0.0514773	0.179712	0.0571787	0.0301426	-0.131278	0.337	-0.0761364	0.215096	0.317484	0.311425	0.023667	0.143364	0.25138	-0.282923	-0.245726	-0.144852
2822	GPLD1	6	0.0554288	-0.133887	0.0460456	-0.103104	-0.0112799	0.255851	-0.00909543	0.117914	0.0638202	0.0365541	-0.0585104	0.243641	-0.106427	0.277911	0.345104	0.295733	0.0251076	0.198553	0.18879	-0.187402	-0.176789	-0.0579983
2823	GPM6A	4	0.0116548	-0.157517	0.0611873	-0.261013	-0.0310256	0.347966	-0.0580856	-0.0083896	0.0158639	0.121651	-0.163717	0.270186	-0.082796	0.218988	0.288829	0.295547	0.0820342	0.221305	0.194258	-0.201864	-0.170669	-0.0869132
2825	GPR1	2	0.0273609	-0.134432	-0.016598	-0.183615	-0.0432258	0.346567	-0.0377465	0.084007	0.0748129	0.0727636	-0.0831875	0.251725	-0.0847587	0.252713	0.346089	0.29814	0.0634742	0.221147	0.204563	-0.177501	-0.144549	-0.0539398
2826	CCR10	17	0.0321198	-0.128	-0.0529402	-0.0953062	0.00171646	0.211284	-0.0666346	0.0428512	0.0838264	-0.0458262	-0.0219142	0.189648	-0.0355723	0.183589	0.245901	0.283335	-0.00600951	0.137542	0.147527	-0.129609	-0.15772	0.00906906
2827	GPR3	1	0.0330337	-0.103872	-0.0610817	-0.0305069	-0.0214154	0.235298	-0.0619908	0.134724	0.0772414	-0.00839857	0.0135967	0.215866	-0.0261948	0.182355	0.288389	0.313758	0.0230437	0.201906	0.235239	-0.12408	-0.078129	0.0251108
2828	GPR4	19	0.027036	-0.148666	0.0910796	-0.0903604	-0.0453128	0.245421	-0.014508	0.0435714	0.129569	-0.057192	-0.0171819	0.187146	-0.13037	0.267928	0.259949	0.254252	-0.0371069	0.157751	0.127475	-0.110457	-0.19314	-0.054905
2829	XCR1	3	0.0413182	-0.088738	-0.0372207	-0.145994	-0.04618	0.274869	-0.0734585	0.0264171	0.0603176	0.0125965	-0.0295808	0.123494	-0.0386313	0.137063	0.179753	0.197264	-0.0637812	0.0752252	0.171574	-0.0973173	-0.0559236	-0.0756468
2830	GPR6	6	0.0730696	-0.106572	-0.00493341	-0.168209	-0.0311868	0.311532	-0.0423096	0.0408028	0.0301867	0.0916387	-0.0706945	0.193239	-0.027829	0.156302	0.240008	0.223742	0.0299343	0.146434	0.18024	-0.120725	-0.04213	-0.0362049
2831	NPBWR1	8	0.00120455	0.185112	-0.0363452	0.201125	0.054991	-0.352232	0.0209938	-0.0329709	-0.0918434	-0.0538237	0.0884647	-0.265708	0.103457	-0.305188	-0.343977	-0.306518	-0.106316	-0.233494	-0.220904	0.143671	0.126097	0.0277384
2832	NPBWR2	20	-0.0397674	0.241891	-0.0167442	0.113241	-0.00241479	-0.27301	-0.0198882	-0.0164512	-0.182971	0.161567	-0.0918346	-0.158916	0.122491	-0.312057	-0.259519	-0.226157	-0.0372865	-0.176734	-0.0819461	0.0215184	0.122638	0.0359687
2834	PRLHR	10	0.0452637	-0.116221	-0.0322724	-0.122949	-0.0440195	0.324913	-0.0335686	0.0690792	0.0577478	0.0610121	-0.031497	0.206654	-0.0493083	0.210616	0.296313	0.269982	0.0307684	0.217537	0.236718	-0.130977	-0.0730046	-0.0268563
2835	GPR12	13	0.0713395	-0.102808	-0.131883	-0.116834	-0.0365726	0.302842	-0.0187173	0.0379734	0.0940631	-0.0135231	0.0491992	0.0619175	-0.0608307	0.154037	0.195893	0.146158	0.0204709	0.0764173	0.135529	0.0223165	0.0521676	-0.0235353
2837	UTS2R	17	-0.0495858	-0.121865	0.0335932	-0.0570083	0.0204546	0.165021	-0.0368234	0.0607311	0.0742974	-0.0820975	0.0191846	0.189388	-0.072242	0.268389	0.223266	0.214009	-0.0251802	0.163654	0.139751	-0.0841904	-0.107912	0.00754983
2838	GPR15	3	0.015297	-0.166758	0.0505724	-0.233441	-0.0151747	0.314609	-0.0362478	0.0504293	0.0770273	0.0758915	-0.130206	0.296452	-0.0944135	0.292239	0.355353	0.309941	0.0665087	0.257013	0.202366	-0.203523	-0.19254	-0.0961316
2840	GPR17	2	0.0583492	-0.156914	0.0123499	-0.205272	-0.038171	0.371655	-0.0216438	0.0472037	0.0837661	0.0735444	-0.0730139	0.246236	-0.106115	0.278963	0.333285	0.284968	0.0824516	0.245933	0.201913	-0.146403	-0.11934	-0.0518577
2841	GPR18	13	0.06949	-0.165273	-0.0776605	-0.172903	-0.0412697	0.32714	-0.0318094	0.0226075	0.125705	-0.0488786	0.0224232	0.141728	-0.0778708	0.234331	0.259545	0.208605	0.0462579	0.152945	0.107743	-0.0143971	-0.0624408	-0.0340254
2842	GPR19	12	0.044272	-0.20603	-0.00205476	-0.10001	-0.0685197	0.307556	-0.0128955	0.0859838	0.156292	-0.0521643	-0.0162526	0.245731	-0.0827517	0.251727	0.312196	0.324593	0.107998	0.206172	0.161481	-0.100046	-0.157	-0.00594805
2843	GPR20	8	0.0215107	-0.257387	0.0821369	-0.143011	0.00881499	0.256498	-0.0287785	-0.00736791	0.170599	-0.162535	0.0262794	0.208594	-0.156344	0.361932	0.26707	0.247731	0.0544488	0.22484	0.0811227	-0.0669188	-0.195855	-0.0682685
2844	GPR21	9	0.0305964	-0.0410473	0.0285578	0.0172515	-0.000187128	0.105565	0.0156831	0.0737794	0.107275	-0.0987289	0.0746136	0.0815365	-0.101597	0.197035	0.174874	0.133802	-0.116853	0.0783724	0.065752	-0.0350095	-0.0781272	-0.0266556
2845	GPR22	7	0.0192483	-0.173434	-0.00524531	-0.243026	-0.00574613	0.2935	-0.050386	0.0271501	0.0881862	0.0209984	-0.111126	0.271752	-0.117643	0.283651	0.311436	0.266244	0.0395897	0.189792	0.154638	-0.16839	-0.187335	-0.100502
2847	MCHR1	22	0.00538844	-0.0493197	-0.0067868	0.00425344	-0.0548141	0.184148	-0.00991114	0.112917	0.0595361	0.00342658	0.0147513	0.135271	-0.0806625	0.202791	0.260937	0.22446	-0.0298367	0.147026	0.151542	-0.121841	-0.10979	0.0212878
2848	GPR25	1	0.0318584	-0.233042	0.102623	-0.198146	-0.0412575	0.343919	-0.0481795	0.0810524	0.122099	0.0316868	-0.127823	0.347116	-0.10986	0.36766	0.375793	0.386956	0.151693	0.312921	0.235513	-0.208434	-0.245314	-0.0452074
2849	GPR26	10	0.0509259	-0.126891	-0.0315995	-0.134803	-0.0354361	0.323013	-0.0409299	0.0621471	0.0566312	0.0577344	-0.0383985	0.214709	-0.0495582	0.211079	0.288585	0.264879	0.0372297	0.21821	0.236278	-0.134332	-0.0771767	-0.0383149
2850	GPR27	3	0.0378863	0.0144127	-0.0750544	-0.0891893	0.0194244	0.190924	-0.121324	0.0601228	-0.00419347	0.10832	-0.0543764	0.116182	0.128476	-0.00716979	0.0780007	0.118	-0.0433757	0.0321185	0.284073	-0.131555	0.0984927	-0.0519615
2852	GPER1	7	0.0181034	-0.169312	0.00245661	-0.174013	-0.0300429	0.324543	-0.00961462	0.0354433	0.112397	-0.0227703	-0.0428963	0.238785	-0.13109	0.307454	0.32053	0.310696	0.0563325	0.239135	0.146454	-0.102482	-0.159152	-0.0312874
2853	GPR31	6	0.0842421	-0.193804	-0.017939	-0.183732	-0.00635275	0.340197	-0.0515114	0.0555096	0.0959556	0.00704974	-0.0458588	0.252727	-0.0666517	0.246125	0.323988	0.307389	0.0596826	0.216742	0.168198	-0.100406	-0.111502	-0.0462316
2854	GPR32	19	0.00365655	0.0884615	-0.125378	-0.00446962	0.126405	-0.187756	-0.0735872	0.00732935	-0.142427	0.0913264	-0.0888418	-0.0132172	0.179322	-0.264195	-0.198918	-0.134478	0.0519118	-0.126125	0.0244654	-0.0325268	0.115613	-0.0298856
2859	GPR35	2	0.07264	-0.177825	0.019025	-0.14825	-0.0203013	0.31936	-0.00961944	0.0713553	0.0942171	0.000435785	-0.0352716	0.238408	-0.105389	0.316666	0.346095	0.316428	0.0623886	0.246928	0.163469	-0.137492	-0.198388	-0.0551507
2861	GPR37	7	-0.0035344	-0.155097	-0.0173727	-0.235031	-0.0114025	0.267421	-0.0369172	0.0197164	0.0697612	0.0577838	-0.130302	0.276548	-0.0860666	0.263907	0.304062	0.266477	0.0411235	0.195758	0.167467	-0.17116	-0.151803	-0.0815228
2862	MLNR	13	0.0861135	-0.09755	-0.124904	-0.137562	-0.0638224	0.329961	-0.0325359	0.0194631	0.0699984	0.045313	0.0145669	0.0690829	-0.0383824	0.136826	0.208259	0.182721	0.0331381	0.0908713	0.158013	-0.0244924	0.0344013	-0.0158146
2863	GPR39	2	0.0557754	-0.158972	0.0129373	-0.206594	-0.0371777	0.372747	-0.0225696	0.0491443	0.0855725	0.0720343	-0.0744377	0.250501	-0.106516	0.282563	0.337655	0.289632	0.0822495	0.246787	0.204794	-0.149826	-0.124845	-0.0535709
2864	FFAR1	19	0.123146	-0.156551	-0.0506639	-0.109889	0.0494734	0.19257	-0.0531073	0.177869	0.0631866	0.0291306	-0.134149	0.347567	-0.080753	0.232082	0.329392	0.324525	0.0347127	0.159604	0.25532	-0.28415	-0.252432	-0.140741
2867	FFAR2	19	0.123146	-0.156551	-0.0506639	-0.109889	0.0494734	0.19257	-0.0531073	0.177869	0.0631866	0.0291306	-0.134149	0.347567	-0.080753	0.232082	0.329392	0.324525	0.0347127	0.159604	0.25532	-0.28415	-0.252432	-0.140741
2868	GRK4	4	0.0805004	-0.0941045	-0.146646	-0.102486	0.0783872	0.191323	-0.120431	0.10691	0.0268064	0.0235214	-0.0342368	0.216476	0.06286	0.102779	0.211348	0.236486	-0.040026	0.105605	0.227123	-0.154227	-0.0589033	-0.0607737
2869	GRK5	10	0.0447471	-0.115207	-0.0323643	-0.121846	-0.0447481	0.324939	-0.0329083	0.069663	0.0577898	0.0613043	-0.0308664	0.205824	-0.0492494	0.210461	0.296862	0.270307	0.0301696	0.217357	0.23665	-0.130638	-0.0725978	-0.0258393
2870	GRK6	5	0.047626	-0.0808921	-0.0432048	-0.0717611	-0.0115721	0.226459	-0.0522486	0.0928975	0.0769629	0.0471756	-0.072997	0.241667	0.00378567	0.163715	0.282204	0.301283	-0.0216049	0.142497	0.21199	-0.188954	-0.145784	-0.0539247
2872	MKNK2	19	0.0155792	-0.0591406	0.0916762	-0.0527765	-0.016908	0.195499	-0.0157942	-0.00856514	0.121398	-0.119156	0.101192	0.0238542	-0.096872	0.175691	0.099662	0.100068	-0.111787	0.076338	0.0460901	0.0175084	-0.050593	-0.0231609
2873	GPS1	17	-0.0495858	-0.121865	0.0335932	-0.0570083	0.0204546	0.165021	-0.0368234	0.0607311	0.0742974	-0.0820975	0.0191846	0.189388	-0.072242	0.268389	0.223266	0.214009	-0.0251802	0.163654	0.139751	-0.0841904	-0.107912	0.00754983
2874	GPS2	17	0.0640931	-0.0590438	-0.0633098	-0.0221098	-0.0234062	0.162466	-0.0793932	0.11614	0.0194648	0.0376498	-0.0422364	0.184829	-0.00459304	0.0969145	0.221686	0.270861	-0.0382366	0.125776	0.176188	-0.149087	-0.106046	0.0232952
2875	GPT	8	0.0215107	-0.257387	0.0821369	-0.143011	0.00881499	0.256498	-0.0287785	-0.00736791	0.170599	-0.162535	0.0262794	0.208594	-0.156344	0.361932	0.26707	0.247731	0.0544488	0.22484	0.0811227	-0.0669188	-0.195855	-0.0682685
2876	GPX1	3	0.0413182	-0.088738	-0.0372207	-0.145994	-0.04618	0.274869	-0.0734585	0.0264171	0.0603176	0.0125965	-0.0295808	0.123494	-0.0386313	0.137063	0.179753	0.197264	-0.0637812	0.0752252	0.171574	-0.0973173	-0.0559236	-0.0756468
2877	GPX2	14	0.0688509	-0.167521	-0.0463578	-0.157305	-0.00591912	0.308309	-0.113671	0.0812451	0.0705591	0.0589887	-0.10153	0.297072	-0.0346107	0.186992	0.315146	0.346798	0.0768382	0.195539	0.268709	-0.192412	-0.13292	-0.054027
2878	GPX3	5	0.0204608	-0.08509	-0.0287326	-0.154964	-0.070108	0.295605	-0.0648434	0.0402672	0.0312502	0.109784	-0.122936	0.226202	-0.0157496	0.124639	0.26775	0.289891	-0.00957718	0.137193	0.219116	-0.180379	-0.110959	-0.0574831
2879	GPX4	19	0.00949438	-0.0583401	0.105483	-0.058063	-0.0133446	0.201855	-0.0136411	-0.015036	0.12703	-0.118625	0.105307	0.0183425	-0.0992357	0.180489	0.094698	0.0969126	-0.097037	0.0838029	0.0534662	0.0232905	-0.0457909	-0.0266897
2880	GPX5	6	-0.0856338	0.14554	-0.0370655	0.0750246	-0.00562317	-0.203858	0.0187921	-0.120887	-0.0785677	0.0249338	0.0409065	-0.223666	0.106618	-0.249571	-0.302909	-0.263481	0.0132437	-0.155922	-0.129955	0.167133	0.207141	0.0678221
2882	GPX7	1	0.0280004	-0.170253	0.00775228	-0.16327	-0.0642812	0.35008	-0.0658202	0.0903894	0.102441	0.0492911	-0.0874818	0.288555	-0.0675869	0.247187	0.358963	0.34293	0.0786197	0.237042	0.236949	-0.179062	-0.144487	-0.0466605
2885	GRB2	17	0.00889645	-0.10585	0.00379107	-0.0131511	0.0025075	0.207093	-0.0204639	0.162195	0.0988379	-0.0558077	0.0153071	0.2292	-0.0643272	0.247468	0.312343	0.31127	-0.00205492	0.192764	0.165764	-0.11587	-0.154677	0.0272215
2887	GRB10	7	0.0211944	-0.176984	-0.0137733	-0.237965	-0.00847791	0.307548	-0.0312094	0.01651	0.0895206	0.0251593	-0.0879908	0.253396	-0.105203	0.292439	0.307437	0.269953	0.0559073	0.20724	0.150332	-0.115739	-0.136077	-0.0658212
2888	GRB14	2	0.0231312	-0.198491	0.0448349	-0.258261	-0.0249005	0.387222	-0.0539559	0.044901	0.0982126	0.064326	-0.124649	0.308157	-0.0959339	0.284941	0.349265	0.338164	0.123406	0.25632	0.249561	-0.186874	-0.166408	-0.0781724
2889	RAPGEF1	9	0.0261379	-0.10105	0.0406601	-0.0863468	-0.00604178	0.202985	-0.0169058	0.0490247	0.101593	-0.0522971	0.0131068	0.161738	-0.0974811	0.233928	0.240853	0.205371	-0.0729934	0.136995	0.12005	-0.0928684	-0.116496	-0.0587018
2890	GRIA1	5	0.0271768	-0.088258	-0.0307409	-0.142284	-0.0578868	0.289342	-0.0634293	0.0535878	0.0420605	0.098817	-0.11715	0.239275	-0.0121234	0.138671	0.281709	0.303315	-0.0110602	0.143311	0.224456	-0.190145	-0.125633	-0.0605414
2891	GRIA2	4	0.0192174	-0.164051	0.0508701	-0.260633	-0.0288169	0.355144	-0.0657087	0.000684786	0.0239134	0.118263	-0.162932	0.280454	-0.0758745	0.218208	0.296568	0.305011	0.0843904	0.222728	0.208993	-0.203605	-0.166847	-0.0894952
2893	GRIA4	11	0.030399	-0.052465	-0.0418504	-0.135463	-0.0746437	0.325731	0.00955461	0.0992918	0.0146887	0.158803	-0.0905672	0.203434	-0.098422	0.174008	0.336661	0.282506	0.0669693	0.224385	0.186541	-0.150637	-0.0850697	0.00589218
2894	GRID1	10	0.0223331	-0.0642231	-0.0406164	-0.0641028	-0.0743825	0.303466	-0.00294053	0.0878599	0.0563611	0.0675659	0.00401981	0.148857	-0.04174	0.186135	0.294801	0.260675	0.0008582	0.191103	0.215388	-0.103192	-0.0454449	0.0200136
2895	GRID2	4	0.0555669	-0.17559	-0.00497535	-0.228282	-0.0144723	0.349759	-0.0946395	0.0443672	0.0611077	0.0912349	-0.138547	0.297625	-0.0338584	0.18856	0.299376	0.315389	0.0841755	0.208042	0.257728	-0.185458	-0.123063	-0.0901467
2896	GRN	17	0.0321198	-0.128	-0.0529402	-0.0953062	0.00171646	0.211284	-0.0666346	0.0428512	0.0838264	-0.0458262	-0.0219142	0.189648	-0.0355723	0.183589	0.245901	0.283335	-0.00600951	0.137542	0.147527	-0.129609	-0.15772	0.00906906
2897	GRIK1	21	0.0646512	-0.0756984	0.00444648	-0.161353	-0.0151909	0.246154	-0.0867465	0.0925554	-0.00860714	0.163094	-0.190544	0.271454	-0.0494867	0.159355	0.281593	0.296839	0.0623596	0.191388	0.244702	-0.237566	-0.151056	-0.0692395
2899	GRIK3	1	0.0166409	-0.0467767	-0.0686073	0.0107036	-0.0171716	0.188627	-0.0258186	0.209825	0.0477309	0.0554771	-0.0153787	0.230925	-0.0370994	0.193221	0.323419	0.315795	0.0168384	0.200985	0.268779	-0.154874	-0.0784801	0.0325876
2900	GRIK4	11	0.00439128	-0.0919482	0.0742654	-0.194292	-0.0736025	0.311807	-0.0457977	0.0194203	0.0159231	0.0995567	-0.10856	0.201085	-0.0911381	0.20555	0.248283	0.254446	0.0275697	0.206705	0.165942	-0.163094	-0.144826	-0.0388828
2901	GRIK5	19	0.0448541	-0.160052	0.0455701	-0.146304	0.0247772	0.244668	-0.0798868	0.0795712	0.0916549	-0.00938105	-0.0979835	0.287096	-0.0687071	0.218737	0.258492	0.300709	-0.0172124	0.151634	0.225654	-0.203357	-0.20608	-0.105616
2902	GRIN1	9	0.0261379	-0.10105	0.0406601	-0.0863468	-0.00604178	0.202985	-0.0169058	0.0490247	0.101593	-0.0522971	0.0131068	0.161738	-0.0974811	0.233928	0.240853	0.205371	-0.0729934	0.136995	0.12005	-0.0928684	-0.116496	-0.0587018
2903	GRIN2A	16	0.112287	-0.173952	-0.0219478	-0.138532	0.0218325	0.304177	-0.0316878	0.123819	0.147118	-0.00591067	-0.0631809	0.286161	-0.0720053	0.291128	0.361556	0.352398	0.139057	0.277075	0.240834	-0.164412	-0.182245	-0.11335
2904	GRIN2B	12	-0.00880823	-0.0671785	-0.0333413	3.89506e-05	-0.0706637	0.153528	0.0035312	0.00327272	0.0307153	-0.0662416	0.0557349	0.0380629	-0.0146331	0.00482594	-0.00568465	0.016608	0.0135234	-0.0208635	0.0157783	0.0989864	0.121394	0.0724312
2905	GRIN2C	17	0.0244714	-0.0954608	-0.0062929	-0.00128115	-0.00317719	0.209497	-0.0169301	0.182759	0.0998538	-0.0451491	0.0130518	0.229269	-0.0585459	0.228521	0.321363	0.323611	0.00237259	0.191292	0.16495	-0.11904	-0.158364	0.0329813
2906	GRIN2D	19	0.0197164	-0.135814	0.104035	-0.0638648	-0.0714881	0.235485	0.0121658	0.0285166	0.137458	-0.0697376	0.0142748	0.139471	-0.148825	0.27436	0.249186	0.225501	-0.043112	0.153262	0.0847484	-0.0699601	-0.176455	-0.0315454
2907	GRINA	8	0.0215107	-0.257387	0.0821369	-0.143011	0.00881499	0.256498	-0.0287785	-0.00736791	0.170599	-0.162535	0.0262794	0.208594	-0.156344	0.361932	0.26707	0.247731	0.0544488	0.22484	0.0811227	-0.0669188	-0.195855	-0.0682685
2908	NR3C1	5	0.0204608	-0.08509	-0.0287326	-0.154964	-0.070108	0.295605	-0.0648434	0.0402672	0.0312502	0.109784	-0.122936	0.226202	-0.0157496	0.124639	0.26775	0.289891	-0.00957718	0.137193	0.219116	-0.180379	-0.110959	-0.0574831
2909	ARHGAP35	19	0.0250728	-0.145426	0.0950559	-0.0828873	-0.0529595	0.243153	-0.00679768	0.039304	0.132204	-0.0610866	-0.00809542	0.173844	-0.135978	0.270465	0.257492	0.246549	-0.0389551	0.15685	0.115421	-0.0990186	-0.188949	-0.048361
2911	GRM1	6	0.0537153	-0.203569	0.00415506	-0.210407	-0.0411181	0.384709	-0.044662	0.0488824	0.096478	0.0304152	-0.0604521	0.262416	-0.0726838	0.260841	0.344534	0.322204	0.0822793	0.23134	0.183155	-0.105211	-0.115249	-0.0444562
2912	GRM2	3	0.0413182	-0.088738	-0.0372207	-0.145994	-0.04618	0.274869	-0.0734585	0.0264171	0.0603176	0.0125965	-0.0295808	0.123494	-0.0386313	0.137063	0.179753	0.197264	-0.0637812	0.0752252	0.171574	-0.0973173	-0.0559236	-0.0756468
2913	GRM3	7	0.0732352	-0.152605	0.014604	-0.149608	0.015696	0.25668	-0.036592	0.106275	0.133892	-0.0342866	-0.0782501	0.290421	-0.086583	0.303017	0.32457	0.315901	0.100555	0.20852	0.189395	-0.164865	-0.217682	-0.09764
2914	GRM4	6	0.0856338	-0.14554	0.0370655	-0.0750246	0.00562317	0.203858	-0.0187921	0.120887	0.0785677	-0.0249338	-0.0409065	0.223666	-0.106618	0.249571	0.302909	0.263481	-0.0132437	0.155922	0.129955	-0.167133	-0.207141	-0.0678221
2916	GRM6	5	0.047626	-0.0808921	-0.0432048	-0.0717611	-0.0115721	0.226459	-0.0522486	0.0928975	0.0769629	0.0471756	-0.072997	0.241667	0.00378567	0.163715	0.282204	0.301283	-0.0216049	0.142497	0.21199	-0.188954	-0.145784	-0.0539247
2917	GRM7	3	0.0407509	-0.0541519	-0.0787485	-0.122706	-0.0213186	0.22706	-0.0700552	0.113686	0.0445188	0.091221	-0.106496	0.213515	0.0308552	0.14039	0.258205	0.259913	-0.0370767	0.0826011	0.261088	-0.193429	-0.0893871	-0.0819653
2918	GRM8	7	-0.0350031	-0.0783895	-0.00624845	-0.195817	-0.0486263	0.216101	0.00840713	0.00646694	0.014706	0.139934	-0.148762	0.220852	-0.084529	0.216337	0.280398	0.228332	0.0281254	0.19643	0.147359	-0.166429	-0.105764	-0.0306544
2919	CXCL1	4	-0.00525785	-0.0321258	-0.0075423	-0.122798	-0.044203	0.281251	-0.0268037	0.102259	0.0356851	0.149571	-0.0963202	0.229646	-0.0199889	0.156882	0.298041	0.269328	0.0468727	0.190498	0.260336	-0.155826	-0.0401491	-0.00817494
2920	CXCL2	4	-0.00525785	-0.0321258	-0.0075423	-0.122798	-0.044203	0.281251	-0.0268037	0.102259	0.0356851	0.149571	-0.0963202	0.229646	-0.0199889	0.156882	0.298041	0.269328	0.0468727	0.190498	0.260336	-0.155826	-0.0401491	-0.00817494
2921	CXCL3	4	-0.00525785	-0.0321258	-0.0075423	-0.122798	-0.044203	0.281251	-0.0268037	0.102259	0.0356851	0.149571	-0.0963202	0.229646	-0.0199889	0.156882	0.298041	0.269328	0.0468727	0.190498	0.260336	-0.155826	-0.0401491	-0.00817494
2922	GRP	18	0.0537241	-0.11599	-0.046808	-0.131559	0.0157524	0.188649	-0.137606	0.131258	0.0413453	0.0851969	-0.175142	0.343218	-0.00337002	0.149883	0.308746	0.311376	0.0510453	0.152736	0.294133	-0.266869	-0.175595	-0.0827636
2923	PDIA3	15	0.0170975	-0.0287396	-0.0402195	-0.162197	0.0189192	0.202931	-0.105982	0.0528484	-0.0274494	0.11288	-0.103789	0.1928	0.00799127	0.0867661	0.205033	0.21196	-0.0642169	0.104138	0.225779	-0.181604	-0.0656023	-0.0645498
2926	GRSF1	4	-0.00525785	-0.0321258	-0.0075423	-0.122798	-0.044203	0.281251	-0.0268037	0.102259	0.0356851	0.149571	-0.0963202	0.229646	-0.0199889	0.156882	0.298041	0.269328	0.0468727	0.190498	0.260336	-0.155826	-0.0401491	-0.00817494
2928	GSC2	22	-0.00531016	0.0471656	0.0899898	-0.0292763	0.0110044	-0.127854	0.0676872	-0.125279	-0.049317	0.0319346	-0.0236136	-0.146749	0.00771155	-0.138225	-0.220577	-0.221478	0.0797689	-0.0793215	-0.16979	0.126976	0.0845284	-0.0515487
2931	GSK3A	19	0.0364688	-0.150568	0.0620748	-0.122368	0.00288657	0.244246	-0.0560458	0.0773363	0.104133	-0.030496	-0.0607986	0.249768	-0.0899983	0.243098	0.266437	0.288989	-0.0300907	0.160652	0.190516	-0.170588	-0.205972	-0.0850293
2932	GSK3B	3	0.015297	-0.166758	0.0505724	-0.233441	-0.0151747	0.314609	-0.0362478	0.0504293	0.0770273	0.0758915	-0.130206	0.296452	-0.0944135	0.292239	0.355353	0.309941	0.0665087	0.257013	0.202366	-0.203523	-0.19254	-0.0961316
[truncated: 15,841 more rows]
