# Supplementary material for: Transcriptional effects of copy number alterations in a large set of human cancers
Source: Nat Commun. 2020 Feb 5;11:715. doi: 10.1038/s41467-020-14605-5 (PMC7002723; doi:10.1038/s41467-020-14605-5)
Supplement: Supplementary file 19 — Supplementary Data 17 [file 41467_2020_14605_MOESM19_ESM.xlsx]

## Sheet: Supplementary Data 17
Supplementary Data 17 - Gene set enrichment analysis on correlations between TACNA expression levels and inferred CD8+ T cell abundance
Cytoband	Total no. of genes	No. of mapped genes	-(log)P value	Multivariate permutation testing (1 = pass)
chr1p36	504	296	49.3468	1
chr1p35	116	85	36.0407	1
chr1p34	195	147	12.6226	1
chr1p33	51	33	0.785535	0
chr1p32	105	73	-1.02758	0
chr1p31	134	73	-4.17446	1
chr1p22	96	65	-0.136182	0
chr1p21	73	27	-5.59196	1
chr1p13	143	92	-4.33889	1
chr1q12	27	10	-2.25927	1
chr1q21	358	154	-4.25284	1
chr1q22	85	56	-3.47883	1
chr1q23	139	64	-3.88944	1
chr1q24	77	44	-24.4495	1
chr1q25	116	63	-14.9006	1
chr1q31	62	39	-7.31718	1
chr1q32	199	132	-20.3143	1
chr1q41	61	28	-93.2329	1
chr1q42	153	76	-19.6082	1
chr1q43	40	17	-1.35121	1
chr1q44	103	32	-0.679675	0
chr2p25	91	49	-4.10743	1
chr2p24	68	43	-5.84058	1
chr2p22	56	41	-9.22101	1
chr2p21	54	39	-1.59263	1
chr2p16	65	30	-19.5537	1
chr2p15	28	13	-19.3695	1
chr2p14	50	28	-0.926995	0
chr2p13	89	66	-2.93496	1
chr2p12	35	17	-13.4922	1
chr2p11	175	42	-1.78831	1
chr2q11	101	52	-2.15199	1
chr2q12	61	35	-4.42543	1
chr2q13	51	24	-2.93042	1
chr2q14	71	35	-3.52614	1
chr2q21	100	36	-15.9717	1
chr2q22	27	14	-9.85927	1
chr2q23	33	21	-3.05657	1
chr2q24	70	37	-5.22722	1
chr2q31	122	75	-12.9061	1
chr2q32	71	41	-4.38894	1
chr2q33	138	88	-3.35385	1
chr2q34	29	16	-0.303878	0
chr2q35	66	46	-3.33516	1
chr2q36	57	41	-1.18272	0
chr2q37	185	97	0.114469	0
chr3p26	33	19	10.2611	1
chr3p25	101	72	1.58585	1
chr3p24	69	38	0.287858	0
chr3p23	19	11	-2.85586	1
chr3p22	86	54	-1.56519	1
chr3p21	271	205	-0.0322632	0
chr3p14	65	41	0.267498	0
chr3q11	24	12	-6.50636	1
chr3q12	48	28	-22.071	1
chr3q13	115	77	-3.85258	1
chr3q21	130	92	-5.38359	1
chr3q22	70	39	-1.09372	0
chr3q23	32	23	-4.56375	1
chr3q24	31	16	0.224942	0
chr3q25	83	46	-1.10998	0
chr3q26	115	53	-22.4034	1
chr3q27	83	49	-8.27506	1
chr3q28	25	21	-1.26397	1
chr3q29	72	42	-63.3392	1
chr4p16	170	103	8.37564	1
chr4p15	84	41	-1.22295	0
chr4p14	38	24	-10.0348	1
chr4p13	23	11	-6.44365	1
chr4p12	23	17	-5.66446	1
chr4q11	14	13	0.143165	0
chr4q12	57	35	-0.77811	0
chr4q13	103	40	1.61245	1
chr4q21	117	81	0.213205	0
chr4q22	45	27	-1.40171	1
chr4q23	28	19	-10.4422	1
chr4q24	27	15	-16.0405	1
chr4q25	60	33	-5.25794	1
chr4q26	35	18	-0.773654	0
chr4q28	62	32	-1.75821	1
chr4q31	104	64	-19.8388	1
chr4q32	65	34	-3.73132	1
chr4q34	24	16	-2.12662	1
chr5p15	146	71	-25.8193	1
chr5p14	31	12	-1.56545	1
chr5p13	77	42	-43.7529	1
chr5q11	59	31	-2.55507	1
chr5q12	54	36	-6.33721	1
chr5q13	104	52	-47.1728	1
chr5q14	72	37	-50.3053	1
chr5q15	32	19	-2.49475	1
chr5q21	48	26	-13.148	1
chr5q22	34	20	-15.5188	1
chr5q23	84	54	-16.5719	1
chr5q31	247	167	-17.723	1
chr5q32	36	30	-0.122236	0
chr5q33	79	51	-0.143317	0
chr5q34	33	24	3.167	1
chr5q35	179	95	29.7198	1
chr6p25	63	34	0.906089	0
chr6p24	45	25	2.43665	1
chr6p23	25	17	3.06209	1
chr6p22	180	76	13.3113	1
chr6p21	544	295	24.9428	1
chr6p12	82	39	-1.55244	1
chr6q12	28	10	-5.26633	1
chr6q13	26	15	-0.839802	0
chr6q15	26	15	-15.6621	1
chr6q16	37	21	-0.103822	0
chr6q21	88	53	-38.9331	1
chr6q22	95	56	-28.0928	1
chr6q23	78	46	-3.51596	1
chr6q24	67	38	-6.58621	1
chr6q25	89	44	-3.01575	1
chr6q26	16	12	0.0433698	0
chr6q27	55	30	-1.14029	0
chr7p22	104	60	-60.549	1
chr7p21	57	35	-14.2104	1
chr7p15	110	68	-5.08675	1
chr7p14	89	38	-2.77538	1
chr7p13	54	32	-3.32374	1
chr7p12	30	17	-1.93926	1
chr7p11	60	12	-6.0909	1
chr7q11	208	70	-5.89476	1
chr7q21	115	73	-14.0486	1
chr7q22	149	102	-20.3764	1
chr7q31	117	81	-8.49509	1
chr7q32	72	39	-31.8065	1
chr7q33	37	18	-1.23008	0
chr7q34	157	41	-4.19465	1
chr7q35	57	22	-0.664645	0
chr7q36	113	66	-19.3424	1
chr8p23	201	39	10.8453	1
chr8p22	43	33	2.75229	1
chr8p21	105	73	48.342	1
chr8p12	50	17	4.21797	1
chr8q11	54	21	-2.005	1
chr8q12	57	29	-1.58694	1
chr8q13	56	37	-5.48747	1
chr8q21	94	49	-1.39329	1
chr8q22	102	65	-53.3665	1
chr8q23	40	20	-1.13922	0
chr8q24	214	132	-4.11885	1
chr9p24	61	38	-7.93673	1
chr9p22	61	25	-0.790894	0
chr9p21	66	25	-15.5973	1
chr9p13	107	52	-4.4765	1
chr9p12	41	15	-1.25723	0
chr9q22	133	76	-19.0167	1
chr9q31	80	43	-0.776075	0
chr9q32	45	28	-5.13677	1
chr9q33	82	49	0.0904189	0
chr9q34	267	202	29.5494	1
chr10p15	64	42	7.86753	1
chr10p14	31	18	9.75328	1
chr10p13	36	20	41.2706	1
chr10p12	65	36	-0.495518	0
chr10p11	75	25	-3.06306	1
chr10q11	154	50	6.57972	1
chr10q21	70	38	-0.94239	0
chr10q22	142	85	-10.8465	1
chr10q23	134	77	17.8442	1
chr10q24	119	99	37.6353	1
chr10q25	60	42	3.74146	1
chr10q26	161	89	1.20746	0
chr11p15	456	227	-3.75489	1
chr11p14	39	21	-1.60449	1
chr11p13	59	36	-3.86742	1
chr11p12	18	12	-0.383679	0
chr11p11	125	44	-3.71052	1
chr11q11	109	11	1.59246	1
chr11q12	225	111	55.7666	1
chr11q13	347	235	24.6146	1
chr11q14	78	30	-0.348593	0
chr11q21	51	29	-0.0116089	0
chr11q22	71	48	-10.3845	1
chr11q23	163	110	-15.2265	1
chr11q24	122	59	-6.3553	1
chr11q25	37	16	-0.997663	0
chr12p13	270	156	17.7036	1
chr12p12	81	52	-0.960617	0
chr12p11	58	29	-9.53766	1
chr12q12	73	56	0.629612	0
chr12q13	311	214	7.60286	1
chr12q14	66	37	-0.018051	0
chr12q15	36	22	0.73057	0
chr12q21	79	34	-1.56687	1
chr12q22	43	24	-1.52538	1
chr12q23	97	67	-6.64967	1
chr12q24	285	205	41.4197	1
chr13q11	22	12	53.5375	1
chr13q12	144	66	2.17792	1
chr13q13	47	25	-3.8916	1
chr13q14	128	67	-0.833781	0
chr13q22	26	15	-0.396183	0
chr13q34	53	36	-3.16392	1
chr14q11	330	97	42.5723	1
chr14q12	45	22	-0.104736	0
chr14q13	56	25	-4.31437	1
chr14q21	73	37	-1.55017	1
chr14q22	85	53	-4.82058	1
chr14q23	85	38	-1.54271	1
chr14q24	142	89	-9.24304	1
chr14q31	49	21	-18.0942	1
chr14q32	432	120	-0.518024	0
chr15q11	146	20	-18.8306	1
chr15q13	97	25	-173.704	1
chr15q14	69	38	-2.36346	1
chr15q15	97	67	-21.2182	1
chr15q21	116	78	-4.5938	1
chr15q22	118	76	-4.96024	1
chr15q23	45	31	-1.88137	1
chr15q24	100	63	-2.2421	1
chr15q25	123	47	-0.529339	0
chr15q26	124	61	-4.81574	1
chr16p13	338	226	7.65996	1
chr16p12	121	70	8.84956	1
chr16p11	212	84	40.3151	1
chr16q12	65	37	-1.61299	1
chr16q13	50	39	0.0722407	0
chr16q21	31	20	1.33517	1
chr16q22	168	124	57.1949	1
chr16q23	47	28	15.1425	1
chr16q24	123	76	50.0423	1
chr17p13	293	185	266.816	1
chr17p12	38	19	15.5564	1
chr17p11	172	65	54.5756	1
chr17q11	149	73	7.06761	1
chr17q12	137	30	1.15732	0
chr17q21	339	207	-1.54253	1
chr17q22	41	24	-0.148766	0
chr17q23	96	61	0.137358	0
chr17q24	56	35	2.39778	1
chr17q25	218	159	108.239	1
chr18p11	149	66	50.2408	1
chr18q11	55	30	-1.01157	0
chr18q12	70	45	-0.0167374	0
chr18q21	128	69	11.3521	1
chr18q22	38	26	10.8078	1
chr18q23	36	18	6.65183	1
chr19p13	645	455	134.903	1
chr19p12	62	21	16.5615	1
chr20p13	99	65	-0.31562	0
chr20p12	68	37	-6.89615	1
chr20p11	86	45	-5.70901	1
chr20q11	157	105	-0.491498	0
chr20q12	51	39	-0.0532502	0
chr20q13	244	169	0.00466792	0
chr21q11	45	12	-1.53872	1
chr21q21	47	17	-4.95418	1
chr21q22	261	136	-0.248786	0
chr22q11	369	120	159.224	1
chr22q12	143	95	174.625	1
chr22q13	235	159	152.167	1
